# Supplementary material for: New QSAR Models to Predict Human Transthyretin Disruption by Per- and Polyfluoroalkyl Substances (PFAS): Development and Application
Source: Toxics. 2025 Jul 14;13(7):590. doi: 10.3390/toxics13070590 (PMC12300718; doi:10.3390/toxics13070590)
Supplement: Supplementary file 1 [file toxics-13-00590-s001.zip]

Archive with 2 entries (2 files):
- toxics-3726488_Revised_S1_AfterProofreading.xlsx
- toxics-3726488_Revised_S2-english done_AfterProofreading.pdf
