# Supplementary material for: New QSAR Models to Predict Human Transthyretin Disruption by Per- and Polyfluoroalkyl Substances (PFAS): Development and Application
Source: Toxics. 2025 Jul 14;13(7):590. doi: 10.3390/toxics13070590 (PMC12300718; doi:10.3390/toxics13070590)
Supplement: Supplementary file 1 [file toxics-13-00590-s001.zip › toxics-3726488_Revised_S1_AfterProofreading.xlsx]

## Sheet: Cover page
Supplementary Materials S1
New QSAR Models to Predict Human Transthyretin Disruption by Per- and Polyfluoroalkyl Substances (PFAS): Development and Application
Marco Evangelista 1,2, Nicola Chirico 1 and Ester Papa 1,*
1 QSAR Research Unit in Environmental Chemistry and Ecotoxicology, Department of Theoretical and Applied Sciences, University of Insubria, via J.H. Dunant 3, 21100, Varese (Italy)
2 Department of Science and High Technology, University of Insubria, via Valleggio 11, 22100 Como (Italy)
* Corresponding author:
E−mail address: ester.papa@uninsubria.it
Full postal address: Department of Theoretical and Applied Sciences, University of Insubria, via J.H. Dunant 3, 21100, Varese (Italy)

## Sheet: Table of Contents
	Name excel spreadsheet	Description
>	Table S1	* Dataset used for the development of the LDA-QSAR (A = active; I = weak/not active). Molecular descriptors of the selected LDA-QSAR, cos α values, predictions, Shannon entropies, and post probabilities.
>	Table S2	* Dataset used for the development of the MLR-QSAR. Molecular descriptors of the selected MLR-QSAR, leverage values, predictions, uncertainties.
>	Table S3	** List of the 115 different isomers included in the OECD List of PFAS, their associated non-chiral form, and indication of their new assigned ID (i.e., New ID, from ID_1 to ID_53).
>	Table S4	** Dataset including the curated OECD List of PFAS, including the predictions and all the relevant information obtained by the application of the LDA-QSAR and the MLR-QSAR. Information regarding CASRN, ID, and Chemical Name used for the identification of the compounds, as well as information about their structure categories and subcategories, was directly retrieved from the OECD List of PFAS, as …
>	Table S5	PCA score plots based on molecular descriptors from the selected LDA-QSAR.
>	Table S6	Euclidean-distance based similarity matrix based on molecular descriptors of the selected LDA-QSAR.
>	Table S7	Shannon entropy values associated to the training set of the full LDA-QSAR.
>	Table S8	Prediction interval (uncertainty) values associated to the training set of the full MLR-QSAR.
>	Table S9	Summary table of PFAS removed after AD assessment and AD coverage of the LDA-QSAR, focused on each structural category provided in the OECD List.
>	Table S10	Summary table of PFAS predicted as active (Class A) or weak/not active (Class I), focused on each structural category and subcategory provided in the OECD List.
>	Table S11	*** List of compounds inside the AD of the LDA-QSAR, their molecular weight (MW), chain length (Chain_Length), predicted LogKOW and its reliability (AD_LogKOW), mean electronegativity (Mse).
>	Table S12	Summary table of the information in Table S11.
>	Table S13	Summary table of PFAS removed after AD assessment and AD coverage of the MLR-QSAR, focused on each structural category provided in the OECD List.
>	Table S14	Summary table of active PFAS predicted as strong hTTR bindersn (i.e., with predicted Log RP ≥ − 1.26 ), focused on each structual category and subcategory provided in the OECD List.
>	Table S15	List of compounds included in the datasets modeled in this study and in previous similar studies, and comparative PCA score plots.
* The same compound has the same ID.
** As described in the paper, isomers were considered as duplicates in their non-chiral form. Therefore, 53 distinct non-chiral forms of 115 isomers and associated non-chiral forms were used in this work. In TableS4, these are indicated as ID_1 to ID_53. All these compounds are listed in the dedicated spreadsheet in this excel file (i.e., Table S3).
*** Chain length values were retrieved from the OECD List of PFAS (https://www.oecd.org/en/publications/summary-report-on-the-new-comprehensive-global-database-of-per-and-polyfluoroalkyl-substances-pfass_1a14ad6c-en.html). "Ambiguous" stands for a non-unique chain length value.
*** Predicted LogKOW values were retrieved from the literature: Mudlaff et al., Environ. Int., 2024, 185, 108568 (https://www.sciencedirect.com/science/article/pii/S0160412024001545). The reliability of each prediction is indicated in the column "AD_LogKOW". "NA": missing predicted LogKOW.
*** The molecular descriptor "Mse" was used to describe the mean electronegativity of each compound. "Mse" is defined as mean atomic Sanderson electronegativities (scaled on carbon atom).

## Sheet: Table S1
				MOLECULAR DESCRIPTORS				CLASSIFICATION-BASED QSAR − SPLIT MODEL					CLASSIFICATION-BASED QSAR − FULL MODEL
ID	CASRN	SMILES	Exp. Class	ATSC6p	GATS8m	GATS3e	MIC2	Status	Pred. Class	Cos α (t-95% = 0.9661)	Post prob. (event A)	Post prob. (event I)	Status	Pred. Class	Cos α (t-95% = 0.9699)	Shannon entropy	Post prob. (event A)	Post prob. (event I)
1	4180-26-1	C=CC(=O)OCC(C(C(C(C(C(C(C(F)F)(F)F)(F)F)(F)F)(F)F)(F)F)(F)F)(F)F	A	-0.029432	1.31528	0.819736	36.6285	Training	I	0.998023	0.499279	0.500721	Training	A	0.998702	0.691999	0.523957	0.476043
2	307-98-2	C=CC(=O)OCC(C(C(C(C(C(C(F)(F)F)(F)F)(F)F)(F)F)(F)F)(F)F)(F)F	I	-0.0300074	1.40673	0.785598	38.864	Training	I	0.999144	0.497781	0.502219	Training	A	0.999256	0.691725	0.526658	0.473342
3	2264-01-9	C=CC(=O)OCC(C(C(C(COC(=O)C=C)(F)F)(F)F)(F)F)(F)F	A	-0.221947	1.35265	0.918403	35.3091	Training	A	0.998275	0.657155	0.342845	Training	A	0.998321	0.648389	0.648469	0.351531
4	678-95-5	C=CC(=O)OCC(C(C(COC(=O)C=C)(F)F)(F)F)(F)F	A	0.168552	1.70455	0.976492	35.1226	Training	A	0.995875	0.818018	0.181982	Training	A	0.996094	0.496997	0.802443	0.197557
5	7383-71-3	C=CC(=O)OCC(C(F)F)(F)F	A	-0.669326	2.03063	0.937414	38.6504	Training	A	0.992028	0.782386	0.217614	Training	A	0.991914	0.573132	0.739928	0.260072
6	27905-45-9	C=CC(=O)OCCC(C(C(C(C(C(C(C(F)(F)F)(F)F)(F)F)(F)F)(F)F)(F)F)(F)F)(F)F	I	0.0624461	1.2514	0.773742	38.1939	Training	I	0.998911	0.446564	0.553436	Training	I	0.998888	0.692865	0.488124	0.511876
7	52591-27-2	C=CC(=O)OCCC(C(C(C(F)(F)F)(F)F)(F)F)(F)F	A	-0.178216	1.25982	0.768145	41.5243	Test	A	0.998713	0.502041	0.497959	Training	A	0.99896	0.690823	0.534077	0.465923
8	35192-44-0	C=CC(C(C(C(C(C(C(C(C=C)(F)F)(F)F)(F)F)(F)F)(F)F)(F)F)(F)F)(F)F	I	0.112129	1.41178	0.799029	33.4838	Training	I	0.999346	0.390199	0.609801	Training	I	0.999327	0.681275	0.423106	0.576894
9	133331-77-8	CCCCCCCCC(C(C(C(C(C(F)(F)F)(F)F)(F)F)(F)F)(F)F)(F)F	I	-0.00841444	1.33616	0.46123	30.8807	Test	I	0.957833	0.0199185	0.980081	Training	I	0.961036	0.144426	0.0328242	0.967176
10	4151-50-2	CCNS(=O)(=O)C(C(C(C(C(C(C(C(F)(F)F)(F)F)(F)F)(F)F)(F)F)(F)F)(F)F)(F)F	A	0.109579	1.15398	0.668042	44.9965	Training	I	0.995741	0.404701	0.595299	Training	I	0.996192	0.691846	0.474496	0.525504
11	663-35-4	CCOC(=O)CC(=O)C(C(F)(F)F)(F)F	A	0.315557	2.33402	0.751857	41.2042	Training	A	0.996504	0.631001	0.368999	Training	A	0.997308	0.65153	0.643242	0.356758
12	678-77-3	ClC(=O)C(C(C(C(=O)Cl)(F)F)(F)F)(F)F	I	0.394217	0	0.900159	49.2046	Training	A	0.995916	0.864502	0.135498	Training	A	0.996801	0.348497	0.88905	0.11095
13	52447-23-1	ClC(=O)C(C(C(C(C(C(C(C(F)(F)F)(F)F)(F)F)(F)F)(F)F)(F)F)(F)F)(F)F	A	0.117969	1.30554	0.941454	44.6859	Training	A	0.998456	0.892357	0.107643	Training	A	0.998971	0.349567	0.888535	0.111465
14	335-64-8	ClC(=O)C(C(C(C(C(C(C(F)(F)F)(F)F)(F)F)(F)F)(F)F)(F)F)(F)F	A	0.11599	1.69993	0.932174	46.6145	Training	A	0.997619	0.918855	0.0811454	Training	A	0.998234	0.299071	0.911493	0.0885075
15	52447-22-0	ClC(=O)C(C(C(C(C(C(F)(F)F)(F)F)(F)F)(F)F)(F)F)(F)F	A	0.108471	2.60192	0.919435	48.6798	Training	A	0.99109	0.949744	0.0502559	Training	A	0.994651	0.232799	0.937866	0.0621337
16	31506-32-8	CNS(=O)(=O)C(C(C(C(C(C(C(C(F)(F)F)(F)F)(F)F)(F)F)(F)F)(F)F)(F)F)(F)F	A	0.105594	1.17664	0.752252	45.0381	Training	A	0.995313	0.595526	0.404474	Training	A	0.996803	0.653667	0.639567	0.360433
17	63863-43-4	COC(=O)C(C(OC(C(OC(=C(F)F)F)(F)F)(C(F)(F)F)F)(F)F)(F)F	A	0.781678	1.23383	0.647315	59.5474	Training	A	0.986271	0.819926	0.180074	Training	A	0.990583	0.395755	0.865015	0.134985
18	132424-36-3	COC(=O)CCC(C(C(C(F)(F)F)(F)F)(F)F)(F)F	I	-0.357688	1.29521	0.762943	40.1791	Training	I	0.998761	0.432128	0.567872	Training	I	0.99934	0.689758	0.458857	0.541143
19	335-66-0	FC(=O)C(C(C(C(C(C(C(F)(F)F)(F)F)(F)F)(F)F)(F)F)(F)F)(F)F	A	-0.0235049	0.702976	0.924822	43.6479	Training	A	0.997215	0.819307	0.180693	Training	A	0.997772	0.460335	0.827177	0.172823
20	918-22-9	FC(C(C(Br)(F)F)(F)F)(C(C(C(Br)(F)F)(F)F)(F)F)F	I	-0.946497	0	0.907144	57.0434	Excluded	Excluded	Excluded	Excluded	Excluded	Excluded	Excluded	Excluded	Excluded	Excluded	Excluded
21	679-12-9	FC(C(C(C(=O)O)(F)F)(F)F)F	A	0.257924	0	0.787209	45.1597	Test	A	0.998711	0.57155	0.42845	Training	A	0.999482	0.645209	0.653569	0.346431
22	355-81-7	FC(C(C(C(C(=O)N)(F)F)(F)F)(F)F)F	A	-0.045311	0	0.801625	43.9817	Training	A	0.997596	0.531323	0.468677	Training	A	0.998731	0.671775	0.603004	0.396996
23	13973-14-3	FC(C(C(C(C(C(C(C(=O)O)(F)F)(F)F)(F)F)(F)F)(F)F)(F)F)F	A	-0.00561555	1.71958	0.867148	42.1973	Test	A	0.998996	0.780156	0.219844	Training	A	0.999256	0.532972	0.775155	0.224845
24	76-21-1	FC(C(C(C(C(C(C(C(C(=O)O)(F)F)(F)F)(F)F)(F)F)(F)F)(F)F)(F)F)F	A	-0.00502858	1.35612	0.878355	40.5954	Test	A	0.99908	0.73559	0.26441	Training	A	0.999285	0.573868	0.739223	0.260777
25	1765-48-6	FC(C(C(C(C(C(C(C(C(C(C(=O)O)(F)F)(F)F)(F)F)(F)F)(F)F)(F)F)(F)F)(F)F)(F)F)F	A	-0.00415908	1.08204	0.895889	37.7841	Training	A	0.998822	0.675489	0.324511	Training	A	0.999305	0.622029	0.686301	0.313699
26	424-16-8	FC(C(C(C(C(C(COS(=O)(=O)c1ccc(cc1)C)(F)F)(F)F)(F)F)(F)F)(F)F)F	I	-2.92186	1.06354	0.690794	44.1378	Training	I	0.987613	0.134466	0.865534	Training	I	0.98902	0.364304	0.118688	0.881312
27	335-58-0	FC(C(C(C(C(C(I)(F)F)(F)F)(F)F)(F)F)(F)F)(C(F)(F)F)F	I	-0.518788	3.60766	0.899717	60.9844	Test	A	0.971438	0.986913	0.0130868	Training	A	0.982183	0.101836	0.979018	0.0209817
28	41997-13-1	FC(C(C(C(C(C(S(=O)(=O)N)(F)F)(F)F)(F)F)(F)F)(F)F)(F)F	A	0.110818	1.44238	0.849863	48.4165	Training	A	0.9977	0.856016	0.143984	Training	A	0.998797	0.405841	0.859516	0.140484
29	375-92-8	FC(C(C(C(C(C(S(=O)(=O)O)(F)F)(F)F)(F)F)(F)F)(F)F)(C(F)(F)F)F	A	0.105294	1.19349	0.904746	47.812	Training	A	0.998665	0.890612	0.109388	Training	A	0.99946	0.343844	0.891274	0.108726
30	355-46-4	FC(C(C(C(C(C(S(=O)(=O)O)(F)F)(F)F)(F)F)(F)F)(F)F)(F)F	A	0.110961	1.18961	0.889161	49.7268	Training	A	0.998413	0.898707	0.101293	Training	A	0.999035	0.324071	0.90046	0.0995401
31	355-43-1	FC(C(C(C(C(I)(F)F)(F)F)(F)F)(F)F)(C(F)(F)F)F	I	-0.821361	0	0.883237	64.7392	Training	A	0.982269	0.94838	0.0516205	Training	A	0.988217	0.198969	0.949846	0.0501542
32	423-60-9	FC(C(C(C(C(S(=O)(=O)Cl)(F)F)(F)F)(F)F)(F)F)(C(C(C(F)(F)F)(F)F)(F)F)F	A	0.0614405	1.3674	0.9696	49.7359	Test	A	0.997844	0.9508	0.0492005	Training	A	0.998204	0.210877	0.945738	0.0542616
33	307-35-7	FC(C(C(C(C(S(=O)(=O)F)(F)F)(F)F)(F)F)(F)F)(C(C(C(F)(F)F)(F)F)(F)F)F	A	0.102373	1.15183	0.96305	47.0606	Training	A	0.998059	0.92522	0.0747805	Training	A	0.998995	0.274523	0.92173	0.0782698
34	754-91-6	FC(C(C(C(C(S(=O)(=O)N)(F)F)(F)F)(F)F)(F)F)(C(C(C(F)(F)F)(F)F)(F)F)F	A	0.0998289	1.21321	0.878604	45.0411	Training	A	0.998443	0.823549	0.176451	Training	A	0.999476	0.456873	0.829377	0.170623
35	1763-23-1	FC(C(C(C(C(S(=O)(=O)O)(F)F)(F)F)(F)F)(F)F)(C(C(C(F)(F)F)(F)F)(F)F)F	A	0.0995613	1.19806	0.916476	45.9838	Test	A	0.999267	0.8794	0.1206	Training	A	0.999467	0.368522	0.879197	0.120803
36	355-93-1	FC(C(C(C(COC(=O)C(=C)C)(F)F)(F)F)(F)F)F	A	0.425816	1.58179	0.765102	40.1916	Training	A	0.998947	0.566962	0.433038	Training	A	0.999149	0.669528	0.608242	0.391758
37	54009-81-3	FC(C(C(C(F)(F)F)(C(F)(F)F)F)(F)F)(CC1OC1)F	I	-0.0417595	3.43218	0.93496	41.5718	Training	A	0.988222	0.925752	0.0742477	Training	A	0.990881	0.333041	0.896345	0.103655
38	757124-72-4	FC(C(C(C(F)(F)F)(F)F)(F)F)(CCS(=O)(=O)O)F	A	-0.127634	0.569941	0.878918	45.1152	Test	A	0.997154	0.761302	0.238698	Training	A	0.997284	0.526871	0.780029	0.219971
39	1765-92-0	FC(C(C(F)(F)F)(F)F)(CC1OC1)F	I	-0.301926	0	0.733767	37.5671	Test	I	0.995841	0.202193	0.797807	Training	I	0.997658	0.578172	0.26495	0.73505
40	375-80-4	FC(C(C(I)(F)F)(F)F)(C(C(C(I)(F)F)(F)F)(F)F)F	A	-6.24404	0	0.881859	72.9841	Training	A	0.769035	0.752383	0.247617	Training	A	0.809371	0.676334	0.59143	0.40857
41	375-50-8	FC(C(C(I)(F)F)(F)F)(C(I)(F)F)F	A	0	0	0.842593	80.1414	Training	A	0.982363	0.991629	0.008371	Training	A	0.985854	0.0431062	0.992717	0.00728327
42	375-73-5	FC(C(C(S(=O)(=O)O)(F)F)(F)F)(C(F)(F)F)F	A	0.735852	0	0.835105	52.1367	Training	A	0.997951	0.85629	0.14371	Training	A	0.998309	0.340045	0.893071	0.106929
43	19932-26-4	FC(C(COCC1OC1)(F)F)F	I	-0.23585	1.93393	0.805117	34.8548	Training	I	0.998069	0.454493	0.545507	Training	I	0.998071	0.68893	0.454113	0.545887
44	883498-76-8	FC(C(F)(F)F)(CNCC(C(F)(F)F)(F)F)F	I	-0.575747	0	0.674085	33.023	Training	I	0.990218	0.070077	0.929923	Training	I	0.997438	0.326353	0.100579	0.899421
45	113507-82-7	FC(C(F)(F)F)(OC(C(S(=O)(=O)O)(F)F)(F)F)F	A	-1.51275	4.70164	0.656974	54.2002	Test	A	0.93649	0.785533	0.214467	Training	A	0.971081	0.618235	0.691079	0.308921
46	58244-27-2	FC(COC(OCC(F)(F)F)OCC(F)(F)F)(F)F	I	-4.6585	0	1.12405	27.2862	Test	I	0.808132	0.218382	0.781618	Training	I	0.828593	0.381738	0.127568	0.872432
47	79963-95-4	FC(COS(=O)(=O)C(C(C(C(F)(F)F)(F)F)(F)F)(F)F)(F)F	A	0.70052	1.56792	0.904742	51.358	Test	A	0.999223	0.951574	0.0484263	Training	A	0.999172	0.190973	0.952538	0.0474619
48	374-98-1	ICC(C(C(F)(F)F)(F)F)(F)F	I	0	0	0.897631	65.1139	Excluded	Excluded	Excluded	Excluded	Excluded	Excluded	Excluded	Excluded	Excluded	Excluded	Excluded
49	2043-52-9	ICCC(C(C(C(C(C(C(F)(F)F)(F)F)(F)F)(F)F)(F)F)(F)F)(F)F	A	-0.317565	1.54575	0.753804	53.0167	Training	A	0.993325	0.783055	0.216945	Training	A	0.992835	0.512989	0.790729	0.209271
50	1682-31-1	ICCC(C(C(C(C(F)(F)F)(F)F)(F)F)(F)F)(F)F	A	-0.731594	3.39545	0.723457	58.404	Test	A	0.966666	0.902795	0.097205	Training	A	0.978873	0.374996	0.87591	0.12409
51	2043-55-2	ICCC(C(C(C(F)(F)F)(F)F)(F)F)(F)F	A	-1.36186	0	0.706957	61.3517	Training	A	0.980565	0.656105	0.343895	Training	A	0.989251	0.617872	0.691529	0.308471
52	307-31-3	NC(=N)C(C(C(C(C(C(C(F)(F)F)(F)F)(F)F)(F)F)(F)F)(F)F)(F)F	A	-0.011163	1.60244	0.761345	41.5049	Test	A	0.998785	0.544085	0.455915	Training	A	0.998945	0.68317	0.570512	0.429488
53	355-66-8	NC(=O)C(C(C(C(C(=O)N)(F)F)(F)F)(F)F)(F)F	I	0.0830064	2.32564	0.794863	38.1976	Test	A	0.997812	0.610395	0.389605	Training	A	0.998171	0.670248	0.606592	0.393408
54	423-54-1	NC(=O)C(C(C(C(C(C(C(F)(F)F)(F)F)(F)F)(F)F)(F)F)(F)F)(F)F	A	-0.0180218	1.56079	0.828949	42.4148	Training	A	0.998876	0.705319	0.294681	Training	A	0.99954	0.599875	0.712526	0.287474
55	13485-61-5	NC(=O)C(C(C(C(F)(F)F)(F)F)(F)F)(F)F	I	-0.0721928	0	0.751712	45.2418	Test	I	0.998712	0.452529	0.547471	Training	A	0.999435	0.690358	0.53733	0.46267
56	662-50-0	NC(=O)C(C(C(F)(F)F)(F)F)(F)F	I	0.555086	0	0.703222	44.2555	Training	I	0.994921	0.395252	0.604748	Training	A	0.996583	0.692728	0.514477	0.485523
57	354-76-7	NC(=O)C(C(F)(F)F)(F)F	I	0	0	0.620351	37.8351	Training	I	0.994489	0.0987354	0.901265	Training	I	0.99534	0.431939	0.155386	0.844614
58	355-47-5	NCC(C(C(C(C(C(C(C(F)(F)F)(F)F)(F)F)(F)F)(F)F)(F)F)(F)F)(F)F	I	-0.0830751	1.39775	0.793475	31.5521	Training	I	0.999213	0.303798	0.696202	Training	I	0.999156	0.634608	0.330607	0.669393
59	307-29-9	NCC(C(C(C(C(C(C(F)(F)F)(F)F)(F)F)(F)F)(F)F)(F)F)(F)F	I	-0.0932816	1.70545	0.779294	32.5184	Training	I	0.998567	0.328183	0.671817	Training	I	0.998503	0.646194	0.347991	0.652009
60	423-49-4	NCC(C(C(C(C(C(F)(F)F)(F)F)(F)F)(F)F)(F)F)(F)F	I	-0.106289	2.76633	0.763168	33.5292	Training	I	0.995357	0.427175	0.572825	Training	I	0.997234	0.677857	0.412787	0.587213
61	3934-23-4	O=C(C(=C)C)OCC(C(C(C(C(C(C(F)(F)F)(F)F)(F)F)(F)F)(F)F)(F)F)(F)F	I	-0.220861	1.3841	0.716033	39.0881	Training	I	0.999297	0.328	0.672	Training	I	0.999437	0.65693	0.36625	0.63375
62	13695-31-3	O=C(C(=C)C)OCC(C(C(F)(F)F)(F)F)(F)F	I	-1.27098	1.88042	0.675613	40.7407	Test	I	0.992788	0.230029	0.769971	Training	I	0.99352	0.536861	0.228011	0.771989
63	1996-88-9	O=C(C(=C)C)OCCC(C(C(C(C(C(C(C(F)(F)F)(F)F)(F)F)(F)F)(F)F)(F)F)(F)F)(F)F	I	0.0896436	1.25541	0.722779	38.4698	Training	I	0.99867	0.348288	0.651712	Training	I	0.998771	0.673452	0.401093	0.598907
64	50836-66-3	O=C(C(=C)C)OCCC(C(C(C(C(C(F)(F)F)(C(F)(F)F)F)(F)F)(F)F)(F)F)(F)F	I	0.0892238	1.73356	0.840742	44.5716	Test	A	0.999032	0.796072	0.203928	Training	A	0.99908	0.504962	0.796686	0.203314
65	2144-53-8	O=C(C(=C)C)OCCC(C(C(C(C(C(F)(F)F)(F)F)(F)F)(F)F)(F)F)(F)F	I	0.0879559	1.64538	0.712947	40.1185	Training	I	0.998555	0.412315	0.587685	Training	I	0.998652	0.689012	0.45456	0.54544
66	17587-22-3	O=C(C(C(C(F)(F)F)(F)F)(F)F)CC(=O)C(C)(C)C	I	-1.93651	1.88907	0.502721	38.8871	Test	I	0.963018	0.0348332	0.965167	Training	I	0.970874	0.161784	0.0380771	0.961923
67	559-94-4	O=C(C(C(C(F)(F)F)(F)F)(F)F)CC(=O)c1cccs1	A	-0.352137	1.32559	0.621223	52.9966	Test	I	0.991156	0.493033	0.506967	Training	A	0.992081	0.688511	0.548109	0.451891
68	377-38-8	OC(=O)C(C(C(=O)O)(F)F)(F)F	I	0.186544	0	0.715794	32.6695	Test	I	0.992866	0.134357	0.865643	Training	I	0.996819	0.495541	0.196521	0.803479
69	376-73-8	OC(=O)C(C(C(C(=O)O)(F)F)(F)F)(F)F	I	0.140066	0	0.768725	39.8208	Training	I	0.99427	0.361919	0.638081	Training	I	0.997593	0.688194	0.450276	0.549724
70	336-08-3	OC(=O)C(C(C(C(C(=O)O)(F)F)(F)F)(F)F)(F)F	A	0.0798732	3.73168	0.801854	40.5657	Training	A	0.993356	0.801212	0.198788	Training	A	0.996287	0.55171	0.759452	0.240548
71	376-06-7	OC(=O)C(C(C(C(C(C(C(C(C(C(C(C(C(F)(F)F)(F)F)(F)F)(F)F)(F)F)(F)F)(F)F)(F)F)(F)F)(F)F)(F)F)(F)F)(F)F	A	-0.0148275	0.935149	0.925601	35.5276	Training	A	0.998736	0.66086	0.33914	Training	A	0.998726	0.633601	0.670813	0.329187
72	72629-94-8	OC(=O)C(C(C(C(C(C(C(C(C(C(C(C(F)(F)F)(F)F)(F)F)(F)F)(F)F)(F)F)(F)F)(F)F)(F)F)(F)F)(F)F)(F)F	A	-0.0159469	0.949857	0.919934	36.5527	Training	A	0.999	0.677517	0.322483	Training	A	0.999303	0.621198	0.687358	0.312642
73	2058-94-8	OC(=O)C(C(C(C(C(C(C(C(C(C(F)(F)F)(F)F)(F)F)(F)F)(F)F)(F)F)(F)F)(F)F)(F)F)(F)F	A	-0.0187821	1.00755	0.905494	38.9253	Test	A	0.999413	0.713956	0.286044	Training	A	0.999404	0.590077	0.723022	0.276978
74	335-76-2	OC(=O)C(C(C(C(C(C(C(C(C(F)(F)F)(F)F)(F)F)(F)F)(F)F)(F)F)(F)F)(F)F)(F)F	A	-0.020614	1.06616	0.896086	40.2974	Training	A	0.998609	0.734102	0.265898	Training	A	0.999533	0.570762	0.742182	0.257818
75	865-79-2	OC(=O)C(C(C(C(C(C(C(C(Cl)(F)F)(F)F)(F)F)(F)F)(F)F)(F)F)(F)F)(F)F	A	0.11782	1.30693	0.894242	46.2844	Test	A	0.999229	0.867329	0.132671	Training	A	0.999636	0.389757	0.86822	0.13178
76	375-95-1	OC(=O)C(C(C(C(C(C(C(C(F)(F)F)(F)F)(F)F)(F)F)(F)F)(F)F)(F)F)(F)F	A	-0.0228412	1.17276	0.884547	41.8043	Training	A	0.998746	0.756477	0.243523	Training	A	0.999438	0.548089	0.762579	0.237421
77	335-67-1	OC(=O)C(C(C(C(C(C(C(F)(F)F)(F)F)(F)F)(F)F)(F)F)(F)F)(F)F	A	-0.0256067	1.40187	0.870039	43.4367	Test	A	0.999278	0.784446	0.215554	Training	A	0.999279	0.51919	0.786014	0.213986
78	375-85-9	OC(=O)C(C(C(C(C(C(F)(F)F)(F)F)(F)F)(F)F)(F)F)(F)F	A	-0.0291319	2.22197	0.851199	45.1382	Test	A	0.996218	0.841956	0.158044	Training	A	0.997334	0.458685	0.828228	0.171772
79	307-24-4	OC(=O)C(C(C(C(C(F)(F)F)(F)F)(F)F)(F)F)(F)F	A	-0.0337787	7.36707	0.825635	46.7003	Training	A	0.93721	0.978881	0.0211186	Training	A	0.969595	0.193454	0.951708	0.0482916
80	2706-90-3	OC(=O)C(C(C(C(F)(F)F)(F)F)(F)F)(F)F	A	0.249606	0	0.788687	46.9825	Training	A	0.998554	0.625239	0.374761	Training	A	0.999343	0.610392	0.700556	0.299444
81	375-22-4	OC(=O)C(C(C(F)(F)F)(F)F)(F)F	A	0.271768	0	0.729671	46.3138	Training	I	0.996507	0.477934	0.522066	Training	A	0.998387	0.680497	0.579362	0.420638
82	801212-59-9	OC(=O)C(C(C(OC(C(F)(F)F)(C(F)(F)F)F)(F)F)(F)F)(F)F	A	0.00173638	1.14184	0.813485	54.5627	Training	A	0.99571	0.880054	0.119946	Training	A	0.99592	0.350153	0.888253	0.111747
83	863090-89-5	OC(=O)C(C(C(OC(F)(F)F)(F)F)(F)F)(F)F	A	-0.0131529	7.20703	0.96067	53.509	Test	A	0.963395	0.996976	0.00302351	Training	A	0.972848	0.0473945	0.991834	0.00816633
84	422-64-0	OC(=O)C(C(F)(F)F)(F)F	I	0	0	0.616436	39.9072	Training	I	0.993734	0.118909	0.881091	Training	I	0.996929	0.478054	0.184436	0.815564
85	65294-16-8	OC(=O)C(C(F)(F)F)(OC(C(C(F)(F)F)(OC(C(C(F)(F)F)(OC(C(C(F)(F)F)(F)F)(F)F)F)(F)F)F)(F)F)F	I	-2.90671	1.19812	0.839574	54.9869	Training	A	0.966134	0.694997	0.305003	Training	A	0.969927	0.666938	0.613971	0.386029
86	377-73-1	OC(=O)C(C(OC(F)(F)F)(F)F)(F)F	A	0.0441756	0	0.949675	48.8122	Training	A	0.99337	0.888547	0.111453	Training	A	0.995121	0.32412	0.900438	0.0995624
87	55621-21-1	OC(=O)C(OC(C(OC(C(=O)O)(F)F)(F)F)(F)F)(F)F	A	0.459185	0.49167	0.651271	43.7206	Test	I	0.995388	0.311197	0.688803	Training	I	0.995328	0.678919	0.415855	0.584145
88	137780-69-9	OC(=O)C(OC(C(OC(C(C(C(F)(F)F)(F)F)(F)F)(F)F)(F)F)(F)F)(F)F	A	-0.604404	0.503945	0.786368	55.1759	Test	A	0.994893	0.775177	0.224823	Training	A	0.994949	0.506483	0.79557	0.20443
89	330562-41-9	OC(=O)C(OC(C(OC(C(OC(C(C(C(F)(F)F)(F)F)(F)F)(F)F)(F)F)(F)F)(F)F)(F)F)(F)F	A	0.141668	0.503432	0.778253	52.6568	Training	A	0.996013	0.776812	0.223188	Training	A	0.996143	0.47773	0.815781	0.184219
90	151772-59-7	OC(=O)C(OC(C(OC(C(OC(F)(F)F)(F)F)(F)F)(F)F)(F)F)(F)F	A	0.144466	0.369159	0.805031	48.3118	Training	A	0.997951	0.715275	0.284725	Training	A	0.997979	0.548128	0.762545	0.237455
91	151772-58-6	OC(=O)C(OC(C(OC(F)(F)F)(F)F)(F)F)(F)F	A	-0.599338	0.589304	0.840881	50.1554	Training	A	0.995187	0.764624	0.235376	Training	A	0.995098	0.531924	0.776	0.224
92	1763-28-6	OC(=O)C=C(C(F)(F)F)C(F)(F)F	I	0.774316	0	1.3399	32.9304	Training	A	0.959267	0.983704	0.0162963	Training	A	0.96895	0.0940149	0.981027	0.018973
93	243139-64-2	OC(=O)C=CC(C(F)(F)F)(C(F)(F)F)F	A	0.557805	0	0.98143	37.8961	Training	A	0.992035	0.792311	0.207689	Training	A	0.992565	0.467237	0.822724	0.177276
94	812-70-4	OC(=O)CCC(C(C(C(C(C(C(F)(F)F)(F)F)(F)F)(F)F)(F)F)(F)F)(F)F	A	0.0376982	1.4468	0.813031	37.5736	Test	A	0.999029	0.534577	0.465423	Training	A	0.999135	0.686514	0.557527	0.442473
95	27854-30-4	OC(=O)CCC(C(C(C(C(C(F)(F)F)(F)F)(F)F)(F)F)(F)F)(F)F	A	0.0411851	1.96061	0.806676	38.6838	Training	A	0.998287	0.606967	0.393033	Training	A	0.998674	0.668086	0.611469	0.388531
96	914637-49-3	OC(=O)CCC(C(C(C(C(F)(F)F)(F)F)(F)F)(F)F)(F)F	A	0.0453704	1.78155	0.801445	39.7414	Training	A	0.998984	0.607538	0.392462	Training	A	0.998983	0.66447	0.619167	0.380833
97	356-02-5	OC(=O)CCC(C(C(F)(F)F)(F)F)(F)F	A	-0.177773	3.14154	0.802211	39.9815	Test	A	0.996694	0.719814	0.280186	Training	A	0.996822	0.626748	0.680161	0.319839
98	243139-62-0	OC(=O)CCC(C(F)(F)F)(C(F)(F)F)F	I	0.3572	0	0.86665	36.1646	Training	I	0.993978	0.499242	0.500758	Training	A	0.995639	0.682198	0.573856	0.426144
99	918-21-8	OC(C(C(F)(F)F)(C(F)(F)F)O)(C(F)(F)F)C(F)(F)F	A	0	0	1.08223	23.5491	Training	A	0.971509	0.568679	0.431321	Training	A	0.974891	0.679792	0.581534	0.418466
100	423-65-4	OCC(C(C(C(C(C(C(C(C(C(C(F)(F)F)(F)F)(F)F)(F)F)(F)F)(F)F)(F)F)(F)F)(F)F)(F)F)(F)F	I	-0.0694967	1.0298	0.870162	29.4513	Test	I	0.995346	0.369201	0.630799	Training	I	0.995565	0.670304	0.393538	0.606462
101	754-96-1	OCC(C(C(C(C(C(C(C(CO)(F)F)(F)F)(F)F)(F)F)(F)F)(F)F)(F)F)(F)F	A	-0.0479803	1.36913	0.839961	25.2465	Training	I	0.990746	0.24116	0.75884	Training	I	0.995338	0.573259	0.260193	0.739807
102	90177-96-1	OCC(C(C(C(C(C(CO)(F)F)(F)F)(F)F)(F)F)(F)F)(F)F	A	-0.0593242	1.99303	0.837185	26.3206	Test	I	0.993504	0.313796	0.686204	Training	I	0.993504	0.622968	0.314904	0.685096
103	375-82-6	OCC(C(C(C(C(C(F)(F)F)(F)F)(F)F)(F)F)(F)F)(F)F	A	-0.121068	3.06956	0.814098	34.3418	Training	A	0.995273	0.595051	0.404949	Training	A	0.996268	0.687183	0.554552	0.445448
104	335-99-9	OCC(C(C(C(C(C(F)F)(F)F)(F)F)(F)F)(F)F)(F)F	A	-0.0929565	2.1964	0.835711	33.0856	Training	A	0.995865	0.517724	0.482276	Training	A	0.996789	0.693091	0.505278	0.494722
105	355-80-6	OCC(C(C(C(F)F)(F)F)(F)F)(F)F	I	0.520592	0	0.827689	35.1558	Training	I	0.99315	0.403627	0.596373	Training	I	0.996821	0.693092	0.494751	0.505249
106	376-90-9	OCC(C(C(CO)(F)F)(F)F)(F)F	I	0.328813	0	0.877605	27.1551	Training	I	0.985408	0.273079	0.726921	Training	I	0.986889	0.640597	0.339341	0.660659
107	375-01-9	OCC(C(C(F)(F)F)(F)F)(F)F	I	0.226488	0	0.751649	35.8045	Test	I	0.996328	0.240493	0.759507	Training	I	0.998039	0.629254	0.323194	0.676806
108	330562-44-2	OCC(OC(C(OC(C(OC(CO)(F)F)(F)F)(F)F)(F)F)(F)F)(F)F	A	1.74253	1.04215	0.855726	30.7035	Test	A	0.994332	0.600655	0.399345	Training	A	0.993714	0.623963	0.683811	0.316189
109	129301-42-4	OCC(OC(C(OC(CO)(F)F)(F)F)(F)F)(F)F	A	0.991568	1.64984	0.937378	31.0843	Training	A	0.993992	0.74451	0.25549	Training	A	0.996663	0.552523	0.758744	0.241256
110	678-39-7	OCCC(C(C(C(C(C(C(C(F)(F)F)(F)F)(F)F)(F)F)(F)F)(F)F)(F)F)(F)F	I	-0.0469663	1.34923	0.787294	33.16	Training	I	0.999312	0.332184	0.667816	Training	I	0.999271	0.655384	0.363461	0.636539
111	647-42-7	OCCC(C(C(C(C(C(F)(F)F)(F)F)(F)F)(F)F)(F)F)(F)F	I	-0.0584694	2.28924	0.764485	35.1224	Test	I	0.996714	0.431722	0.568278	Training	I	0.997639	0.684667	0.434975	0.565025
112	2043-47-2	OCCC(C(C(C(F)(F)F)(F)F)(F)F)(F)F	I	-0.321728	3.07087	0.740607	36.6967	Training	I	0.996008	0.474324	0.525676	Training	I	0.99706	0.686991	0.444577	0.555423
113	1651-41-8	OCCCC(C(C(C(C(C(C(C(F)(F)F)(F)F)(F)F)(F)F)(F)F)(F)F)(F)F)(F)F	I	-0.012619	1.3265	0.698899	33.1928	Test	I	0.995114	0.184718	0.815282	Training	I	0.99739	0.532254	0.224265	0.775735
114	25600-66-2	OCCCC(C(C(C(C(C(C(F)(F)F)(F)F)(F)F)(F)F)(F)F)(F)F)(F)F	I	-0.013798	1.50834	0.68515	33.9822	Test	I	0.995236	0.19181	0.80819	Training	I	0.996945	0.539019	0.229787	0.770213
115	3792-02-7	OCCCCC(C(C(C(F)(F)F)(F)F)(F)F)(F)F	I	-0.283756	1.81916	0.575835	35.6306	Training	I	0.980824	0.0966812	0.903319	Training	I	0.986328	0.370718	0.121912	0.878088
116	24448-09-7	OCCN(S(=O)(=O)C(C(C(C(C(C(C(C(F)(F)F)(F)F)(F)F)(F)F)(F)F)(F)F)(F)F)(F)F)C	I	0.228807	1.11971	0.635206	46.3825	Training	I	0.994955	0.383838	0.616162	Training	I	0.996892	0.690844	0.466076	0.533924
117	1691-99-2	OCCN(S(=O)(=O)C(C(C(C(C(C(C(C(F)(F)F)(F)F)(F)F)(F)F)(F)F)(F)F)(F)F)(F)F)CC	I	0.626322	1.12214	0.592017	46.1114	Training	I	0.992755	0.333614	0.666386	Training	I	0.995072	0.685304	0.437459	0.562541
118	80220-63-9	OP(=O)(CCC(C(C(C(C(C(C(C(F)(F)F)(F)F)(F)F)(F)F)(F)F)(F)F)(F)F)(F)F)O	A	0.117723	1.15323	0.830112	39.733	Training	A	0.99793	0.613332	0.386668	Training	A	0.998473	0.652301	0.641927	0.358073
119	252237-40-4	OP(=O)(CCC(C(C(C(C(C(F)(F)F)(F)F)(F)F)(F)F)(F)F)(F)F)O	A	0.115731	1.61037	0.824394	42.0573	Training	A	0.998978	0.706594	0.293406	Training	A	0.999255	0.595521	0.717261	0.282739
120	39108-34-4	OS(=O)(=O)CCC(C(C(C(C(C(C(C(F)(F)F)(F)F)(F)F)(F)F)(F)F)(F)F)(F)F)(F)F	A	0.109647	1.14646	0.876614	40.3115	Test	A	0.999211	0.719544	0.280456	Training	A	0.99949	0.579975	0.733274	0.266726
121	27619-97-2	OS(=O)(=O)CCC(C(C(C(C(C(F)(F)F)(F)F)(F)F)(F)F)(F)F)(F)F	A	0.11631	1.64801	0.872914	42.85	Training	A	0.998431	0.806381	0.193619	Training	A	0.999542	0.493589	0.804861	0.195139
122	34143-74-3	SCCC(C(C(C(C(C(C(C(F)(F)F)(F)F)(F)F)(F)F)(F)F)(F)F)(F)F)(F)F	I	0.117943	1.26898	0.74282	35.6023	Training	I	0.997803	0.318003	0.681997	Training	I	0.998085	0.656892	0.366182	0.633818
123	34451-26-8	SCCC(C(C(C(C(C(F)(F)F)(F)F)(F)F)(F)F)(F)F)(F)F	I	0.111002	2.08325	0.713348	37.936	Training	I	0.996946	0.399474	0.600526	Training	I	0.997099	0.682589	0.427471	0.572529

## Sheet: Table S2
				MOLECULAR DESCRIPTORS			REGRESSION-BASED QSAR − SPLIT MODEL					REGRESSION-BASED QSAR − FULL MODEL
ID	CASRN	SMILES	Log RP	piPC5	GGI9	AATSC0e	Status	Pred. by model eq.	Pred.Mod.Eq.Res.	Pred. LOO	HAT i/i (h*=0.2791)	Status	Pred. by model eq.	Pred.Mod.Eq.Res.	Pred. LOO	HAT i/i (h*=0.1905)	Pred. interval 95%
3	2264-01-9	C=CC(=O)OCC(C(C(C(COC(=O)C=C)(F)F)(F)F)(F)F)(F)F	-0.635541	3.78419	0.04	0.34682	Training	-0.5398	0.0958	-0.5356	0.042	Training	-0.5035	0.132	-0.4999	0.0272	0.709938
4	678-95-5	C=CC(=O)OCC(C(C(COC(=O)C=C)(F)F)(F)F)(F)F	-0.371819	3.55535	0.08	0.322171	Training	-0.7336	-0.3617	-0.7578	0.0628	Training	-0.7385	-0.3667	-0.7536	0.0394	0.709938
10	4151-50-2	CCNS(=O)(=O)C(C(C(C(C(C(C(C(F)(F)F)(F)F)(F)F)(F)F)(F)F)(F)F)(F)F)(F)F	-0.806634	4.20469	0.26	0.395522	Training	-1.1375	-0.3309	-1.1703	0.0903	Training	-1.0788	-0.2722	-1.0953	0.0573	0.716647
11	663-35-4	CCOC(=O)CC(=O)C(C(F)(F)F)(F)F	-2.6381	2.83321	0	0.347894	Test	-1.8921	0.746	-	0.1192	Training	-1.937	0.7011	-1.8721	0.0847	0.711831
13	52447-23-1	ClC(=O)C(C(C(C(C(C(C(C(F)(F)F)(F)F)(F)F)(F)F)(F)F)(F)F)(F)F)(F)F	-0.33403	4.00733	0.12	0.33106	Training	-0.2643	0.0698	-0.2602	0.0554	Training	-0.2299	0.1041	-0.2258	0.0382	0.716647
14	335-64-8	ClC(=O)C(C(C(C(C(C(C(F)(F)F)(F)F)(F)F)(F)F)(F)F)(F)F)(F)F	-0.371819	3.82864	0	0.328818	Training	-0.1397	0.2321	-0.1196	0.0798	Training	-0.1008	0.271	-0.0857	0.0529	0.725302
15	52447-22-0	ClC(=O)C(C(C(C(C(C(F)(F)F)(F)F)(F)F)(F)F)(F)F)(F)F	-0.49808	3.61092	0	0.325954	Test	-0.4422	0.0559	-	0.0677	Training	-0.4251	0.073	-0.4218	0.0425	0.738393
17	63863-43-4	COC(=O)C(C(OC(C(OC(=C(F)F)F)(F)F)(C(F)(F)F)F)(F)F)(F)F	-0.670636	4.07754	0.1	0.370251	Training	-0.5443	0.1264	-0.5363	0.0596	Training	-0.4801	0.1905	-0.4727	0.0375	0.725302
19	335-66-0	FC(=O)C(C(C(C(C(C(C(F)(F)F)(F)F)(F)F)(F)F)(F)F)(F)F)(F)F	-0.386571	3.82864	0	0.335669	Training	-0.2185	0.1681	-0.2056	0.0711	Training	-0.1762	0.2104	-0.1657	0.0473	0.733224
21	679-12-9	FC(C(C(C(=O)O)(F)F)(F)F)F	-2.24901	1.94591	0	0.378895	Excluded	Excluded	Excluded	Excluded	Excluded	Excluded	Excluded	Excluded	Excluded	Excluded	Excluded
23	13973-14-3	FC(C(C(C(C(C(C(C(=O)O)(F)F)(F)F)(F)F)(F)F)(F)F)(F)F)F	-0.106365	3.7612	0	0.374357	Training	-0.767	-0.6607	-0.8055	0.055	Training	-0.7118	-0.6054	-0.734	0.0354	0.713123
24	76-21-1	FC(C(C(C(C(C(C(C(C(=O)O)(F)F)(F)F)(F)F)(F)F)(F)F)(F)F)(F)F)F	-0.424147	3.95124	0.08	0.372759	Training	-0.7053	-0.2811	-0.7199	0.0493	Training	-0.648	-0.2238	-0.655	0.0305	0.713123
25	1765-48-6	FC(C(C(C(C(C(C(C(C(C(C(=O)O)(F)F)(F)F)(F)F)(F)F)(F)F)(F)F)(F)F)(F)F)(F)F)F	-0.695213	4.2485	0.34	0.369969	Training	-1.0256	-0.3304	-1.0522	0.0744	Training	-0.9905	-0.2953	-1.0089	0.0585	0.716422
28	41997-13-1	FC(C(C(C(C(C(S(=O)(=O)N)(F)F)(F)F)(F)F)(F)F)(F)F)(F)F	-0.204899	3.7612	0	0.349605	Training	-0.4825	-0.2777	-0.4979	0.0525	Training	-0.4396	-0.2347	-0.448	0.0346	0.716422
29	375-92-8	FC(C(C(C(C(C(S(=O)(=O)O)(F)F)(F)F)(F)F)(F)F)(F)F)(C(F)(F)F)F	0.494071	3.95124	0	0.328288	Test	0.0552	-0.4389	-	0.0977	Training	0.1053	-0.3887	0.0776	0.0666	0.781528
30	355-46-4	FC(C(C(C(C(C(S(=O)(=O)O)(F)F)(F)F)(F)F)(F)F)(F)F)(F)F	0.0553285	3.7612	0	0.325457	Training	-0.205	-0.2603	-0.227	0.0779	Training	-0.1741	-0.2294	-0.1863	0.0507	0.715756
32	423-60-9	FC(C(C(C(C(S(=O)(=O)Cl)(F)F)(F)F)(F)F)(F)F)(C(C(C(F)(F)F)(F)F)(F)F)F	-0.0320362	4.11087	0.18	0.309411	Training	-0.0429	-0.0109	-0.044	0.0913	Training	-0.0209	0.0111	-0.0201	0.0652	0.715093
33	307-35-7	FC(C(C(C(C(S(=O)(=O)F)(F)F)(F)F)(F)F)(F)F)(C(C(C(F)(F)F)(F)F)(F)F)F	-2.50227	4.11087	0.18	0.314926	Excluded	Excluded	Excluded	Excluded	Excluded	Excluded	Excluded	Excluded	Excluded	Excluded	Excluded
34	754-91-6	FC(C(C(C(C(S(=O)(=O)N)(F)F)(F)F)(F)F)(F)F)(C(C(C(F)(F)F)(F)F)(F)F)F	-0.544958	4.11087	0.18	0.351051	Test	-0.5215	0.0234	-	0.0423	Training	-0.4788	0.0662	-0.4767	0.0301	0.713212
35	1763-23-1	FC(C(C(C(C(S(=O)(=O)O)(F)F)(F)F)(F)F)(F)F)(C(C(C(F)(F)F)(F)F)(F)F)F	-0.412247	4.11087	0.18	0.330522	Training	-0.2856	0.1267	-0.278	0.0562	Training	-0.2531	0.1592	-0.2462	0.0412	0.714792
36	355-93-1	FC(C(C(C(COC(=O)C(=C)C)(F)F)(F)F)(F)F)F	-2.30543	3.21888	0	0.379434	Training	-1.6607	0.6447	-1.628	0.0482	Training	-1.6537	0.6517	-1.629	0.0366	0.715756
38	757124-72-4	FC(C(C(C(F)(F)F)(F)F)(F)F)(CCS(=O)(=O)O)F	-1.00166	3.43399	0	0.385434	Training	-1.3983	-0.3967	-1.4168	0.0445	Training	-1.3682	-0.3665	-1.3799	0.031	0.714457
40	375-80-4	FC(C(C(I)(F)F)(F)F)(C(C(C(I)(F)F)(F)F)(F)F)F	-0.929639	3.3322	0	0.372681	Training	-1.4085	-0.4789	-1.4274	0.0379	Training	-1.3943	-0.4646	-1.4074	0.0274	0.714792
41	375-50-8	FC(C(C(I)(F)F)(F)F)(C(I)(F)F)F	-1.2324	2.30259	0	0.37868	Excluded	Excluded	Excluded	Excluded	Excluded	Excluded	Excluded	Excluded	Excluded	Excluded	Excluded
42	375-73-5	FC(C(C(S(=O)(=O)O)(F)F)(F)F)(C(F)(F)F)F	-0.568033	3.21888	0	0.316717	Test	-0.9398	-0.3718	-	0.1028	Training	-0.964	-0.396	-0.9904	0.0624	0.756018
45	113507-82-7	FC(C(F)(F)F)(OC(C(S(=O)(=O)O)(F)F)(F)F)F	-0.981535	3.17805	0	0.300846	Test	-0.8202	0.1613	-	0.1514	Training	-0.8562	0.1253	-0.8438	0.0903	0.735647
47	79963-95-4	FC(COS(=O)(=O)C(C(C(C(F)(F)F)(F)F)(F)F)(F)F)(F)F	-0.840622	3.82864	0	0.350776	Training	-0.3921	0.4485	-0.3636	0.0599	Training	-0.3423	0.4983	-0.3216	0.0398	0.713596
49	2043-52-9	ICCC(C(C(C(C(C(C(F)(F)F)(F)F)(F)F)(F)F)(F)F)(F)F)(F)F	-1.99154	3.7612	0.06	0.421686	Training	-1.498	0.4935	-1.43	0.1212	Training	-1.4304	0.5611	-1.386	0.0733	0.714457
50	1682-31-1	ICCC(C(C(C(C(F)(F)F)(F)F)(F)F)(F)F)(F)F	-1.85017	3.21888	0	0.426366	Training	-2.2001	-0.35	-2.2516	0.1283	Training	-2.1698	-0.3196	-2.2018	0.0912	0.719962
51	2043-55-2	ICCC(C(C(C(F)(F)F)(F)F)(F)F)(F)F	-2.76451	2.77259	0	0.426095	Training	-2.8844	-0.1199	-2.9123	0.1893	Training	-2.896	-0.1314	-2.9188	0.1483	0.713596
54	423-54-1	NC(=O)C(C(C(C(C(C(C(F)(F)F)(F)F)(F)F)(F)F)(F)F)(F)F)(F)F	-1.41689	3.82864	0	0.372413	Test	-0.6408	0.7761	-	0.0625	Training	-0.5802	0.8367	-0.5449	0.0404	0.713184
67	559-94-4	O=C(C(C(C(F)(F)F)(F)F)(F)F)CC(=O)c1cccs1	0.0576952	4.18776	0.0740741	0.351664	Test	-0.0801	-0.1378	-	0.0855	Training	-0.01	-0.0677	-0.0142	0.058	0.737941
70	336-08-3	OC(=O)C(C(C(C(C(=O)O)(F)F)(F)F)(F)F)(F)F	-1.66649	3.3322	0	0.350314	Training	-1.1514	0.5151	-1.1289	0.0418	Training	-1.1483	0.5182	-1.1335	0.0278	0.711748
71	376-06-7	OC(=O)C(C(C(C(C(C(C(C(C(C(C(C(C(F)(F)F)(F)F)(F)F)(F)F)(F)F)(F)F)(F)F)(F)F)(F)F)(F)F)(F)F)(F)F)(F)F	-1.64392	4.60517	0.74	0.351278	Training	-1.508	0.1359	-1.427	0.3732	Training	-1.5236	0.1203	-1.4656	0.3255	0.719962
72	72629-94-8	OC(=O)C(C(C(C(C(C(C(C(C(C(C(C(F)(F)F)(F)F)(F)F)(F)F)(F)F)(F)F)(F)F)(F)F)(F)F)(F)F)(F)F)(F)F	-1.62067	4.51086	0.62	0.351348	Training	-1.2801	0.3406	-1.1697	0.2447	Training	-1.2821	0.3386	-1.1896	0.2145	0.716306
73	2058-94-8	OC(=O)C(C(C(C(C(C(C(C(C(C(F)(F)F)(F)F)(F)F)(F)F)(F)F)(F)F)(F)F)(F)F)(F)F)(F)F	-0.977833	4.29046	0.38	0.351482	Test	-0.8732	0.1047	-	0.0832	Training	-0.8508	0.127	-0.841	0.0717	0.710496
74	335-76-2	OC(=O)C(C(C(C(C(C(C(C(C(F)(F)F)(F)F)(F)F)(F)F)(F)F)(F)F)(F)F)(F)F)(F)F	-0.528658	4.15888	0.26	0.351539	Training	-0.7025	-0.1739	-0.7111	0.0468	Training	-0.67	-0.1414	-0.6755	0.0373	0.711748
75	865-79-2	OC(=O)C(C(C(C(C(C(C(C(Cl)(F)F)(F)F)(F)F)(F)F)(F)F)(F)F)(F)F)(F)F	-0.0582516	4.00733	0.12	0.344041	Test	-0.4135	-0.3552	-	0.0438	Training	-0.3727	-0.3144	-0.3824	0.0299	0.752021
76	375-95-1	OC(=O)C(C(C(C(C(C(C(C(F)(F)F)(F)F)(F)F)(F)F)(F)F)(F)F)(F)F)(F)F	-0.28838	4.00733	0.12	0.351577	Training	-0.5001	-0.2117	-0.5091	0.0406	Training	-0.4556	-0.1672	-0.4602	0.0272	0.722186
77	335-67-1	OC(=O)C(C(C(C(C(C(C(F)(F)F)(F)F)(F)F)(F)F)(F)F)(F)F)(F)F	-0.321328	3.82864	0	0.351579	Test	-0.4014	-0.08	-	0.0596	Training	-0.3511	-0.0298	-0.3523	0.0396	0.709789
78	375-85-9	OC(=O)C(C(C(C(C(C(F)(F)F)(F)F)(F)F)(F)F)(F)F)(F)F	-0.280827	3.61092	0	0.351508	Training	-0.7359	-0.4551	-0.7549	0.0401	Training	-0.7061	-0.4252	-0.7174	0.026	0.719731
79	307-24-4	OC(=O)C(C(C(C(C(F)(F)F)(F)F)(F)F)(F)F)(F)F	-0.825982	3.3322	0	0.351296	Test	-1.1627	-0.3367	-	0.0411	Training	-1.1591	-0.3331	-1.1685	0.0275	0.715794
80	2706-90-3	OC(=O)C(C(C(C(F)(F)F)(F)F)(F)F)(F)F	-1.64392	2.94444	0	0.350793	Training	-1.7542	-0.1102	-1.7652	0.0914	Training	-1.7871	-0.1432	-1.7971	0.0651	0.71411
81	375-22-4	OC(=O)C(C(C(F)(F)F)(F)F)(F)F	-2.91547	2.30259	0	0.349643	Training	-2.7295	0.186	-2.6499	0.2996	Training	-2.8232	0.0923	-2.7974	0.2182	0.716306
82	801212-59-9	OC(=O)C(C(C(OC(C(F)(F)F)(C(F)(F)F)F)(F)F)(F)F)(F)F	-0.176783	3.68888	0	0.337506	Test	-0.4549	-0.2781	-	0.0557	Training	-0.4247	-0.2479	-0.434	0.036	0.726035
83	863090-89-5	OC(=O)C(C(C(OC(F)(F)F)(F)F)(F)F)(F)F	-1.32469	3.09104	0	0.332428	Test	-1.3173	0.0074	-	0.0888	Training	-1.3457	-0.021	-1.3469	0.0573	0.719451
86	377-73-1	OC(=O)C(C(OC(F)(F)F)(F)F)(F)F	-2.28522	2.56495	0	0.327972	Training	-2.0763	0.2089	-2.0129	0.2328	Training	-2.1562	0.129	-2.132	0.1581	0.715383
87	55621-21-1	OC(=O)C(OC(C(OC(C(=O)O)(F)F)(F)F)(F)F)(F)F	-0.48874	3.63759	0	0.323236	Training	-0.3698	0.1189	-0.3604	0.0734	Training	-0.3516	0.1371	-0.345	0.0462	0.722186
88	137780-69-9	OC(=O)C(OC(C(OC(C(C(C(F)(F)F)(F)F)(F)F)(F)F)(F)F)(F)F)(F)F	-0.549085	3.91202	0.26	0.327431	Training	-0.8056	-0.2565	-0.8232	0.064	Training	-0.8082	-0.2592	-0.8222	0.0512	0.714145
89	330562-41-9	OC(=O)C(OC(C(OC(C(OC(C(C(C(F)(F)F)(F)F)(F)F)(F)F)(F)F)(F)F)(F)F)(F)F)(F)F	-0.692691	4.23411	0.46	0.322382	Training	-0.8748	-0.1821	-0.9071	0.1508	Training	-0.8872	-0.1945	-0.9167	0.1317	0.711418
90	151772-59-7	OC(=O)C(OC(C(OC(C(OC(F)(F)F)(F)F)(F)F)(F)F)(F)F)(F)F	-0.00823332	3.8712	0.18	0.312595	Training	-0.4487	-0.4404	-0.4851	0.0764	Training	-0.4475	-0.4393	-0.4722	0.0532	0.712039
91	151772-58-6	OC(=O)C(OC(C(OC(F)(F)F)(F)F)(F)F)(F)F	-1.2178	3.3673	0	0.315885	Training	-0.7016	0.5162	-0.6498	0.0913	Training	-0.7124	0.5054	-0.683	0.055	0.71411
93	243139-64-2	OC(=O)C=CC(C(F)(F)F)(C(F)(F)F)F	-1.62949	3.43399	0	0.39025	Training	-1.4537	0.1758	-1.4445	0.0499	Training	-1.4212	0.2083	-1.4137	0.0346	0.713212
94	812-70-4	OC(=O)CCC(C(C(C(C(C(C(F)(F)F)(F)F)(F)F)(F)F)(F)F)(F)F)(F)F	-1.19718	3.95124	0.14	0.407331	Training	-1.2896	-0.0925	-1.2988	0.0903	Training	-1.2263	-0.0292	-1.228	0.0533	0.715383
95	27854-30-4	OC(=O)CCC(C(C(C(C(C(F)(F)F)(F)F)(F)F)(F)F)(F)F)(F)F	-1.20723	3.7612	0.12	0.408018	Test	-1.5279	-0.3207	-	0.0787	Training	-1.4783	-0.2711	-1.4922	0.0485	0.777352
96	914637-49-3	OC(=O)CCC(C(C(C(C(F)(F)F)(F)F)(F)F)(F)F)(F)F	-1.11681	3.52636	0	0.407499	Test	-1.5097	-0.3929	-	0.0812	Training	-1.4599	-0.3431	-1.4792	0.0531	0.711831
97	356-02-5	OC(=O)CCC(C(C(F)(F)F)(F)F)(F)F	-1.9716	2.77259	0	0.397479	Training	-2.5554	-0.5838	-2.6473	0.136	Training	-2.5813	-0.6097	-2.6557	0.1088	0.735647
99	918-21-8	OC(C(C(F)(F)F)(C(F)(F)F)O)(C(F)(F)F)C(F)(F)F	-1.5056	3.61092	0	0.368519	Training	-0.9314	0.5742	-0.9083	0.0387	Training	-0.8931	0.6125	-0.8772	0.0254	0.714145
101	754-96-1	OCC(C(C(C(C(C(C(C(CO)(F)F)(F)F)(F)F)(F)F)(F)F)(F)F)(F)F)(F)F	-1.11458	3.95124	0.1	0.4128	Test	-1.2279	-0.1133	-	0.1105	Training	-1.1543	-0.0398	-1.1571	0.0647	0.761542
102	90177-96-1	OCC(C(C(C(C(C(CO)(F)F)(F)F)(F)F)(F)F)(F)F)(F)F	-1.49946	3.52636	0	0.413821	Test	-1.5824	-0.0829	-	0.0955	Training	-1.5294	-0.03	-1.5314	0.0621	0.781528
103	375-82-6	OCC(C(C(C(C(C(F)(F)F)(F)F)(F)F)(F)F)(F)F)(F)F	-2.71183	3.43399	0	0.402125	Excluded	Excluded	Excluded	Excluded	Excluded	Excluded	Excluded	Excluded	Excluded	Excluded	Excluded
104	335-99-9	OCC(C(C(C(C(C(F)F)(F)F)(F)F)(F)F)(F)F)(F)F	-2.25748	3.3322	0	0.416029	Training	-1.9068	0.3507	-1.869	0.0973	Training	-1.8709	0.3865	-1.8429	0.0676	0.737941
108	330562-44-2	OCC(OC(C(OC(C(OC(CO)(F)F)(F)F)(F)F)(F)F)(F)F)(F)F	-1.49042	3.80666	0.18	0.383802	Training	-1.3665	0.1239	-1.3612	0.0416	Training	-1.336	0.1544	-1.3314	0.0287	0.712039
109	129301-42-4	OCC(OC(C(OC(CO)(F)F)(F)F)(F)F)(F)F	-2.77659	3.2581	0	0.385728	Excluded	Excluded	Excluded	Excluded	Excluded	Excluded	Excluded	Excluded	Excluded	Excluded	Excluded
118	80220-63-9	OP(=O)(CCC(C(C(C(C(C(C(C(F)(F)F)(F)F)(F)F)(F)F)(F)F)(F)F)(F)F)(F)F)O	-1.00966	4.15888	0.22	0.412018	Test	-1.273	-0.2634	-	0.1217	Training	-1.2029	-0.1933	-1.218	0.0723	0.716144
119	252237-40-4	OP(=O)(CCC(C(C(C(C(C(F)(F)F)(F)F)(F)F)(F)F)(F)F)(F)F)O	-1.47726	3.82864	0.18	0.413207	Test	-1.6707	-0.1934	-	0.0966	Training	-1.6234	-0.1462	-1.6329	0.0607	0.756018
120	39108-34-4	OS(=O)(=O)CCC(C(C(C(C(C(C(C(F)(F)F)(F)F)(F)F)(F)F)(F)F)(F)F)(F)F)(F)F	-1.58511	4.20469	0.22	0.39031	Training	-0.953	0.6322	-0.8981	0.0798	Training	-0.8894	0.6957	-0.8533	0.0493	0.752021
121	27619-97-2	OS(=O)(=O)CCC(C(C(C(C(C(F)(F)F)(F)F)(F)F)(F)F)(F)F)(F)F	-1.39259	3.89182	0.18	0.390384	Training	-1.311	0.0816	-1.3065	0.0525	Training	-1.2692	0.1234	-1.2649	0.0337	0.726514

## Sheet: Table S3
CASRN	ID_OECD List	New ID	Isomeric SMILES	SMILES	Chemical Name
135131-53-2	937	ID_53	OCCCCCCCCC\C=C\C(F)(F)C(F)(F)C(F)(F)C(F)(F)C(F)(F)C(F)(F)F	OCCCCCCCCCC=CC(C(C(C(C(C(F)(F)F)(F)F)(F)F)(F)F)(F)F)(F)F	10-Heptadecen-1-ol, 12,12,13,13,14,14,15,15,16,16,17,17,17-tridecafluoro-, (E)- (9CI)
117543-54-1	928	ID_53	OCCCCCCCCCC=CC(F)(F)C(F)(F)C(F)(F)C(F)(F)C(F)(F)C(F)(F)F	OCCCCCCCCCC=CC(C(C(C(C(C(F)(F)F)(F)F)(F)F)(F)F)(F)F)(F)F	10-Heptadecen-1-ol, 12,12,13,13,14,14,15,15,16,16,17,17,17-tridecafluoro-
135131-50-9	1063	ID_52	OCCCCCCCCC\C=C\C(F)(F)C(F)(F)C(F)(F)C(F)(F)C(F)(F)C(F)(F)C(F)(F)C(F)(F)F	OCCCCCCCCCC=CC(C(C(C(C(C(C(C(F)(F)F)(F)F)(F)F)(F)F)(F)F)(F)F)(F)F)(F)F	10-Nonadecen-1-ol, 12,12,13,13,14,14,15,15,16,16,17,17,18,18,19,19,19-heptadecafluoro-, (E)- (9CI)
15364-19-9	1051	ID_52	OCCCCCCCCCC=CC(F)(F)C(F)(F)C(F)(F)C(F)(F)C(F)(F)C(F)(F)C(F)(F)C(F)(F)F	OCCCCCCCCCC=CC(C(C(C(C(C(C(C(F)(F)F)(F)F)(F)F)(F)F)(F)F)(F)F)(F)F)(F)F	10-Nonadecen-1-ol, 12,12,13,13,14,14,15,15,16,16,17,17,18,18,19,19,19-heptadecafluoro-
83706-99-4	2467	ID_51	OC\C=C/C(F)(C(F)(F)F)C(F)(F)F	OCC=CC(C(F)(F)F)(C(F)(F)F)F	2-Penten-1-ol, 4,5,5,5-tetrafluoro-4-(trifluoromethyl)-, (Z)- (9CI)
83706-95-0	2466	ID_51	OC\C=C\C(F)(C(F)(F)F)C(F)(F)F	OCC=CC(C(F)(F)F)(C(F)(F)F)F	2-Penten-1-ol, 4,5,5,5-tetrafluoro-4-(trifluoromethyl)-, (2E)-
37759-88-9	223	ID_50	OC\C=C\C(F)(F)C(F)(F)C(F)(F)F	OCC=CC(C(C(F)(F)F)(F)F)(F)F	2-Hexen-1-ol, 4,4,5,5,6,6,6-heptafluoro-, (E)- (9CI)
679-03-8	224	ID_50	OCC=CC(F)(F)C(F)(F)C(F)(F)F	OCC=CC(C(C(F)(F)F)(F)F)(F)F	2-Hexen-1-ol, 4,4,5,5,6,6,6-heptafluoro-
83706-96-1	370	ID_49	OC\C=C\C(F)(F)C(F)(F)C(F)(F)C(F)(F)F	OCC=CC(C(C(C(F)(F)F)(F)F)(F)F)(F)F	2-Hepten-1-ol, 4,4,5,5,6,6,7,7,7-nonafluoro-, (E)- (9CI)
72016-05-8	369	ID_49	OCC=CC(F)(F)C(F)(F)C(F)(F)C(F)(F)F	OCC=CC(C(C(C(F)(F)F)(F)F)(F)F)(F)F	2-Hepten-1-ol, 4,4,5,5,6,6,7,7,7-nonafluoro-
83707-01-1	689	ID_48	OC\C=C/C(F)(F)C(F)(F)C(F)(F)C(F)(F)C(F)(F)C(F)(F)F	OCC=CC(C(C(C(C(C(F)(F)F)(F)F)(F)F)(F)F)(F)F)(F)F	2-Nonen-1-ol, 4,4,5,5,6,6,7,7,8,8,9,9,9-tridecafluoro-, (Z)- (9CI)
83706-97-2	684	ID_48	OC\C=C\C(F)(F)C(F)(F)C(F)(F)C(F)(F)C(F)(F)C(F)(F)F	OCC=CC(C(C(C(C(C(F)(F)F)(F)F)(F)F)(F)F)(F)F)(F)F	2-Nonen-1-ol, 4,4,5,5,6,6,7,7,8,8,9,9,9-tridecafluoro-, (E)- (9CI)
38550-47-9	683	ID_48	OCC=CC(F)(F)C(F)(F)C(F)(F)C(F)(F)C(F)(F)C(F)(F)F	OCC=CC(C(C(C(C(C(F)(F)F)(F)F)(F)F)(F)F)(F)F)(F)F	2-Nonen-1-ol, 4,4,5,5,6,6,7,7,8,8,9,9,9-tridecafluoro-
1006627-74-2	2504	ID_47	OC\C(I)=C\C(F)(C(F)(F)F)C(F)(F)F	OCC(=CC(C(F)(F)F)(C(F)(F)F)F)I	2-Penten-1-ol, 4,5,5,5-tetrafluoro-2-iodo-4-(trifluoromethyl)-, (2Z)-
261760-25-2	2503	ID_47	OCC(I)=CC(F)(C(F)(F)F)C(F)(F)F	OCC(=CC(C(F)(F)F)(C(F)(F)F)F)I	2-Penten-1-ol, 4,5,5,5-tetrafluoro-2-iodo-4-(trifluoromethyl)-
92835-82-0	456	ID_46	OC\C(I)=C/C(F)(F)C(F)(F)C(F)(F)F	OCC(=CC(C(C(F)(F)F)(F)F)(F)F)I	2-Hexen-1-ol, 4,4,5,5,6,6,6-heptafluoro-2-iodo-, (E)- (9CI)
92835-92-2	457	ID_46	OC\C(I)=C\C(F)(F)C(F)(F)C(F)(F)F	OCC(=CC(C(C(F)(F)F)(F)F)(F)F)I	2-Hexen-1-ol, 4,4,5,5,6,6,6-heptafluoro-2-iodo-, (Z)- (9CI)
99325-08-3	933	ID_45	OC\C(I)=C\C(F)(F)C(F)(F)C(F)(F)C(F)(F)C(F)(F)C(F)(F)F	OCC(=CC(C(C(C(C(C(F)(F)F)(F)F)(F)F)(F)F)(F)F)(F)F)I	2-Nonen-1-ol, 4,4,5,5,6,6,7,7,8,8,9,9,9-tridecafluoro-2-iodo-, (Z)- (9CI)
261761-01-7	941	ID_45	OCC(I)=CC(F)(F)C(F)(F)C(F)(F)C(F)(F)C(F)(F)C(F)(F)F	OCC(=CC(C(C(C(C(C(F)(F)F)(F)F)(F)F)(F)F)(F)F)(F)F)I	2-Nonen-1-ol, 4,4,5,5,6,6,7,7,8,8,9,9,9-tridecafluoro-2-iodo-
240129-24-2	2720	ID_44	[H][C@@]12C[C@@]3([H])[C@]4([H])CC[C@]([H])([C@H](C)CCCC(F)(C(F)(F)F)C(F)(F)F)[C@@]4(C)CC[C@]3([H])[C@@]3(C)CC[C@H](O)C[C@@]13O2	OC1CCC2(C3(C1)OC3CC1C2CCC2(C1CCC2C(CCCC(C(F)(F)F)(C(F)(F)F)F)C)C)C	Cholestan-3-ol, 5,6-epoxy-25,26,26,26,27,27,27-heptafluoro-, (3β,5β,6β)- (9CI)
240129-21-9	2719	ID_44	[H][C@]12C[C@@]3([H])[C@]4([H])CC[C@]([H])([C@H](C)CCCC(F)(C(F)(F)F)C(F)(F)F)[C@@]4(C)CC[C@]3([H])[C@@]3(C)CC[C@H](O)C[C@]13O2	OC1CCC2(C3(C1)OC3CC1C2CCC2(C1CCC2C(CCCC(C(F)(F)F)(C(F)(F)F)F)C)C)C	Cholestan-3-ol, 5,6-epoxy-25,26,26,26,27,27,27-heptafluoro-, (3β,5α,6α)- (9CI)
240129-42-4	2700	ID_43	[H][C@@]1(CC[C@@]2([H])[C@]3([H])[C@@H](O)C=C4C[C@@H](O)CC[C@]4(C)[C@@]3([H])CC[C@]12C)[C@H](C)CCCC(F)(C(F)(F)F)C(F)(F)F	OC1CCC2(C(=CC(C3C2CCC2(C3CCC2C(CCCC(C(F)(F)F)(C(F)(F)F)F)C)C)O)C1)C	Cholest-5-ene-3,7-diol, 25,26,26,26,27,27,27-heptafluoro-, (3β,7β)- (9CI)
240129-40-2	2699	ID_43	[H][C@@]1(CC[C@@]2([H])[C@]3([H])[C@H](O)C=C4C[C@@H](O)CC[C@]4(C)[C@@]3([H])CC[C@]12C)[C@H](C)CCCC(F)(C(F)(F)F)C(F)(F)F	OC1CCC2(C(=CC(C3C2CCC2(C3CCC2C(CCCC(C(F)(F)F)(C(F)(F)F)F)C)C)O)C1)C	Cholest-5-ene-3,7-diol, 25,26,26,26,27,27,27-heptafluoro-, (3β,7α)- (9CI)
59153-45-6	826	ID_42	[H]C(O)(C1=CC=CC=C1)C(F)(F)C(F)(F)C(F)(F)F	OC(C(C(C(F)(F)F)(F)F)(F)F)c1ccccc1	Benzenemethanol, α-(1,1,2,2,3,3,3-heptafluoropropyl)-, (αS)-
785-93-3	805	ID_42	OC(C1=CC=CC=C1)C(F)(F)C(F)(F)C(F)(F)F	OC(C(C(C(F)(F)F)(F)F)(F)F)c1ccccc1	Benzenemethanol, α-(1,1,2,2,3,3,3-heptafluoropropyl)-
88951-23-9	1174	ID_41	OC(=O)[C@H]1CC[C@@H](CC1)C(F)(F)C(F)(F)C(F)(F)F	OC(=O)C1CCC(CC1)C(C(C(F)(F)F)(F)F)(F)F	Cyclohexanecarboxylic acid, 4-(heptafluoropropyl)-, trans- (9CI)
88951-22-8	1176	ID_41	OC(=O)[C@H]1CC[C@H](CC1)C(F)(F)C(F)(F)C(F)(F)F	OC(=O)C1CCC(CC1)C(C(C(F)(F)F)(F)F)(F)F	Cyclohexanecarboxylic acid, 4-(heptafluoropropyl)-, cis- (9CI)
88951-25-1	1481	ID_40	OC(=O)[C@H]1CC[C@@H](CC1)C(F)(F)C(F)(F)C(F)(F)C(F)(F)F	OC(=O)C1CCC(CC1)C(C(C(C(F)(F)F)(F)F)(F)F)(F)F	Cyclohexanecarboxylic acid, 4-(nonafluorobutyl)-, trans- (9CI)
88951-24-0	1495	ID_40	OC(=O)[C@H]1CC[C@H](CC1)C(F)(F)C(F)(F)C(F)(F)C(F)(F)F	OC(=O)C1CCC(CC1)C(C(C(C(F)(F)F)(F)F)(F)F)(F)F	Cyclohexanecarboxylic acid, 4-(nonafluorobutyl)-, cis- (9CI)
37759-76-5	502	ID_39	OC(=O)\C=C\C(F)(F)C(F)(F)C(F)(F)F	OC(=O)C=CC(C(C(F)(F)F)(F)F)(F)F	2-Hexenoic acid, 4,4,5,5,6,6,6-heptafluoro-, (E)- (9CI)
356-03-6	491	ID_39	OC(=O)C=CC(F)(F)C(F)(F)C(F)(F)F	OC(=O)C=CC(C(C(F)(F)F)(F)F)(F)F	2-Hexenoic acid, 4,4,5,5,6,6,6-heptafluoro-
229957-05-5	1826	ID_38	OC(=O)\C=C/C(=O)OC(F)(F)C(F)(F)C(F)(F)C(F)(F)C(F)(F)C(F)(F)C(F)(F)C(F)(F)F	OC(=O)C=CC(=O)OC(C(C(C(C(C(C(C(F)(F)F)(F)F)(F)F)(F)F)(F)F)(F)F)(F)F)(F)F	2-Butenedioic acid (2Z)-, 1-(1,1,2,2,3,3,4,4,5,5,6,6,7,7,8,8,8-heptadecafluorooctyl) ester
152682-85-4	1825	ID_38	OC(=O)C=CC(=O)OC(F)(F)C(F)(F)C(F)(F)C(F)(F)C(F)(F)C(F)(F)C(F)(F)C(F)(F)F	OC(=O)C=CC(=O)OC(C(C(C(C(C(C(C(F)(F)F)(F)F)(F)F)(F)F)(F)F)(F)F)(F)F)(F)F	2-Butenedioic acid, 1-(1,1,2,2,3,3,4,4,5,5,6,6,7,7,8,8,8-heptadecafluorooctyl) ester
1383918-01-1	1178	ID_37	F\C(=C/C=O)C(F)(F)C(F)(F)C(F)(F)C(F)(F)C(F)(F)C(F)(F)C(F)(F)C(F)(F)C(F)(F)F	O=CC=C(C(C(C(C(C(C(C(C(C(F)(F)F)(F)F)(F)F)(F)F)(F)F)(F)F)(F)F)(F)F)(F)F)F	2-Dodecenal, 3,4,4,5,5,6,6,7,7,8,8,9,9,10,10,11,11,12,12,12-eicosafluoro-, (2Z)-
864551-40-6	1168	ID_37	FC(=CC=O)C(F)(F)C(F)(F)C(F)(F)C(F)(F)C(F)(F)C(F)(F)C(F)(F)C(F)(F)C(F)(F)F	O=CC=C(C(C(C(C(C(C(C(C(C(F)(F)F)(F)F)(F)F)(F)F)(F)F)(F)F)(F)F)(F)F)(F)F)F	2-Dodecenal, 3,4,4,5,5,6,6,7,7,8,8,9,9,10,10,11,11,12,12,12-eicosafluoro-
234096-30-1	1998	ID_36	[H]\C(=C(/[H])C(=O)OC(F)(F)C(F)(F)C(F)(F)C(F)(F)C(F)(F)C(F)(F)C(F)(F)C(F)(F)F)C(=O)OC(F)(F)C(F)(F)C(F)(F)C(F)(F)C(F)(F)C(F)(F)C(F)(F)C(F)(F)F	O=C(OC(C(C(C(C(C(C(C(F)(F)F)(F)F)(F)F)(F)F)(F)F)(F)F)(F)F)(F)F)C=CC(=O)OC(C(C(C(C(C(C(C(F)(F)F)(F)F)(F)F)(F)F)(F)F)(F)F)(F)F)(F)F	2-Butenedioic acid (2Z)-, 1,4-bis(1,1,2,2,3,3,4,4,5,5,6,6,7,7,8,8,8-heptadecafluorooctyl) ester
934166-50-4	1999	ID_36	[H]\C(=C(\[H])C(=O)OC(F)(F)C(F)(F)C(F)(F)C(F)(F)C(F)(F)C(F)(F)C(F)(F)C(F)(F)F)C(=O)OC(F)(F)C(F)(F)C(F)(F)C(F)(F)C(F)(F)C(F)(F)C(F)(F)C(F)(F)F	O=C(OC(C(C(C(C(C(C(C(F)(F)F)(F)F)(F)F)(F)F)(F)F)(F)F)(F)F)(F)F)C=CC(=O)OC(C(C(C(C(C(C(C(F)(F)F)(F)F)(F)F)(F)F)(F)F)(F)F)(F)F)(F)F	2-Butenedioic acid (2E)-, 1,4-bis(1,1,2,2,3,3,4,4,5,5,6,6,7,7,8,8,8-heptadecafluorooctyl) ester
24120-19-2	1879	ID_35	[H]\C(=C(\[H])C(=O)OCCC(F)(F)C(F)(F)C(F)(F)C(F)(F)C(F)(F)C(F)(F)F)C(=O)OCCC(F)(F)C(F)(F)C(F)(F)C(F)(F)C(F)(F)C(F)(F)F	O=C(C=CC(=O)OCCC(C(C(C(C(C(F)(F)F)(F)F)(F)F)(F)F)(F)F)(F)F)OCCC(C(C(C(C(C(F)(F)F)(F)F)(F)F)(F)F)(F)F)(F)F	2-Butenedioic acid (2E)-, 1,4-bis(3,3,4,4,5,5,6,6,7,7,8,8,8-tridecafluorooctyl) ester
55003-96-8	1880	ID_35	FC(F)(F)C(F)(F)C(F)(F)C(F)(F)C(F)(F)C(F)(F)CCOC(=O)\C=C/C(=O)OCCC(F)(F)C(F)(F)C(F)(F)C(F)(F)C(F)(F)C(F)(F)F	O=C(C=CC(=O)OCCC(C(C(C(C(C(F)(F)F)(F)F)(F)F)(F)F)(F)F)(F)F)OCCC(C(C(C(C(C(F)(F)F)(F)F)(F)F)(F)F)(F)F)(F)F	2-Butenedioic acid (2Z)-, 1,4-bis(3,3,4,4,5,5,6,6,7,7,8,8,8-tridecafluorooctyl) ester
54950-04-8	1749	ID_34	OC(=O)\C=C/C(=O)OCCC(F)(F)C(F)(F)C(F)(F)C(F)(F)C(F)(F)C(F)(F)C(F)(F)C(F)(F)F	O=C(C=CC(=O)O)OCCC(C(C(C(C(C(C(C(F)(F)F)(F)F)(F)F)(F)F)(F)F)(F)F)(F)F)(F)F	2-Butenedioic acid (2Z)-, 1-(3,3,4,4,5,5,6,6,7,7,8,8,9,9,10,10,10-heptadecafluorodecyl) ester
86130-60-1	1754	ID_34	OC(=O)\C=C\C(=O)OCCC(F)(F)C(F)(F)C(F)(F)C(F)(F)C(F)(F)C(F)(F)C(F)(F)C(F)(F)F	O=C(C=CC(=O)O)OCCC(C(C(C(C(C(C(C(F)(F)F)(F)F)(F)F)(F)F)(F)F)(F)F)(F)F)(F)F	2-Butenedioic acid (2E)-, mono(3,3,4,4,5,5,6,6,7,7,8,8,9,9,10,10,10-heptadecafluorodecyl) ester (9CI)
51800-99-8	2114	ID_33	[H][C@@]12CC[C@@](C)(C(=O)C1C(=O)C(F)(F)C(F)(F)C(F)(F)F)C2(C)C	O=C(C(C(C(F)(F)F)(F)F)(F)F)C1C(=O)C2(C(C1CC2)(C)C)C	Bicyclo[2.2.1]heptan-2-one, 3-(2,2,3,3,4,4,4-heptafluoro-1-oxobutyl)-1,7,7-trimethyl-, (1R,4R)-
115224-00-5	2116	ID_33	CC1(C)[C@H]2CC[C@]1(C)C(=O)C2C(=O)C(F)(F)C(F)(F)C(F)(F)F	O=C(C(C(C(F)(F)F)(F)F)(F)F)C1C(=O)C2(C(C1CC2)(C)C)C	Bicyclo[2.2.1]heptan-2-one, 3-(2,2,3,3,4,4,4-heptafluoro-1-oxobutyl)-1,7,7-trimethyl-, (1S,4S)-
148043-94-1	824	ID_32	N[C@@H](CC(F)(F)C(F)(F)C(F)(F)F)C(O)=O	NC(C(=O)O)CC(C(C(F)(F)F)(F)F)(F)F	L-Norleucine, 4,4,5,5,6,6,6-heptafluoro-
15960-01-7	832	ID_32	NC(CC(F)(F)C(F)(F)C(F)(F)F)C(O)=O	NC(C(=O)O)CC(C(C(F)(F)F)(F)F)(F)F	Norleucine, 4,4,5,5,6,6,6-heptafluoro-
88951-19-3	1320	ID_31	NC(=O)[C@H]1CC[C@@H](CC1)C(F)(F)C(F)(F)C(F)(F)F	NC(=O)C1CCC(CC1)C(C(C(F)(F)F)(F)F)(F)F	Cyclohexanecarboxamide, 4-(heptafluoropropyl)-, trans- (9CI)
88951-18-2	1319	ID_31	NC(=O)[C@H]1CC[C@H](CC1)C(F)(F)C(F)(F)C(F)(F)F	NC(=O)C1CCC(CC1)C(C(C(F)(F)F)(F)F)(F)F	Cyclohexanecarboxamide, 4-(heptafluoropropyl)-, cis- (9CI)
88951-21-7	1603	ID_30	NC(=O)[C@H]1CC[C@@H](CC1)C(F)(F)C(F)(F)C(F)(F)C(F)(F)F	NC(=O)C1CCC(CC1)C(C(C(C(F)(F)F)(F)F)(F)F)(F)F	Cyclohexanecarboxamide, 4-(nonafluorobutyl)-, trans- (9CI)
88951-20-6	1602	ID_30	NC(=O)[C@H]1CC[C@H](CC1)C(F)(F)C(F)(F)C(F)(F)C(F)(F)F	NC(=O)C1CCC(CC1)C(C(C(C(F)(F)F)(F)F)(F)F)(F)F	Cyclohexanecarboxamide, 4-(nonafluorobutyl)-, cis- (9CI)
7589-44-8	820	ID_29	FC(F)(F)C(F)(F)C(F)(F)[C@@H]1CCCC[C@H]1I	IC1CCCCC1C(C(C(F)(F)F)(F)F)(F)F	Cyclohexane, 1-(heptafluoropropyl)-2-iodo-, trans- (8CI,9CI)
7589-43-7	825	ID_29	FC(F)(F)C(F)(F)C(F)(F)[C@H]1CCCC[C@H]1I	IC1CCCCC1C(C(C(F)(F)F)(F)F)(F)F	Cyclohexane, 1-(heptafluoropropyl)-2-iodo-, cis- (8CI,9CI)
2728-75-8	816	ID_29	FC(F)(F)C(F)(F)C(F)(F)C1CCCCC1I	IC1CCCCC1C(C(C(F)(F)F)(F)F)(F)F	Cyclohexane, 1-(1,1,2,2,3,3,3-heptafluoropropyl)-2-iodo-
24716-85-6	2439	ID_28	FC(F)(F)C(F)(\C=C/I)C(F)(F)F	IC=CC(C(F)(F)F)(C(F)(F)F)F	1-Butene, 3,4,4,4-tetrafluoro-1-iodo-3-(trifluoromethyl)-, (Z)- (8CI)
24716-84-5	2438	ID_28	FC(F)(F)C(F)(\C=C\I)C(F)(F)F	IC=CC(C(F)(F)F)(C(F)(F)F)F	1-Butene, 3,4,4,4-tetrafluoro-1-iodo-3-(trifluoromethyl)-, (E)- (8CI)
157430-71-2	70	ID_27	FC(F)(F)C(F)(F)C(F)(F)\C=C\I	IC=CC(C(C(F)(F)F)(F)F)(F)F	1-Pentene, 3,3,4,4,5,5,5-heptafluoro-1-iodo-, (E)- (9CI)
376-97-6	66	ID_27	FC(F)(F)C(F)(F)C(F)(F)C=CI	IC=CC(C(C(F)(F)F)(F)F)(F)F	1-Pentene, 3,3,4,4,5,5,5-heptafluoro-1-iodo-
329698-26-2	386	ID_26	FC(F)(F)C(F)(F)C(F)(F)C(F)(F)C(F)(F)C(F)(F)\C=C\I	IC=CC(C(C(C(C(C(F)(F)F)(F)F)(F)F)(F)F)(F)F)(F)F	1-Octene, 3,3,4,4,5,5,6,6,7,7,8,8,8-tridecafluoro-1-iodo-, (1E)-
150223-14-6	372	ID_26	FC(F)(F)C(F)(F)C(F)(F)C(F)(F)C(F)(F)C(F)(F)C=CI	IC=CC(C(C(C(C(C(F)(F)F)(F)F)(F)F)(F)F)(F)F)(F)F	1-Octene, 3,3,4,4,5,5,6,6,7,7,8,8,8-tridecafluoro-1-iodo-
14318-61-7	2433	ID_25	F\C=C/C(F)(C(F)(F)F)C(F)(F)F	FC=CC(C(F)(F)F)(C(F)(F)F)F	1-Butene, 1,3,4,4,4-pentafluoro-3-(trifluoromethyl)-, (1Z)-
14149-41-8	2432	ID_25	F\C=C\C(F)(C(F)(F)F)C(F)(F)F	FC=CC(C(F)(F)F)(C(F)(F)F)F	1-Butene, 1,3,4,4,4-pentafluoro-3-(trifluoromethyl)-, (1E)-
168332-72-7	184	ID_24	F\C=C(/F)C(F)(F)C(F)(F)C(F)(F)C(F)(F)F	FC=C(C(C(C(C(F)(F)F)(F)F)(F)F)(F)F)F	1-Hexene, 1,2,3,3,4,4,5,5,6,6,6-undecafluoro-, (Z)- (9CI)
391199-64-7	176	ID_24	F\C=C(\F)C(F)(F)C(F)(F)C(F)(F)C(F)(F)F	FC=C(C(C(C(C(F)(F)F)(F)F)(F)F)(F)F)F	1-Hexene, 1,2,3,3,4,4,5,5,6,6,6-undecafluoro-, (1E)-
66249-21-6	181	ID_24	FC=C(F)C(F)(F)C(F)(F)C(F)(F)C(F)(F)F	FC=C(C(C(C(C(F)(F)F)(F)F)(F)F)(F)F)F	1-Hexene, 1,2,3,3,4,4,5,5,6,6,6-undecafluoro-
1516885-18-9	382	ID_23	F\C=C(/F)C(F)(F)C(F)(F)C(F)(F)C(F)(F)C(F)(F)C(F)(F)F	FC=C(C(C(C(C(C(C(F)(F)F)(F)F)(F)F)(F)F)(F)F)(F)F)F	1-Octene, 1,2,3,3,4,4,5,5,6,6,7,7,8,8,8-pentadecafluoro-, (1Z)-
7621-51-4	365	ID_23	FC=C(F)C(F)(F)C(F)(F)C(F)(F)C(F)(F)C(F)(F)C(F)(F)F	FC=C(C(C(C(C(C(C(F)(F)F)(F)F)(F)F)(F)F)(F)F)(F)F)F	1-Octene, 1,2,3,3,4,4,5,5,6,6,7,7,8,8,8-pentadecafluoro-
1583-98-8	3667	ID_22	FC(F)(F)[C@]1(F)C(F)(F)[C@@](F)(C(F)(F)F)C1(F)F	FC(C1(F)C(F)(F)C(C1(F)F)(F)C(F)(F)F)(F)F	Cyclobutane, 1,1,2,3,3,4-hexafluoro-2,4-bis(trifluoromethyl)-, trans-
1583-97-7	4593	ID_22	FC(F)(F)[C@]1(F)C(F)(F)[C@](F)(C(F)(F)F)C1(F)F	FC(C1(F)C(F)(F)C(C1(F)F)(F)C(F)(F)F)(F)F	Cyclobutane, 1,1,2,3,3,4-hexafluoro-2,4-bis(trifluoromethyl)-, cis-
13221-71-1	3706	ID_22	FC(F)(F)C1(F)C(F)(F)C(F)(C(F)(F)F)C1(F)F	FC(C1(F)C(F)(F)C(C1(F)F)(F)C(F)(F)F)(F)F	Cyclobutane, 1,1,2,3,3,4-hexafluoro-2,4-bis(trifluoromethyl)-
35709-14-9	338	ID_21	FC(F)(F)C(F)(F)C(F)(F)\C=C\C(F)(F)C(F)(F)C(F)(F)F	FC(C(C(F)(F)F)(F)F)(C=CC(C(C(F)(F)F)(F)F)(F)F)F	4-Octene, 1,1,1,2,2,3,3,6,6,7,7,8,8,8-tetradecafluoro-, (E)- (9CI)
3910-82-5	318	ID_21	FC(F)(F)C(F)(F)C(F)(F)C=CC(F)(F)C(F)(F)C(F)(F)F	FC(C(C(F)(F)F)(F)F)(C=CC(C(C(F)(F)F)(F)F)(F)F)F	4-Octene, 1,1,1,2,2,3,3,6,6,7,7,8,8,8-tetradecafluoro-
54572-17-7	3793	ID_20	FC(F)(F)C(F)(F)C(F)(F)OC(F)(F)[C@@](F)(OC(F)(F)C(F)(F)C(F)(F)F)[C@@](F)(OC(F)(F)C(F)(F)C(F)(F)F)C(F)(F)OC(F)(F)C(F)(F)C(F)(F)F	FC(C(C(C(OC(C(C(F)(F)F)(F)F)(F)F)(F)F)(OC(C(C(F)(F)F)(F)F)(F)F)F)(OC(C(C(F)(F)F)(F)F)(F)F)F)(OC(C(C(F)(F)F)(F)F)(F)F)F	Butane, 1,1,2,3,4,4-hexafluoro-1,2,3,4-tetrakis(heptafluoropropoxy)-, (R*,S*)- (9CI)
54208-66-1	3790	ID_20	FC(F)(F)C(F)(F)C(F)(F)OC(F)(F)C(F)(OC(F)(F)C(F)(F)C(F)(F)F)C(F)(OC(F)(F)C(F)(F)C(F)(F)F)C(F)(F)OC(F)(F)C(F)(F)C(F)(F)F	FC(C(C(C(OC(C(C(F)(F)F)(F)F)(F)F)(F)F)(OC(C(C(F)(F)F)(F)F)(F)F)F)(OC(C(C(F)(F)F)(F)F)(F)F)F)(OC(C(C(F)(F)F)(F)F)(F)F)F	Butane, 1,1,2,3,4,4-hexafluoro-1,2,3,4-tetrakis(1,1,2,2,3,3,3-heptafluoropropoxy)-
51249-67-3	817	ID_19	FC(F)(F)C(F)(F)C(F)(F)C(F)(F)C(F)(F)C(F)(F)\C=C\C(F)(F)C(F)(F)C(F)(F)C(F)(F)C(F)(F)C(F)(F)F	FC(C(C(C(C(C(F)(F)F)(F)F)(F)F)(F)F)(F)F)(C=CC(C(C(C(C(C(F)(F)F)(F)F)(F)F)(F)F)(F)F)(F)F)F	7-Tetradecene, 1,1,1,2,2,3,3,4,4,5,5,6,6,9,9,10,10,11,11,12,12,13,13,14,14,14-hexacosafluoro-, (7E)-
56523-43-4	809	ID_19	FC(F)(F)C(F)(F)C(F)(F)C(F)(F)C(F)(F)C(F)(F)C=CC(F)(F)C(F)(F)C(F)(F)C(F)(F)C(F)(F)C(F)(F)F	FC(C(C(C(C(C(F)(F)F)(F)F)(F)F)(F)F)(F)F)(C=CC(C(C(C(C(C(F)(F)F)(F)F)(F)F)(F)F)(F)F)(F)F)F	7-Tetradecene, 1,1,1,2,2,3,3,4,4,5,5,6,6,9,9,10,10,11,11,12,12,13,13,14,14,14-hexacosafluoro-
103229-77-2	2536	ID_18	FC(=O)C(\F)=C(/F)C(F)(C(F)(F)F)C(F)(F)F	FC(=O)C(=C(C(C(F)(F)F)(C(F)(F)F)F)F)F	2-Pentenoyl fluoride, 2,3,4,5,5,5-hexafluoro-4-(trifluoromethyl)-, (E)- (9CI)
88022-48-4	2534	ID_18	FC(=O)C(F)=C(F)C(F)(C(F)(F)F)C(F)(F)F	FC(=O)C(=C(C(C(F)(F)F)(C(F)(F)F)F)F)F	2-Pentenoyl fluoride, 2,3,4,5,5,5-hexafluoro-4-(trifluoromethyl)-
1620992-19-9	2767	ID_17	F\C(OC(F)(F)F)=C(/F)C(F)(F)F	FC(=C(C(F)(F)F)F)OC(F)(F)F	1-Propene, 1,2,3,3,3-pentafluoro-1-(trifluoromethoxy)-, (1Z)-
1621181-80-3	2768	ID_17	F\C(OC(F)(F)F)=C(\F)C(F)(F)F	FC(=C(C(F)(F)F)F)OC(F)(F)F	1-Propene, 1,2,3,3,3-pentafluoro-1-(trifluoromethoxy)-, (1E)-
1516-64-9	3665	ID_16	F\C(=C(\F)C(F)(F)F)C(F)(F)F	FC(=C(C(F)(F)F)F)C(F)(F)F	2-Butene, 1,1,1,2,3,4,4,4-octafluoro-, (2E)-
360-89-4	3626	ID_16	FC(=C(F)C(F)(F)F)C(F)(F)F	FC(=C(C(F)(F)F)F)C(F)(F)F	2-Butene, 1,1,1,2,3,4,4,4-octafluoro-
883882-12-0	2456	ID_15	F\C(I)=C(/F)C(F)(C(F)(F)F)C(F)(F)F	FC(=C(C(C(F)(F)F)(C(F)(F)F)F)F)I	1-Butene, 1,2,3,4,4,4-hexafluoro-1-iodo-3-(trifluoromethyl)-, (1E)-
105774-97-8	2454	ID_15	F\C(I)=C(\F)C(F)(C(F)(F)F)C(F)(F)F	FC(=C(C(C(F)(F)F)(C(F)(F)F)F)F)I	1-Butene, 1,2,3,4,4,4-hexafluoro-1-iodo-3-(trifluoromethyl)-, (1Z)-
167026-90-6	2455	ID_15	FC(I)=C(F)C(F)(C(F)(F)F)C(F)(F)F	FC(=C(C(C(F)(F)F)(C(F)(F)F)F)F)I	1-Butene, 1,2,3,4,4,4-hexafluoro-1-iodo-3-(trifluoromethyl)-
120695-78-5	2482	ID_14	F\C(=C(\F)C(F)(C(F)(F)F)C(F)(F)F)C(F)(F)I	FC(=C(C(C(F)(F)F)(C(F)(F)F)F)F)C(I)(F)F	2-Pentene, 1,1,2,3,4,5,5,5-octafluoro-1-iodo-4-(trifluoromethyl)-, (E)- (9CI)
96288-51-6	2483	ID_14	FC(=C(F)C(F)(C(F)(F)F)C(F)(F)F)C(F)(F)I	FC(=C(C(C(F)(F)F)(C(F)(F)F)F)F)C(I)(F)F	2-Pentene, 1,1,2,3,4,5,5,5-octafluoro-1-iodo-4-(trifluoromethyl)-
3709-70-4	2464	ID_13	F\C(=C(/F)C(F)(C(F)(F)F)C(F)(F)F)C(F)(F)F	FC(=C(C(C(F)(F)F)(C(F)(F)F)F)F)C(F)(F)F	2-Pentene, 1,1,1,2,3,4,5,5,5-nonafluoro-4-(trifluoromethyl)-, (2Z)-
3709-71-5	2463	ID_13	F\C(=C(\F)C(F)(C(F)(F)F)C(F)(F)F)C(F)(F)F	FC(=C(C(C(F)(F)F)(C(F)(F)F)F)F)C(F)(F)F	2-Pentene, 1,1,1,2,3,4,5,5,5-nonafluoro-4-(trifluoromethyl)-, (2E)-
2070-70-4	2462	ID_13	FC(=C(F)C(F)(C(F)(F)F)C(F)(F)F)C(F)(F)F	FC(=C(C(C(F)(F)F)(C(F)(F)F)F)F)C(F)(F)F	2-Pentene, 1,1,1,2,3,4,5,5,5-nonafluoro-4-(trifluoromethyl)-
134330-92-0	2578	ID_12	F\C(=C(/F)C(F)(C(F)(F)F)C(F)(F)F)C(=O)C(F)(F)C(F)(F)F	FC(=C(C(C(F)(F)F)(C(F)(F)F)F)F)C(=O)C(C(F)(F)F)(F)F	4-Hepten-3-one, 1,1,1,2,2,4,5,6,7,7,7-undecafluoro-6-(trifluoromethyl)-, (Z)- (9CI)
134330-88-4	2577	ID_12	F\C(=C(\F)C(F)(C(F)(F)F)C(F)(F)F)C(=O)C(F)(F)C(F)(F)F	FC(=C(C(C(F)(F)F)(C(F)(F)F)F)F)C(=O)C(C(F)(F)F)(F)F	4-Hepten-3-one, 1,1,1,2,2,4,5,6,7,7,7-undecafluoro-6-(trifluoromethyl)-, (E)- (9CI)
143582-62-1	2575	ID_12	FC(=C(F)C(F)(C(F)(F)F)C(F)(F)F)C(=O)C(F)(F)C(F)(F)F	FC(=C(C(C(F)(F)F)(C(F)(F)F)F)F)C(=O)C(C(F)(F)F)(F)F	4-Hepten-3-one, 1,1,1,2,2,4,5,6,7,7,7-undecafluoro-6-(trifluoromethyl)-
134330-95-3	2596	ID_11	F\C(=C(/F)C(F)(C(F)(F)F)C(F)(F)F)C(=O)C(F)(C(F)(F)F)C(F)(F)F	FC(=C(C(C(F)(F)F)(C(F)(F)F)F)F)C(=O)C(C(F)(F)F)(C(F)(F)F)F	4-Hepten-3-one, 1,1,1,2,4,5,6,7,7,7-decafluoro-2,6-bis(trifluoromethyl)-, (Z)- (9CI)
134330-91-9	2595	ID_11	F\C(=C(\F)C(F)(C(F)(F)F)C(F)(F)F)C(=O)C(F)(C(F)(F)F)C(F)(F)F	FC(=C(C(C(F)(F)F)(C(F)(F)F)F)F)C(=O)C(C(F)(F)F)(C(F)(F)F)F	4-Hepten-3-one, 1,1,1,2,4,5,6,7,7,7-decafluoro-2,6-bis(trifluoromethyl)-, (E)- (9CI)
235772-91-5	2597	ID_11	FC(=C(F)C(F)(C(F)(F)F)C(F)(F)F)C(=O)C(F)(C(F)(F)F)C(F)(F)F	FC(=C(C(C(F)(F)F)(C(F)(F)F)F)F)C(=O)C(C(F)(F)F)(C(F)(F)F)F	4-Hepten-3-one, 1,1,1,2,4,5,6,7,7,7-decafluoro-2,6-bis(trifluoromethyl)-
58621-71-9	2518	ID_10	F\C(=C(/C(F)(F)C(F)(F)F)C(F)(C(F)(F)F)C(F)(F)F)C(F)(F)F	FC(=C(C(C(F)(F)F)(C(F)(F)F)F)C(C(F)(F)F)(F)F)C(F)(F)F	2-Pentene, 1,1,1,2,4,4,5,5,5-nonafluoro-3-[1,2,2,2-tetrafluoro-1-(trifluoromethyl)ethyl]-, (2Z)-
58621-72-0	2517	ID_10	F\C(=C(\C(F)(F)C(F)(F)F)C(F)(C(F)(F)F)C(F)(F)F)C(F)(F)F	FC(=C(C(C(F)(F)F)(C(F)(F)F)F)C(C(F)(F)F)(F)F)C(F)(F)F	2-Pentene, 1,1,1,2,4,4,5,5,5-nonafluoro-3-[1,2,2,2-tetrafluoro-1-(trifluoromethyl)ethyl]-, (2E)-
67899-37-0	270	ID_9	F\C(=C(\F)C(F)(F)C(F)(F)C(F)(F)F)C(F)(F)F	FC(=C(C(C(C(F)(F)F)(F)F)(F)F)F)C(F)(F)F	2-Hexene, 1,1,1,2,3,4,4,5,5,6,6,6-dodecafluoro-, (2E)-
1584-00-5	265	ID_9	FC(=C(F)C(F)(F)C(F)(F)C(F)(F)F)C(F)(F)F	FC(=C(C(C(C(F)(F)F)(F)F)(F)F)F)C(F)(F)F	2-Hexene, 1,1,1,2,3,4,4,5,5,6,6,6-dodecafluoro-
100646-05-7	359	ID_8	F\C(=C(\F)C(F)(F)C(F)(F)C(F)(F)F)C(F)(F)C(F)(F)F	FC(=C(C(C(C(F)(F)F)(F)F)(F)F)F)C(C(F)(F)F)(F)F	3-Heptene, 1,1,1,2,2,3,4,5,5,6,6,7,7,7-tetradecafluoro-, (3E)-
71039-88-8	351	ID_8	FC(=C(F)C(F)(F)C(F)(F)C(F)(F)F)C(F)(F)C(F)(F)F	FC(=C(C(C(C(F)(F)F)(F)F)(F)F)F)C(C(F)(F)F)(F)F	3-Heptene, 1,1,1,2,2,3,4,5,5,6,6,7,7,7-tetradecafluoro-
24010-46-6	356	ID_7	F\C(=C(\F)C(F)(F)C(F)(F)C(F)(F)C(F)(F)F)C(F)(F)F	FC(=C(C(C(C(C(F)(F)F)(F)F)(F)F)(F)F)F)C(F)(F)F	2-Heptene, 1,1,1,2,3,4,4,5,5,6,6,7,7,7-tetradecafluoro-, (2E)-
1582-32-7	349	ID_7	FC(=C(F)C(F)(F)C(F)(F)C(F)(F)C(F)(F)F)C(F)(F)F	FC(=C(C(C(C(C(F)(F)F)(F)F)(F)F)(F)F)F)C(F)(F)F	2-Heptene, 1,1,1,2,3,4,4,5,5,6,6,7,7,7-tetradecafluoro-
31143-13-2	530	ID_6	F\C(=C(\F)C(F)(F)C(F)(F)C(F)(F)C(F)(F)C(F)(F)F)C(F)(F)F	FC(=C(C(C(C(C(C(F)(F)F)(F)F)(F)F)(F)F)(F)F)F)C(F)(F)F	2-Octene, 1,1,1,2,3,4,4,5,5,6,6,7,7,8,8,8-hexadecafluoro-, (2E)-
65500-50-7	526	ID_6	FC(=C(F)C(F)(F)C(F)(F)C(F)(F)C(F)(F)C(F)(F)F)C(F)(F)F	FC(=C(C(C(C(C(C(F)(F)F)(F)F)(F)F)(F)F)(F)F)F)C(F)(F)F	2-Octene, 1,1,1,2,3,4,4,5,5,6,6,7,7,8,8,8-hexadecafluoro-
170118-61-3	1026	ID_5	CCO\C=C\C(=O)C(F)(F)C(F)(F)C(F)(F)F	CCOC=CC(=O)C(C(C(F)(F)F)(F)F)(F)F	1-Hexen-3-one, 1-ethoxy-4,4,5,5,6,6,6-heptafluoro-, (1E)-
184783-37-7	1027	ID_5	CCOC=CC(=O)C(F)(F)C(F)(F)C(F)(F)F	CCOC=CC(=O)C(C(C(F)(F)F)(F)F)(F)F	1-Hexen-3-one, 1-ethoxy-4,4,5,5,6,6,6-heptafluoro-
152128-75-1	620	ID_4	CCCCCCCC\C=C\C(F)(F)C(F)(F)C(F)(F)C(F)(F)C(F)(F)C(F)(F)F	CCCCCCCCC=CC(C(C(C(C(C(F)(F)F)(F)F)(F)F)(F)F)(F)F)(F)F	7-Hexadecene, 1,1,1,2,2,3,3,4,4,5,5,6,6-tridecafluoro-, (7E)-
120464-27-9	619	ID_4	CCCCCCCCC=CC(F)(F)C(F)(F)C(F)(F)C(F)(F)C(F)(F)C(F)(F)F	CCCCCCCCC=CC(C(C(C(C(C(F)(F)F)(F)F)(F)F)(F)F)(F)F)(F)F	7-Hexadecene, 1,1,1,2,2,3,3,4,4,5,5,6,6-tridecafluoro-
1081782-31-1	43	ID_3	C\C=C\C(F)(F)C(F)(F)C(F)(F)F	CC=CC(C(C(F)(F)F)(F)F)(F)F	2-Hexene, 4,4,5,5,6,6,6-heptafluoro-, (2E)-
355-95-3	38	ID_3	CC=CC(F)(F)C(F)(F)C(F)(F)F	CC=CC(C(C(F)(F)F)(F)F)(F)F	2-Hexene, 4,4,5,5,6,6,6-heptafluoro-
80793-20-0	306	ID_2	C\C=C\C(F)(F)C(F)(F)C(F)(F)C(F)(F)C(F)(F)C(F)(F)F	CC=CC(C(C(C(C(C(F)(F)F)(F)F)(F)F)(F)F)(F)F)(F)F	2-Nonene, 4,4,5,5,6,6,7,7,8,8,9,9,9-tridecafluoro-, (E)- (9CI)
63967-46-4	301	ID_2	CC=CC(F)(F)C(F)(F)C(F)(F)C(F)(F)C(F)(F)C(F)(F)F	CC=CC(C(C(C(C(C(F)(F)F)(F)F)(F)F)(F)F)(F)F)(F)F	2-Nonene, 4,4,5,5,6,6,7,7,8,8,9,9,9-tridecafluoro-
85571-83-1	69	ID_1	[H][C@](C)(O)C(F)(F)C(F)(F)C(F)(F)F	CC(C(C(C(F)(F)F)(F)F)(F)F)O	2-Pentanol, 3,3,4,4,5,5,5-heptafluoro-, (-)-
1313024-90-6	72	ID_1	C[C@H](O)C(F)(F)C(F)(F)C(F)(F)F	CC(C(C(C(F)(F)F)(F)F)(F)F)O	2-Pentanol, 3,3,4,4,5,5,5-heptafluoro-, (2S)-
375-14-4	60	ID_1	CC(O)C(F)(F)C(F)(F)C(F)(F)F	CC(C(C(C(F)(F)F)(F)F)(F)F)O	2-Pentanol, 3,3,4,4,5,5,5-heptafluoro-

## Sheet: TableS4
						LDA-QSAR -related information										MLR-QSAR -related information
CASRN / New ID	ID OECD List / New ID	SMILES	Chemical Name	Structure Category Name	Structure (Sub)Category Name	Pred. Class	Warning AD	Post. prob. Event A	Post. prob. Event I	Cos α (t-95 % = 0.9699)	Shannon entropy	ATSC6p	GATS8m	GATS3e	MIC2	Pred. Log RP	Pred. interval 95%	Warning AD	Hat (h* = 0.1905)	AATSC0e	piPC5	GGI9
51249-65-1	534	BrC(=C)C(C(C(C(C(C(C(C(F)(F)F)(F)F)(F)F)(F)F)(F)F)(F)F)(F)F)(F)F	1-Decene, 2-bromo-3,3,4,4,5,5,6,6,7,7,8,8,9,9,10,10,10-heptadecafluoro-	fluorotelomer-related compounds	n:2 fluorotelomer-based non-polymers	A		0.858991	0.141009	0.998032	0.406791	0.0591687	1.41677	0.81846	50.9034	-0.848719	0.714995		0.0370185	0.387332	4.00733	0.12
51249-64-0	323	BrC(=C)C(C(C(C(C(C(F)(F)F)(F)F)(F)F)(F)F)(F)F)(F)F	1-Octene, 2-bromo-3,3,4,4,5,5,6,6,7,7,8,8,8-tridecafluoro-	fluorotelomer-related compounds	n:2 fluorotelomer-based non-polymers	A		0.912025	0.0879749	0.990326	0.297827	-0.0333451	2.6082	0.783919	55.5549	-1.15473	0.715496		0.0384731	0.39231	3.61092	0
261503-42-8	940	BrC(=O)C(C(C(C(C(C(C(C(F)(F)F)(F)F)(F)F)(F)F)(F)F)(F)F)(F)F)(F)F	Nonanoyl bromide, 2,2,3,3,4,4,5,5,6,6,7,7,8,8,9,9,9-heptadecafluoro-	perfluoroalkyl carbonyl compounds	perfluoroalkyl carbonyl halides	A		0.952112	0.0478878	0.997474	0.192248	0.0762089	1.67844	0.937973	52.2317	-0.273019	0.714362		0.0351833	0.334978	4.00733	0.12
222037-87-8	836	BrC(=O)C(C(C(C(C(C(C(F)(F)F)(F)F)(F)F)(F)F)(F)F)(F)F)(F)F	Octanoyl bromide, 2,2,3,3,4,4,5,5,6,6,7,7,8,8,8-pentadecafluoro-	perfluoroalkyl carbonyl compounds	perfluoroalkyl carbonyl halides	A		0.967163	0.0328371	0.993029	0.14447	0.0450147	2.37704	0.928707	54.7783	-0.148517	0.719193		0.0492311	0.333155	3.82864	0
159623-34-4	767	BrC(=O)C(C(C(C(C(C(F)(F)F)(F)F)(F)F)(F)F)(F)F)(F)F	Heptanoyl bromide, 2,2,3,3,4,4,5,5,6,6,7,7,7-tridecafluoro-	perfluoroalkyl carbonyl compounds	perfluoroalkyl carbonyl halides	A		0.985944	0.0140558	0.984431	0.0739008	-0.00718903	4.81245	0.916154	57.5884	-0.478446	0.715295		0.0378893	0.330809	3.61092	0
159623-35-5	461	BrC(=O)C(C(C(C(F)(F)F)(F)F)(F)F)(F)F	Pentanoyl bromide, 2,2,3,3,4,4,5,5,5-nonafluoro-	perfluoroalkyl carbonyl compounds	perfluoroalkyl carbonyl halides	A		0.801605	0.198395	0.981623	0.498169	-2.64678	0	0.87021	62.4548	-1.48463	0.731627		0.0858252	0.323283	2.94444	0
59665-28-0	545	BrC=C(C(C(C(C(C(C(F)(F)F)(F)F)(F)F)(F)F)(F)F)(F)F)Br	1-Octene, 1,2-dibromo-3,3,4,4,5,5,6,6,7,7,8,8,8-tridecafluoro-	fluorotelomer-related compounds	n:2 fluorotelomer-based non-polymers	A		0.981651	0.0183495	0.982139	0.0915441	-0.948165	2.87013	0.840009	70.5229	-0.599114	0.71358		0.032919	0.364112	3.7612	0
128454-94-4	589	BrC=CC(C(C(C(F)(F)F)(F)F)(F)F)(C(F)(F)F)C(F)(F)F	1-Hexene, 1-bromo-4,4,5,5,6,6,6-heptafluoro-3,3-bis(trifluoromethyl)-	fluorotelomer-related compounds	n:2 fluorotelomer-based non-polymers	A		0.99679	0.00321011	0.994916	0.0216357	3.29283	0	1.09836	51.0678	-0.598687	0.725168		0.0667385	0.39231	3.95124	0
214358-54-0	463	BrCC(C(C(C(C(C(C(C(C(C(C(F)(F)F)(F)F)(F)F)(F)F)(F)F)(F)F)(F)F)(F)F)(F)F)(F)F)Br	Dodecane, 11,12-dibromo-1,1,1,2,2,3,3,4,4,5,5,6,6,7,7,8,8,9,9,10,10-heneicosafluoro-	fluorotelomer-related compounds	n:2 fluorotelomer-based non-polymers	A		0.850516	0.149484	0.997938	0.421814	-0.0725467	1.03865	0.831939	51.0386	-1.34719	0.735645		0.0977858	0.384605	4.29046	0.42
59665-26-8	455	BrCC(C(C(C(C(C(C(C(C(F)(F)F)(F)F)(F)F)(F)F)(F)F)(F)F)(F)F)(F)F)(Br)Br	Decane, 9,9,10-tribromo-1,1,1,2,2,3,3,4,4,5,5,6,6,7,7,8,8-heptadecafluoro-	fluorotelomer-related compounds	n:2 fluorotelomer-based non-polymers	A		0.92182	0.0781803	0.988112	0.274302	-1.01708	1.35666	0.821072	62.7045	-0.864172	0.712123		0.0287033	0.366586	4.06044	0.22
51249-63-9	340	BrCC(C(C(C(C(C(C(C(C(F)(F)F)(F)F)(F)F)(F)F)(F)F)(F)F)(F)F)(F)F)Br	Decane, 9,10-dibromo-1,1,1,2,2,3,3,4,4,5,5,6,6,7,7,8,8-heptadecafluoro-	fluorotelomer-related compounds	n:2 fluorotelomer-based non-polymers	A		0.885882	0.114118	0.997307	0.355039	-0.221603	1.29978	0.810136	55.4633	-0.981815	0.714033		0.0342309	0.387419	4.00733	0.16
59665-25-7	273	BrCC(C(C(C(C(C(C(F)(F)F)(F)F)(F)F)(F)F)(F)F)(F)F)(Br)Br	Octane, 7,7,8-tribromo-1,1,1,2,2,3,3,4,4,5,5,6,6-tridecafluoro-	fluorotelomer-related compounds	n:2 fluorotelomer-based non-polymers	A		0.93301	0.0669902	0.972341	0.245783	-1.81555	2.10804	0.788567	69.0816	-0.73098	0.711994		0.0283331	0.365358	3.68888	0
51249-62-8	197	BrCC(C(C(C(C(C(C(F)(F)F)(F)F)(F)F)(F)F)(F)F)(F)F)Br	Octane, 7,8-dibromo-1,1,1,2,2,3,3,4,4,5,5,6,6-tridecafluoro-	fluorotelomer-related compounds	n:2 fluorotelomer-based non-polymers	A		0.923135	0.0768653	0.991004	0.271046	-0.516399	2.04265	0.78208	61.0671	-1.12257	0.714638		0.0359841	0.389385	3.61092	0
161583-34-2	128	BrCCC(C(C(C(C(C(F)(F)F)(F)F)(F)F)(F)F)(F)F)(F)F	Octane, 8-bromo-1,1,1,2,2,3,3,4,4,5,5,6,6-tridecafluoro-	fluorotelomer-related compounds	n:2 fluorotelomer-based non-polymers	A		0.773706	0.226294	0.996389	0.534759	0.0769955	2.08157	0.778538	46.9044	-1.51214	0.722785		0.0597404	0.412249	3.52636	0
128454-91-1	251	BrCCC(C(C(C(F)(F)F)(F)F)(F)F)(C(F)(F)F)C(F)(F)F	Hexane, 6-bromo-1,1,1,2,2,3,3-heptafluoro-4,4-bis(trifluoromethyl)-	fluorotelomer-related compounds	n:2 fluorotelomer-based non-polymers	A		0.985844	0.014156	0.998838	0.0743263	3.43521	0	0.924595	49.2316	-1.24661	0.724847		0.0657943	0.412249	3.68888	0
55756-24-6	161	C#CC(C(C(C(C(C(F)(F)F)(F)F)(F)F)(F)F)(F)F)(F)F	1-Octyne, 3,3,4,4,5,5,6,6,7,7,8,8,8-tridecafluoro-	fluorotelomer-related compounds	n:2 fluorotelomer-based non-polymers	A		0.805277	0.194723	0.99819	0.493	0.109411	3.43501	0.822101	42.077	-1.14622	0.715261		0.0377903	0.391536	3.61092	0
261503-44-0	4307	C#CC(C(C(C(F)(F)F)(F)F)(F)F)(C(F)(F)F)C(F)(F)F	1-Hexyne, 4,4,5,5,6,6,6-heptafluoro-3,3-bis(trifluoromethyl)-	fluorotelomer-related compounds	n:2 fluorotelomer-based non-polymers	A		0.987076	0.0129237	0.989103	0.069041	2.19203	0	1.2133	37.0904	-1.14622	0.715261		0.0377903	0.391536	3.61092	0
136909-80-3	1075	C=C(CC(C(C(F)(F)F)(F)F)(F)F)OC(=O)C	1-Hexen-2-ol, 4,4,5,5,6,6,6-heptafluoro-, 2-acetate	fluorotelomer-related compounds	n:2 fluorotelomer-based non-polymers	A		0.826425	0.173575	0.996638	0.46151	-0.207835	1.57809	0.95045	40.7407	-2.07599	0.724797		0.0656467	0.377061	2.94444	0
376-84-1	3634	C=CC(=O)OCC(C(C(C(F)F)(F)F)(F)F)(F)F	2-Propenoic acid, 2,2,3,3,4,4,5,5-octafluoropentyl ester	fluorotelomer-related compounds	n:1 FT (meth)acrylate	A		0.769512	0.230488	0.999428	0.539866	0.631628	1.59316	0.838459	40.6133	-1.85449	0.718701		0.0477965	0.39163	3.17805	0
54052-90-3	3789	C=CC(=O)OCC(C(C(F)(F)F)F)(F)F	2-Propenoic acid, 2,2,3,4,4,4-hexafluorobutyl ester	fluorotelomer-related compounds	n:1 FT (meth)acrylate	A		0.897959	0.102041	0.984434	0.329545	-1.00127	1.60997	1.05801	43.064	-2.2238	0.730569		0.0826878	0.373977	2.83321	0
24407-09-8	2642	C=CC(=O)OCC(CC(C(C(C(C(C(C(C(F)(F)F)(C(F)(F)F)F)(F)F)(F)F)(F)F)(F)F)(F)F)(F)F)O	2-Propenoic acid, 4,4,5,5,6,6,7,7,8,8,9,9,10,11,11,11-hexadecafluoro-2-hydroxy-10-(trifluoromethyl)undecyl ester	fluorotelomer-related compounds	n:2 fluorotelomer-based (meth)acrylate	A		0.775546	0.224454	0.998332	0.532488	0.0771041	0.939711	0.849095	44.896	-1.34781	0.736523		0.100406	0.40867	4.33073	0.36
16083-75-3	2636	C=CC(=O)OCC(CC(C(C(C(C(C(F)(F)F)(C(F)(F)F)F)(F)F)(F)F)(F)F)(F)F)O	2-Propenoic acid, 4,4,5,5,6,6,7,7,8,9,9,9-dodecafluoro-2-hydroxy-8-(trifluoromethyl)nonyl ester	fluorotelomer-related compounds	n:2 fluorotelomer-based (meth)acrylate	A		0.833489	0.166511	0.999236	0.450311	0.0781736	1.43737	0.860213	46.1454	-1.39838	0.723335		0.061353	0.403151	4.06044	0.26
16083-76-4	2618	C=CC(=O)OCC(CC(C(C(C(F)(F)F)(C(F)(F)F)F)(F)F)(F)F)O	2-Propenoic acid, 4,4,5,5,6,7,7,7-octafluoro-2-hydroxy-6-(trifluoromethyl)heptyl ester	fluorotelomer-related compounds	n:2 fluorotelomer-based (meth)acrylate	A		0.847234	0.152766	0.999427	0.427477	-0.0429666	1.50572	0.889412	45.5384	-1.85759	0.723456		0.0617085	0.389702	3.68888	0.26
15577-26-1	2628	C=CC(=O)OCCC(C(C(C(C(C(C(C(F)(F)F)(C(F)(F)F)F)(F)F)(F)F)(F)F)(F)F)(F)F)(F)F	2-Propenoic acid, 3,3,4,4,5,5,6,6,7,7,8,8,9,10,10,10-hexadecafluoro-9-(trifluoromethyl)decyl ester	fluorotelomer-related compounds	n:2 fluorotelomer-based (meth)acrylate	A		0.806585	0.193415	0.999514	0.491137	0.0602339	1.15761	0.887458	43.4501	-1.34993	0.732094		0.087211	0.412531	4.23411	0.3
50836-65-2	2616	C=CC(=O)OCCC(C(C(C(C(C(F)(F)F)(C(F)(F)F)F)(F)F)(F)F)(F)F)(F)F	2-Propenoic acid, 3,3,4,4,5,5,6,6,7,8,8,8-dodecafluoro-7-(trifluoromethyl)octyl ester	fluorotelomer-related compounds	n:2 fluorotelomer-based (meth)acrylate	A		0.868421	0.131579	0.999056	0.389377	0.064463	1.8462	0.90044	44.8601	-1.49422	0.722905		0.0600907	0.410781	3.93183	0.2
86217-01-8	2603	C=CC(=O)OCCC(C(C(C(F)(F)F)(C(F)(F)F)F)(F)F)(F)F	2-Propenoic acid, 3,3,4,4,5,6,6,6-octafluoro-5-(trifluoromethyl)hexyl ester	fluorotelomer-related compounds	n:2 fluorotelomer-based (meth)acrylate	A		0.751476	0.248524	0.996413	0.560708	-1.17126	1.18986	0.933849	44.3058	-1.84952	0.718844		0.0482139	0.402444	3.49651	0.12
66008-70-6	2221	C=CC(=O)OCCN(S(=O)(=O)CC(C(C(C(C(C(F)(F)F)(F)F)(F)F)(F)F)(F)F)(F)F)C	2-Propenoic acid, 2-[methyl[(2,2,3,3,4,4,5,5,6,6,7,7,7-tridecafluoroheptyl)sulfonyl]amino]ethyl ester	fluorotelomer-related compounds	n:1 fluorotelomer-based non-polymers	A		0.761	0.239	0.99797	0.549924	0.590301	1.35228	0.760169	46.4319	-1.17917	0.724765		0.0655529	0.370104	4.17439	0.36
60194-47-0	3815	C=CC(=O)OCCNS(=O)(=O)C(C(C(C(C(C(C(C(F)(F)F)(F)F)(F)F)(F)F)(F)F)(F)F)(F)F)(F)F	2-Propenoic acid, 2-[[(1,1,2,2,3,3,4,4,5,5,6,6,7,7,8,8,8-heptadecafluorooctyl)sulfonyl]amino]ethyl ester	perfluoroalkane sulfonyl compounds	perfluoroalkane sulfonyl (meth)acrylates	A		0.761411	0.238589	0.998033	0.549448	1.03762	1.12869	0.686936	49.5354	-1.38047	0.74235		0.117887	0.385458	4.35671	0.46
79272-26-7	302	C=CC(C(C(C(F)(F)F)(F)F)(F)F)(C(F)(F)F)C(F)(F)F	1-Hexene, 4,4,5,5,6,6,6-heptafluoro-3,3-bis(trifluoromethyl)-	fluorotelomer-related compounds	n:2 fluorotelomer olefins (n:2 FTOs)	A		0.933309	0.0666908	0.996749	0.244994	2.16363	0	1.01572	36.0998	-1.58796	0.726438		0.0704784	0.419144	3.52636	0
203929-12-8	4650	C=CC(C(C(C(I)(F)F)(F)F)(F)F)(F)F	1-Hexene, 3,3,4,4,5,5,6,6-octafluoro-6-iodo-	other PFAA precursors or related compounds - semifluorinated	hydrofluoroolefins (HFOs)	A		0.975555	0.0244447	0.992255	0.114866	0.682174	0	0.789968	69.2113	-2.81071	0.74811		0.135304	0.418343	2.77259	0
1429188-77-1	690	C=CC=CC(C(C(C(F)(F)F)(F)F)(F)F)(C(F)(F)F)C(F)(F)F	1,3-Octadiene, 6,6,7,7,8,8,8-heptafluoro-5,5-bis(trifluoromethyl)-	fluorotelomer-related compounds	n:2 fluorotelomer-based non-polymers	A		0.778791	0.221209	0.997351	0.528434	0.282238	2.50036	0.878303	38.0855	-0.63675	0.752526		0.148746	0.426624	4.15888	0
84100-12-9	3943	C=CCC(=C(C(C(F)(F)F)(F)F)F)C(F)(F)F	1,4-Heptadiene, 5,6,6,7,7,7-hexafluoro-4-(trifluoromethyl)-	other PFAA precursors and related compounds - perfluoroalkyl ones	perfluoroalkenes & derivatives	A		0.806536	0.193464	0.990193	0.491207	2.20394	3.26162	0.615789	45.0171	-0.937183	0.736766		0.101134	0.420208	3.93183	0
83846-71-3	3938	C=CCC(C(C(C(F)(F)F)(F)F)(F)F)(C(F)(F)F)C(=O)OC	4-Pentenoic acid, 2-(1,1,2,2,3,3,3-heptafluoropropyl)-2-(trifluoromethyl)-, methyl ester	fluorotelomer-related compounds	n:2 fluorotelomer-based non-polymers	A		0.963026	0.0369736	0.995597	0.158204	4.27205	2.25714	0.7563	42.0706	-0.497102	0.729254		0.0787928	0.394083	4.02535	0
17165-55-8	759	C=COC(=O)CC(C(C(F)(F)F)(F)F)(F)F	Butanoic acid, 2,2,3,3,4,4,4-heptafluoro-, 2-propen-1-yl ester	perfluoroalkyl carbonyl compounds	perfluoroalkyl carboxylic acids (PFCAs), their salts and esters	A		0.880955	0.119045	0.996688	0.365018	0.239016	2.25987	0.936149	41.3987	-2.30104	0.730041		0.0811226	0.389493	2.89037	0
42409-05-2	1277	C=COS(=O)(=O)C(C(C(C(F)(F)F)(F)F)(F)F)(F)F	1-Butanesulfonic acid, 1,1,2,2,3,3,4,4,4-nonafluoro-, ethenyl ester	perfluoroalkane sulfonyl compounds	perfluoroalkane sulfonic acids (PFSAs), their salts and esters	A		0.815801	0.184199	0.992264	0.477702	0.811518	2.15402	0.678114	51.7863	-1.04591	0.710398		0.0237274	0.36985	3.52636	0
92604-91-6	1202	CC(=O)C(=C(C(C(C(C(C(C(F)(F)F)(F)F)(F)F)(F)F)(F)F)(F)F)F)F	3-Decen-2-one, 3,4,5,5,6,6,7,7,8,8,9,9,10,10,10-pentadecafluoro-	other PFAA precursors and related compounds - perfluoroalkyl ones	perfluoroalkenes & derivatives	A		0.838395	0.161605	0.997331	0.442321	0.100498	1.54957	0.804868	49.8852	-0.702482	0.727639		0.0740208	0.403358	4.20469	0.12
2708-07-8	480	CC(=O)C(C(C(C(C(F)(F)F)(F)F)(F)F)(F)F)(F)F	2-Heptanone, 3,3,4,4,5,5,6,6,7,7,7-undecafluoro-	other PFAA precursors or related compounds - semifluorinated	semi-fluorinated ketons	A		0.78585	0.21415	0.992921	0.519403	0.0375672	4.18451	0.761602	43.7982	-1.7827	0.721555		0.056136	0.408006	3.3322	0
425-68-3	721	CC(=O)OCCC(C(C(F)(F)F)(F)F)(F)F	1-Pentanol, 3,3,4,4,5,5,5-heptafluoro-, 1-acetate	fluorotelomer-related compounds	n:2 fluorotelomer alcohols (n:2 FTOHs) / thiols	A		0.780341	0.219659	0.999471	0.526476	0.628414	1.5104	0.866496	39.4364	-2.79786	0.751612		0.145956	0.386322	2.56495	0
118334-94-4	1423	CC(C(F)(F)F)OS(=O)(=O)C(C(C(C(F)(F)F)(F)F)(F)F)(F)F	1-Butanesulfonic acid, 1,1,2,2,3,3,4,4,4-nonafluoro-, 2,2,2-trifluoro-1-methylethyl ester	perfluoroalkane sulfonyl compounds	perfluoroalkane sulfonic acids (PFSAs), their salts and esters	A		0.824559	0.175441	0.996612	0.464409	0.714026	1.34646	0.754595	49.5319	-0.58164	0.719985		0.0515441	0.381931	3.89182	0
197963-86-3	877	CC(OCC(C(C(C(C(F)(F)F)(F)F)(F)F)(F)F)(F)F)(F)F	Hexane, 6-(1,1-difluoroethoxy)-1,1,1,2,2,3,3,4,4,5,5-undecafluoro-	fluorotelomer-related compounds	n:1 fluorotelomer-based non-polymers	A		0.863686	0.136314	0.996992	0.398216	-0.0584694	1.3686	0.973275	41.3237	-1.61188	0.727683		0.0741495	0.421319	3.52636	0
1365808-20-3	374	CC(OCC(C(C(F)(F)F)(F)F)(F)F)(F)F	Butane, 4-(1,1-difluoroethoxy)-1,1,1,2,2,3,3-heptafluoro-	fluorotelomer-related compounds	n:1 fluorotelomer-based non-polymers	A		0.909887	0.0901129	0.986078	0.302799	-0.839805	3.07087	1.03269	41.5491	-2.86089	0.750563		0.142761	0.422906	2.77259	0
100646-00-2	182	CCC(C(C(C(F)(F)F)(F)F)(F)F)(C(F)(F)F)C(F)(F)F	Hexane, 1,1,1,2,2,3,3-heptafluoro-4,4-bis(trifluoromethyl)-	other PFAA precursors or related compounds - semifluorinated	HFCs and derivatives	A		0.777245	0.222755	0.99789	0.530373	2.09861	0	0.861014	35.0397	-1.9017	0.735638		0.0977652	0.43395	3.43399	0
423-82-5	2290	CCN(S(=O)(=O)C(C(C(C(C(C(C(C(F)(F)F)(F)F)(F)F)(F)F)(F)F)(F)F)(F)F)(F)F)CCOC(=O)C=C	2-Propenoic acid, 2-[ethyl[(1,1,2,2,3,3,4,4,5,5,6,6,7,7,8,8,8-heptadecafluorooctyl)sulfonyl]amino]ethyl ester	perfluoroalkane sulfonyl compounds	perfluoroalkane sulfonyl (meth)acrylates	A		0.792966	0.207034	0.996022	0.510001	2.36547	1.14908	0.612404	48.7404	-1.4843	0.757777		0.164834	0.385375	4.45435	0.54
94196-26-6	2180	CCN(S(=O)(=O)C(C(C(C(C(C(C(C(F)(F)F)(F)F)(F)F)(F)F)(F)F)(F)F)(F)F)(F)F)CS(=O)(=O)O	Methanesulfonic acid, 1-[ethyl[(1,1,2,2,3,3,4,4,5,5,6,6,7,7,8,8,8-heptadecafluorooctyl)sulfonyl]amino]-	perfluoroalkane sulfonyl compounds	perfluoroalkane sulfonyl-based nonpolymers	A		0.762507	0.237493	0.994912	0.548173	0.539008	1.0065	0.701101	51.719	-0.826414	0.741916		0.11658	0.376382	4.63473	0.46
59071-10-2	2293	CCN(S(=O)(=O)C(C(C(C(C(C(C(F)(F)F)(F)F)(F)F)(F)F)(F)F)(F)F)(F)F)CCOC(=O)C=C	2-Propenoic acid, 2-[ethyl[(1,1,2,2,3,3,4,4,5,5,6,6,7,7,7-pentadecafluoroheptyl)sulfonyl]amino]ethyl ester	perfluoroalkane sulfonyl compounds	perfluoroalkane sulfonyl (meth)acrylates	A		0.791459	0.208541	0.995642	0.512018	2.35215	1.17938	0.599622	49.5457	-1.13045	0.73131		0.0848857	0.37883	4.34381	0.4
1893-52-3	2277	CCN(S(=O)(=O)C(C(C(C(C(C(F)(F)F)(F)F)(F)F)(F)F)(F)F)(F)F)CCOC(=O)C=C	2-Propenoic acid, 2-[ethyl[(1,1,2,2,3,3,4,4,5,5,6,6,6-tridecafluorohexyl)sulfonyl]amino]ethyl ester	perfluoroalkane sulfonyl compounds	perfluoroalkane sulfonyl (meth)acrylates	A		0.785817	0.214183	0.994857	0.519446	2.33561	1.21736	0.585771	50.2087	-0.973313	0.720253		0.0523262	0.370104	4.21951	0.32
17329-79-2	2198	CCN(S(=O)(=O)C(C(C(C(F)(F)F)(F)F)(F)F)(F)F)CCOC(=O)C=C	2-Propenoic acid, 2-[ethyl[(1,1,2,2,3,3,4,4,4-nonafluorobutyl)sulfonyl]amino]ethyl ester	perfluoroalkane sulfonyl compounds	perfluoroalkane sulfonyl (meth)acrylates	A		0.791209	0.208791	0.990688	0.512351	2.70055	1.47209	0.553614	50.0356	-0.711168	0.710942		0.0252945	0.342636	3.91202	0.18
161261-13-8	1286	CCOC(=O)CC(C(C(C(F)(F)F)(F)F)(F)F)(C(F)(F)F)C(F)(F)F	Hexanoic acid, 4,4,5,5,6,6,6-heptafluoro-3,3-bis(trifluoromethyl)-, ethyl ester	fluorotelomer-related compounds	n:2 fluorotelomer carboxylic acids (FTCAs)	A		0.929655	0.0703449	0.99668	0.25453	1.02189	2.6277	0.942229	40.728	-0.527765	0.742323		0.117806	0.411995	4.12713	0
1361253-41-9	1849	CCOC(=O)CCC(COS(=O)(=O)C(C(C(C(F)(F)F)(F)F)(F)F)(F)F)(F)F	Pentanoic acid, 4,4-difluoro-5-[[(1,1,2,2,3,3,4,4,4-nonafluorobutyl)sulfonyl]oxy]-, ethyl ester	perfluoroalkane sulfonyl compounds	perfluoroalkane sulfonic acids (PFSAs), their salts and esters	A		0.868127	0.131873	0.996038	0.389932	0.872503	1.19283	0.771473	50.7856	-1.01	0.714657		0.0360397	0.370371	4.07754	0.26
336-06-1	3609	ClC(=O)C(C(C(C(C(=O)Cl)(F)F)(F)F)(F)F)(F)F	Hexanedioyl dichloride, 2,2,3,3,4,4,5,5-octafluoro-	perfluoroalkyl carbonyl compounds	perfluoroalkyl carbonyl dicarbonyl halides	A		0.806034	0.193966	0.993618	0.491923	-0.885294	0	0.925324	48.9521	-0.629166	0.728229		0.0757638	0.303103	3.3322	0
307-38-0	1019	ClC(=O)C(C(C(C(C(C(C(C(C(F)(F)F)(F)F)(F)F)(F)F)(F)F)(F)F)(F)F)(F)F)(F)F	Decanoyl chloride, 2,2,3,3,4,4,5,5,6,6,7,7,8,8,9,9,10,10,10-nonadecafluoro-	perfluoroalkyl carbonyl compounds	perfluoroalkyl carbonyl halides	A		0.86797	0.13203	0.998919	0.390228	0.117046	1.13545	0.94851	42.935	-0.464635	0.718252		0.0464872	0.332862	4.15888	0.26
335-53-5	602	ClC(=O)C(C(C(C(C(F)(F)F)(F)F)(F)F)(F)F)(F)F	Hexanoyl chloride, 2,2,3,3,4,4,5,5,6,6,6-undecafluoro-	perfluoroalkyl carbonyl compounds	perfluoroalkyl carbonyl halides	A		0.886986	0.113014	0.997603	0.352772	0.0900439	0	0.900889	50.689	-0.838803	0.719007		0.0486909	0.322167	3.3322	0
72848-57-8	2836	ClC(=O)C(C(F)(F)F)(OC(C(C(F)(F)F)(F)F)(F)F)F	Propanoyl chloride, 2,3,3,3-tetrafluoro-2-(1,1,2,2,3,3,3-heptafluoropropoxy)-	per- and polyfluoroalkyl ether-based compounds	PFECAs, salts and esters - monoethers	A		0.781461	0.218539	0.993067	0.525053	-1.12866	0	0.814788	56.6561	-0.50017	0.725183		0.0667829	0.306495	3.43399	0
261503-81-5	2771	ClC(=O)C(OC(C(OC(F)(F)F)(F)F)(F)F)(F)F	Acetyl chloride, 2,2-difluoro-2-[1,1,2,2-tetrafluoro-2-(trifluoromethoxy)ethoxy]-	per- and polyfluoroalkyl ether-based compounds	PFECAs, salts and esters - diethers	A		0.912074	0.0879257	0.981195	0.297712	-2.09032	2.37799	0.956085	55.8213	-0.347536	0.7413		0.114727	0.282705	3.3673	0
64018-26-4	1052	ClC(=O)CC(C(C(C(C(C(C(C(C(C(F)(F)F)(F)F)(F)F)(F)F)(F)F)(F)F)(F)F)(F)F)(F)F)(F)F	Dodecanoyl chloride, 3,3,4,4,5,5,6,6,7,7,8,8,9,9,10,10,11,11,12,12,12-heneicosafluoro-	fluorotelomer-related compounds	n:2 fluorotelomer carboxylic acids (FTCAs)	A		0.787175	0.212825	0.998827	0.517675	0.116145	1.02091	0.973127	36.497	-1.13683	0.733046		0.0900418	0.371459	4.33073	0.42
64018-23-1	918	ClC(=O)CC(C(C(C(C(C(C(C(F)(F)F)(F)F)(F)F)(F)F)(F)F)(F)F)(F)F)(F)F	Decanoyl chloride, 3,3,4,4,5,5,6,6,7,7,8,8,9,9,10,10,10-heptadecafluoro-	fluorotelomer-related compounds	n:2 fluorotelomer carboxylic acids (FTCAs)	A		0.843199	0.156801	0.99814	0.434327	0.117741	1.2366	0.974717	39.1196	-0.680485	0.712876		0.0308799	0.373915	4.06044	0.14
64018-24-2	488	ClC(=O)CC(C(C(C(F)(F)F)(F)F)(F)F)(F)F	Hexanoyl chloride, 3,3,4,4,5,5,6,6,6-nonafluoro-	fluorotelomer-related compounds	n:2 fluorotelomer-based non-polymers	A		0.893525	0.106475	0.99301	0.339081	-0.185002	0	1.00248	45.8014	-1.84579	0.71854		0.0473263	0.37791	3.09104	0
40678-17-9	1067	ClC(=O)OCCC(C(C(C(F)(F)F)(F)F)(F)F)(F)F	Carbonochloridic acid, 3,3,4,4,5,5,6,6,6-nonafluorohexyl ester	fluorotelomer-related compounds	n:2 fluorotelomer alcohols (n:2 FTOHs) / thiols	A		0.764259	0.235741	0.998996	0.54612	-0.154169	1.11371	0.82051	47.1975	-1.91419	0.719656		0.0505836	0.38413	3.09104	0
319490-55-6	202	ClCC(C(C(C(C(C(C(F)(F)F)(F)F)(F)F)(F)F)(F)F)(F)F)Cl	Octane, 7,8-dichloro-1,1,1,2,2,3,3,4,4,5,5,6,6-tridecafluoro-	fluorotelomer-related compounds	n:2 fluorotelomer-based non-polymers	A		0.760285	0.239715	0.998326	0.550751	-0.0136217	1.88922	0.808217	45.1762	-1.09898	0.714062		0.0343152	0.38724	3.61092	0
27619-91-6	1343	ClS(=O)(=O)CCC(C(C(C(C(C(C(C(C(C(F)(F)F)(F)F)(F)F)(F)F)(F)F)(F)F)(F)F)(F)F)(F)F)(F)F	1-Dodecanesulfonyl chloride, 3,3,4,4,5,5,6,6,7,7,8,8,9,9,10,10,11,11,12,12,12-heneicosafluoro-	fluorotelomer-related compounds	n:2 fluorotelomer sulfonic acids (n:2 FTSAs)	A		0.752107	0.247893	0.999534	0.560008	0.0991895	0.963426	0.889421	40.7909	-1.30888	0.748066		0.13517	0.379701	4.44265	0.5
65702-24-1	3482	ClS(=O)(=O)CCC(C(C(C(C(C(C(C(C(F)(F)F)(F)F)(F)F)(F)F)(F)F)(F)F)(F)F)(F)F)(F)F	1-Undecanesulfonyl chloride, 3,3,4,4,5,5,6,6,7,7,8,8,9,9,10,10,11,11,11-nonadecafluoro-	fluorotelomer-related compounds	n:2 fluorotelomer sulfonyl-based compounds	A		0.774532	0.225468	0.999495	0.533742	0.0873497	1.02353	0.885307	42.0799	-1.10283	0.728992		0.0780194	0.380384	4.33073	0.38
27619-90-5	1268	ClS(=O)(=O)CCC(C(C(C(C(C(C(C(F)(F)F)(F)F)(F)F)(F)F)(F)F)(F)F)(F)F)(F)F	1-Decanesulfonyl chloride, 3,3,4,4,5,5,6,6,7,7,8,8,9,9,10,10,10-heptadecafluoro-	fluorotelomer-related compounds	n:2 fluorotelomer sulfonic acids (n:2 FTSAs)	A		0.798251	0.201749	0.999427	0.502817	0.0698192	1.11041	0.881222	43.4832	-0.785507	0.716768		0.0421681	0.380866	4.20469	0.22
27607-61-0	1194	ClS(=O)(=O)CCC(C(C(C(C(C(C(F)(F)F)(F)F)(F)F)(F)F)(F)F)(F)F)(F)F	1-Nonanesulfonyl chloride, 3,3,4,4,5,5,6,6,7,7,8,8,9,9,9-pentadecafluoro-	fluorotelomer-related compounds	n:2 fluorotelomer sulfonic acids (n:2 FTSAs)	A		0.823385	0.176615	0.999759	0.466222	0.043871	1.24434	0.877382	45.001	-0.890456	0.713421		0.0324591	0.380993	4.06044	0.18
27619-89-2	1121	ClS(=O)(=O)CCC(C(C(C(C(C(F)(F)F)(F)F)(F)F)(F)F)(F)F)(F)F	1-Octanesulfonyl chloride, 3,3,4,4,5,5,6,6,7,7,8,8,8-tridecafluoro-	fluorotelomer-related compounds	n:2 fluorotelomer sulfonyl-based compounds	A		0.855549	0.144451	0.998864	0.412962	0.00513603	1.61998	0.874187	46.6154	-1.16058	0.711379		0.0265568	0.380504	3.89182	0.18
65702-23-0	3481	ClS(=O)(=O)CCC(C(C(C(C(F)(F)F)(F)F)(F)F)(F)F)(F)F	1-Heptanesulfonyl chloride, 3,3,4,4,5,5,6,6,7,7,7-undecafluoro-	fluorotelomer-related compounds	n:2 fluorotelomer sulfonyl-based compounds	A		0.866176	0.133824	0.999502	0.393592	-0.0536762	1.4491	0.872397	48.2614	-0.88029	0.713499		0.0326833	0.378936	3.68888	0
41006-41-1	815	ClS(=O)C(C(C(C(F)(F)F)(F)F)(F)F)(F)F	1-Butanesulfinyl chloride, 1,1,2,2,3,3,4,4,4-nonafluoro-	perfluoroalkane sulfonyl compounds	perfluoroalkane sulfinic acids	A		0.865512	0.134488	0.988951	0.39483	-1.27529	0	0.882069	57.9604	-1.20916	0.744242		0.123592	0.298231	2.94444	0
89987-98-4	727	ClSC(C(C(C(C(C(F)(F)F)(F)F)(F)F)(F)F)(F)F)(F)F	1-Hexanesulfenyl chloride, 1,1,2,2,3,3,4,4,5,5,6,6,6-tridecafluoro-	other PFAA precursors and related compounds - perfluoroalkyl ones	perfluoroalkyl thiol and derivatives	A		0.958469	0.0415309	0.989425	0.172779	-0.170365	3.72358	0.911874	51.7519	-0.723117	0.716193		0.0404976	0.32677	3.43399	0
30295-51-3	2982	CN(=O)(CCCNS(=O)(=O)C(C(C(C(C(C(C(C(F)(F)F)(F)F)(F)F)(F)F)(F)F)(F)F)(F)F)(F)F)C	1-Octanesulfonamide, N-[3-(dimethyloxidoamino)propyl]-1,1,2,2,3,3,4,4,5,5,6,6,7,7,8,8,8-heptadecafluoro-	perfluoroalkane sulfonyl compounds	perfluoroalkane sulfonyl-based nonpolymers	A		0.751604	0.248396	0.992564	0.560566	2.6847	1.01196	0.602322	45.9129	-1.43265	0.743209		0.120476	0.388287	4.34381	0.46
93894-71-4	3036	CNS(=O)(=O)C(C(C(C(C(C(C(F)(F)F)(C(F)(F)F)F)(F)F)(F)F)(F)F)(F)F)(F)F	Isooctanesulfonamide, heptadecafluoro-N-methyl- (9CI)	perfluoroalkane sulfonyl compounds	perfluoroalkane sulfonyl amides/amido ethanols (xFASA/Es) and other alcohols	A		0.917034	0.082966	0.999044	0.285954	0.105594	1.18467	0.89567	51.0679	-0.521316	0.718326		0.0467032	0.380076	4.15888	0.12
220369-95-9	1564	COC(=O)C(C(F)(F)F)(OC(C(C(C(C(F)(F)F)(F)F)(F)F)(F)F)(F)F)F	Propanoic acid, 2,3,3,3-tetrafluoro-2-[(1,1,2,2,3,3,4,4,5,5,5-undecafluoropentyl)oxy]-, methyl ester	per- and polyfluoroalkyl ether-based compounds	PFECAs, salts and esters - monoethers	A		0.845782	0.154218	0.997389	0.429957	1.24642	1.28888	0.703489	51.549	-0.605228	0.715638		0.0388843	0.37771	3.97029	0.06
958445-54-0	4463	COC(=O)C(C(OC(C(C(OC(F)(F)F)(F)F)(F)F)(F)F)F)(F)F	Propanoic acid, 2,2,3-trifluoro-3-[1,1,2,2,3,3-hexafluoro-3-(trifluoromethoxy)propoxy]-, methyl ester	per- and polyfluoroalkyl ether-based compounds	PFECAs, salts and esters - diethers	A		0.970337	0.0296626	0.99815	0.133567	2.54168	1.60788	0.780555	53.7242	-1.4484	0.710461		0.0239094	0.378895	3.58352	0.12
69116-73-0	3874	COC(=O)C(C(OC(C(OC(C(F)(F)F)(C(=O)F)F)(F)F)(C(F)(F)F)F)(F)F)(F)F	Propanoic acid, 3-[1-[difluoro[1,2,2,2-tetrafluoro-1-(fluorocarbonyl)ethoxy]methyl]-1,2,2,2-tetrafluoroethoxy]-2,2,3,3-tetrafluoro-, methyl ester	per- and polyfluoroalkyl ether-based compounds	PFECAs, salts and esters - diethers	A		0.857835	0.142165	0.99481	0.408873	0.234382	1.04451	0.698477	59.0332	-0.614455	0.713765		0.0334552	0.360807	4.17439	0.22
356-69-4	2780	COC(=O)C(C(OC(F)(F)F)(F)F)(F)F	Propanoic acid, 2,2,3,3-tetrafluoro-3-(trifluoromethoxy)-, methyl ester	per- and polyfluoroalkyl ether-based compounds	PFECAs, salts and esters - monoethers	A		0.905218	0.0947821	0.990708	0.313464	1.49391	3.87728	0.727755	47.0182	-2.35301	0.734681		0.0949107	0.37672	2.77259	0
106693-00-9	1095	COC(C(=O)C(C(C(C(F)(F)F)(F)F)(F)F)(F)F)(F)F	2-Hexanone, 1,1,3,3,4,4,5,5,6,6,6-undecafluoro-1-methoxy-	other PFAA precursors and related compounds - perfluoroalkyl ones	perfluoroalkyl ketons	A		0.797093	0.202907	0.989571	0.504406	-0.67485	2.75648	0.782223	50.4609	-1.45243	0.714993		0.0370118	0.393093	3.43399	0
132182-92-4	2524	COC(C(C(F)(F)F)(C(F)(F)F)F)(C(C(F)(F)F)(F)F)F	Pentane, 1,1,1,2,2,3,4,5,5,5-decafluoro-3-methoxy-4-(trifluoromethyl)-	other PFAA precursors or related compounds - semifluorinated	HFEs	A		0.973886	0.0261138	0.999339	0.120962	4.43389	0	0.876143	41.4969	-1.26266	0.718983		0.0486205	0.402125	3.61092	0
93776-11-5	3426	COCCOCCOCCOCCOCCOCCOCCOCCOCCOCC(CC(C(C(C(C(C(C(C(F)(F)F)(C(F)(F)F)F)(F)F)(F)F)(F)F)(F)F)(F)F)(F)F)O	2,5,8,11,14,17,20,23,26,29-Decaoxatetracontan-31-ol, 33,33,34,34,35,35,36,36,37,37,38,38,39,40,40,40-hexadecafluoro-39-(trifluoromethyl)-	fluorotelomer-related compounds	n:2 FTOH ethoxylates	A		0.935506	0.0644937	0.987658	0.239157	5.21518	0.818519	0.770161	34.1834	-0.114147	0.743792		0.122234	0.313167	4.56435	0.42
93776-08-0	3980	COCCOCCOCCOCCOCCOCCOCCOCCOCCOCC(CC(C(C(C(C(C(C(C(F)(F)F)(F)F)(F)F)(F)F)(F)F)(F)F)(F)F)(F)F)O	2,5,8,11,14,17,20,23,26,29-Decaoxatetracontan-31-ol, 33,33,34,34,35,35,36,36,37,37,38,38,39,39,40,40,40-heptadecafluoro-	fluorotelomer-related compounds	n:2 FTOH ethoxylates	A		0.876794	0.123206	0.980492	0.373264	5.21037	0.850626	0.719078	31.4491	-0.0855048	0.745574		0.127617	0.301944	4.46591	0.4
6401-03-2	1128	COS(=O)(=O)C(C(C(C(F)(F)F)(F)F)(F)F)(F)F	1-Butanesulfonic acid, 1,1,2,2,3,3,4,4,4-nonafluoro-, methyl ester	perfluoroalkane sulfonyl compounds	perfluoroalkane sulfonic acids (PFSAs), their salts and esters	A		0.810443	0.189557	0.988644	0.48558	0.745832	3.02514	0.66598	50.5684	-1.34224	0.711297		0.0263202	0.367949	3.3322	0
188534-35-2	1257	CS(=O)(=O)OCC(C(C(C(C(F)(F)F)(F)F)(F)F)(F)F)(F)F	1-Hexanol, 2,2,3,3,4,4,5,5,6,6,6-undecafluoro-, 1-methanesulfonate	fluorotelomer-related compounds	n:1 fluorotelomer alcohols	A		0.86237	0.13763	0.99953	0.400638	0.117926	1.24357	0.923087	44.0056	-0.990229	0.715771		0.0392722	0.388934	3.68888	0
156575-40-5	1310	CS(=O)(=O)OCCC(C(C(C(C(C(F)(F)F)(F)F)(F)F)(F)F)(F)F)(F)F	1-Octanol, 3,3,4,4,5,5,6,6,7,7,8,8,8-tridecafluoro-, 1-methanesulfonate	fluorotelomer-related compounds	n:2 fluorotelomer alcohols (n:2 FTOHs) / thiols	A		0.781847	0.218153	0.999624	0.524561	-0.0870806	1.50926	0.878319	42.735	-1.60491	0.716919		0.0426086	0.398007	3.73767	0.18
1424379-19-0	556	F[I](C#CC(C(C(C(C(C(F)(F)F)(F)F)(F)F)(F)F)(F)F)(F)F)F	1-Octyne, 1-(difluoroiodo)-3,3,4,4,5,5,6,6,7,7,8,8,8-tridecafluoro-	fluorotelomer-related compounds	n:2 fluorotelomer-based non-polymers	A		0.991416	0.00858386	0.987457	0.0493878	-0.786002	2.95275	0.927185	70.0968	-0.372137	0.716476		0.0413196	0.366509	4.15888	0.12
66325-97-1	763	FC(=C(C(C(C(C(C(C(C(C(C(C(C(F)(F)F)(F)F)(F)F)(F)F)(F)F)(F)F)(F)F)(F)F)(F)F)(F)F)(F)F)F)F	1-Tridecene, 1,1,2,3,3,4,4,5,5,6,6,7,7,8,8,9,9,10,10,11,11,12,12,13,13,13-hexacosafluoro-	other PFAA precursors and related compounds - perfluoroalkyl ones	perfluoroalkenes & derivatives	A		0.842652	0.157348	0.997842	0.435247	6.66134e-16	0.923077	0.964615	41.209	-1.07606	0.762891		0.180606	0.349448	4.54329	0.58
1828-40-6	754	FC(=C(C(C(C(C(C(C(C(C(C(C(F)(F)F)(F)F)(F)F)(F)F)(F)F)(F)F)(F)F)(F)F)(F)F)(F)F)F)F	1-Dodecene, 1,1,2,3,3,4,4,5,5,6,6,7,7,8,8,9,9,10,10,11,11,12,12,12-tetracosafluoro-	other PFAA precursors and related compounds - perfluoroalkyl ones	perfluoroalkenes & derivatives	A		0.859272	0.140728	0.998078	0.406282	-4.996e-16	0.911458	0.961538	42.5948	-0.844075	0.738945		0.107656	0.349448	4.44265	0.46
66256-52-8	650	FC(=C(C(C(C(C(C(C(C(C(C(F)(F)F)(F)F)(F)F)(F)F)(F)F)(F)F)(F)F)(F)F)(F)F)F)F	1-Undecene, 1,1,2,3,3,4,4,5,5,6,6,7,7,8,8,9,9,10,10,11,11,11-docosafluoro-	other PFAA precursors and related compounds - perfluoroalkyl ones	perfluoroalkenes & derivatives	A		0.875477	0.124523	0.998812	0.375841	-1.66533e-16	0.895105	0.957871	44.1189	-0.630514	0.72295		0.0602244	0.349448	4.33073	0.34
35328-43-9	646	FC(=C(C(C(C(C(C(C(C(C(F)(F)F)(F)F)(F)F)(F)F)(F)F)(F)F)(F)F)(F)F)F)F	1-Decene, 1,1,2,3,3,4,4,5,5,6,6,7,7,8,8,9,9,10,10,10-eicosafluoro-	other PFAA precursors and related compounds - perfluoroalkyl ones	perfluoroalkenes & derivatives	A		0.890841	0.109159	0.998918	0.344754	-2.77556e-16	0.87	0.953425	45.7886	-0.373959	0.714969		0.0369433	0.349448	4.20469	0.2
56184-40-8	769	FC(=C(C(C(C(C(C(C(C(C(F)(F)F)(F)F)(F)F)(F)F)(F)F)(F)F)(F)F)(F)F)F)I	1-Decene, 1,2,3,3,4,4,5,5,6,6,7,7,8,8,9,9,10,10,10-nonadecafluoro-1-iodo-, (Z)- (9CI)	fluorotelomer-related compounds	n:2 fluorotelomer-based non-polymers	A		0.980166	0.019834	0.990544	0.0973925	-0.360785	1.48095	0.915113	64.7046	-0.528609	0.71458		0.0358149	0.363512	4.20469	0.2
376-22-7	524	FC(=C(C(C(C(C(C(C(C(F)(F)F)(F)F)(F)F)(F)F)(F)F)(F)F)(F)F)F)F	1-Nonene, 1,1,2,3,3,4,4,5,5,6,6,7,7,8,8,9,9,9-octadecafluoro-	other PFAA precursors and related compounds - perfluoroalkyl ones	perfluoroalkenes & derivatives	A		0.904672	0.0953279	0.998389	0.314694	-1.05471e-15	0.825397	0.947917	47.5949	-0.345365	0.713294		0.0320899	0.349448	4.06044	0.12
559-14-8	425	FC(=C(C(C(C(C(C(C(F)(F)F)(F)F)(F)F)(F)F)(F)F)(F)F)F)F	1-Octene, 1,1,2,3,3,4,4,5,5,6,6,7,7,8,8,8-hexadecafluoro-	other PFAA precursors and related compounds - perfluoroalkyl ones	perfluoroalkenes & derivatives	A		0.919188	0.080812	0.998275	0.280748	-1.05471e-15	0.898437	0.940909	49.4824	-0.224453	0.718288		0.0465936	0.349448	3.89182	0
ID_6	ID_6	FC(=C(C(C(C(C(C(F)(F)F)(F)F)(F)F)(F)F)(F)F)F)C(F)(F)F	ID_6	other PFAA precursors and related compounds - perfluoroalkyl ones	perfluoroalkenes & derivatives	A		0.951489	0.0485107	0.99658	0.194106	-1.22125e-15	0.8625	0.953726	53.4393	0.0510546	0.725931		0.0689856	0.349448	4.06044	0
355-63-5	285	FC(=C(C(C(C(C(C(F)(F)F)(F)F)(F)F)(F)F)(F)F)F)F	1-Heptene, 1,1,2,3,3,4,4,5,5,6,6,7,7,7-tetradecafluoro-	other PFAA precursors and related compounds - perfluoroalkyl ones	perfluoroalkenes & derivatives	A		0.909713	0.0902869	0.997161	0.303201	-1.05471e-15	0	0.931677	51.2487	-0.556031	0.712562		0.0299746	0.349448	3.68888	0
ID_7	ID_7	FC(=C(C(C(C(C(F)(F)F)(F)F)(F)F)(F)F)F)C(F)(F)F	ID_7	other PFAA precursors and related compounds - perfluoroalkyl ones	perfluoroalkenes & derivatives	A		0.920484	0.079516	0.99313	0.277586	-0.412923	0	0.946844	53.741	-0.224453	0.718288		0.0465936	0.349448	3.89182	0
755-25-9	212	FC(=C(C(C(C(C(F)(F)F)(F)F)(F)F)(F)F)F)F	1-Hexene, 1,1,2,3,3,4,4,5,5,6,6,6-dodecafluoro-	other PFAA precursors and related compounds - perfluoroalkyl ones	perfluoroalkenes & derivatives	A		0.881477	0.118523	0.995615	0.363973	-0.412923	0	0.918919	51.8101	-0.972492	0.71087		0.0250883	0.349448	3.43399	0
287101-12-6	2481	FC(=C(C(C(C(F)(F)F)(C(F)(F)F)F)(F)F)F)F	1-Pentene, 1,1,2,3,3,4,5,5,5-nonafluoro-4-(trifluoromethyl)-	other PFAA precursors and related compounds - perfluoroalkyl ones	perfluoroalkenes & derivatives	A		0.99626	0.0037403	0.985789	0.0246363	1.65169	0	1.26351	47.5691	-0.972492	0.71087		0.0250883	0.349448	3.43399	0
ID_8	ID_8	FC(=C(C(C(C(F)(F)F)(F)F)(F)F)F)C(C(F)(F)F)(F)F	ID_8	other PFAA precursors and related compounds - perfluoroalkyl ones	perfluoroalkenes & derivatives	A		0.786053	0.213947	0.99796	0.51914	-0.412923	0	0.89701	47.1701	-0.127363	0.720687		0.0535957	0.349448	3.95124	0
ID_9	ID_9	FC(=C(C(C(C(F)(F)F)(F)F)(F)F)F)C(F)(F)F	ID_9	other PFAA precursors and related compounds - perfluoroalkyl ones	perfluoroalkenes & derivatives	A		0.909229	0.0907712	0.994027	0.304318	-0.412923	0	0.9375	53.1243	-0.556031	0.712562		0.0299746	0.349448	3.68888	0
376-87-4	110	FC(=C(C(C(C(F)(F)F)(F)F)(F)F)F)F	1-Pentene, 1,1,2,3,3,4,4,5,5,5-decafluoro-	other PFAA precursors and related compounds - perfluoroalkyl ones	perfluoroalkenes & derivatives	A		0.932171	0.0678285	0.99836	0.247985	0.825846	0	0.9	51.489	-1.53282	0.718291		0.0466014	0.349448	3.09104	0
15453-10-8	3710	FC(=C(C(C(C1(F)OC1(F)F)(F)F)(F)F)F)F	Oxirane, 2,2,3-trifluoro-3-(1,1,2,2,3,4,4-heptafluoro-3-buten-1-yl)-	other PFAA precursors and related compounds - perfluoroalkyl ones	perfluoroalkyl epoxides & derivatives	A		0.960618	0.0393817	0.988978	0.165974	-0.354151	0	0.976032	57.8966	-0.537175	0.712774		0.0305857	0.347733	3.68888	0
ID_13	ID_13	FC(=C(C(C(F)(F)F)(C(F)(F)F)F)F)C(F)(F)F	ID_13	other PFAA precursors and related compounds - perfluoroalkyl ones	perfluoroalkenes & derivatives	A		0.996593	0.00340723	0.990051	0.0227608	2.47754	0	1.25	44.6614	-0.437869	0.714162		0.0346029	0.349448	3.7612	0
21581-82-8	2448	FC(=C(C(C(F)(F)F)(C(F)(F)F)F)F)F	1-Butene, 1,1,2,3,4,4,4-heptafluoro-3-(trifluoromethyl)-	other PFAA precursors and related compounds - perfluoroalkyl ones	perfluoroalkenes & derivatives	A		0.980038	0.0199617	0.972793	0.0978901	0	0	1.275	41.3335	-1.32396	0.714235		0.0348152	0.349448	3.21888	0
ID_15	ID_15	FC(=C(C(C(F)(F)F)(C(F)(F)F)F)F)I	ID_15	fluorotelomer-related compounds	n:2 fluorotelomer iodides (n:2 FTIs)	A		0.998779	0.00122073	0.975162	0.00940903	0	0	1.187	71.9718	-1.59676	0.714098		0.0344195	0.374257	3.21888	0
72804-49-0	3897	FC(=C(C(C(F)(F)F)(F)F)F)C(F)(F)F	2-Pentene, 1,1,1,2,3,4,4,5,5,5-decafluoro-	other PFAA precursors and related compounds - perfluoroalkyl ones	perfluoroalkenes & derivatives	A		0.935702	0.0642978	0.997916	0.238633	1.23877	0	0.924	47.9997	-0.972492	0.71087		0.0250883	0.349448	3.43399	0
357-26-6	3624	FC(=C(C(C(F)(F)F)(F)F)F)F	1-Butene, 1,1,2,3,3,4,4,4-octafluoro-	other PFAA precursors and related compounds - perfluoroalkyl ones	perfluoroalkenes & derivatives	A		0.767539	0.232461	0.998118	0.542233	0	0	0.868421	45.8848	-2.39239	0.750391		0.142237	0.349448	2.56495	0
15453-08-4	3709	FC(=C(C(C1(F)OC1(F)F)(F)F)F)F	Oxirane, 2,2,3-trifluoro-3-(1,1,2,3,3-pentafluoro-2-propen-1-yl)-	other PFAA precursors and related compounds - perfluoroalkyl ones	perfluoroalkyl epoxides & derivatives	A		0.968156	0.0318442	0.997346	0.141096	0.6889	0	0.977134	53.8585	-0.943816	0.711224		0.0261085	0.34684	3.43399	0
1584-03-8	3668	FC(=C(C(F)(F)F)C(F)(F)F)C(C(F)(F)F)(F)F	2-Pentene, 1,1,1,3,4,4,5,5,5-nonafluoro-2-(trifluoromethyl)-	other PFAA precursors and related compounds - perfluoroalkyl ones	perfluoroalkenes & derivatives	A		0.99869	0.00130962	0.985631	0.010002	2.47754	0	1.37097	44.6614	-0.224453	0.718288		0.0465936	0.349448	3.89182	0
ID_17	ID_17	FC(=C(C(F)(F)F)F)OC(F)(F)F	ID_17	per- and polyfluoroalkyl ether-based compounds	perfluoroethers alkenes and derivatives - monoethers	A		0.995834	0.00416552	0.980554	0.0269877	1.17489	0	1.28859	47.5814	-1.48081	0.731762		0.086226	0.322935	2.94444	0
73928-40-2	3250	FC(=C(F)F)OC(C(C(C(C(F)F)(F)F)(F)F)(F)F)(F)F	Pentane, 1,1,2,2,3,3,4,4,5,5-decafluoro-1-[(1,2,2-trifluoroethenyl)oxy]-	per- and polyfluoroalkyl ether-based compounds	perfluoroethers alkenes and derivatives - monoethers	A		0.926475	0.0735253	0.997166	0.262664	0.867481	1.2381	0.835242	51.9614	-0.745956	0.712063		0.0285304	0.36672	3.68888	0
609818-38-4	2789	FC(=C(F)F)OC(C(C(C(OC(F)(F)F)(F)F)(F)F)(F)F)(F)F	Butane, 1,1,2,2,3,3,4,4-octafluoro-1-[(1,2,2-trifluoroethenyl)oxy]-4-(trifluoromethoxy)-	per- and polyfluoroalkyl ether-based compounds	perfluoroethers alkenes and derivatives - diethers	A		0.92969	0.0703099	0.982447	0.25444	-1.30389	0.932754	0.981179	55.2847	-0.394484	0.716542		0.041511	0.319473	3.82864	0.12
69804-18-8	4676	FC(=C(F)F)OC(C(C(F)(F)F)(OC(C(C(=O)N)(F)F)(F)F)F)(F)F	Propanamide, 3-[1-[difluoro[(1,2,2-trifluoroethenyl)oxy]methyl]-1,2,2,2-tetrafluoroethoxy]-2,2,3,3-tetrafluoro-	per- and polyfluoroalkyl ether-based compounds	PFECAs, salts and esters - diethers	A		0.896055	0.103945	0.989688	0.333665	-0.627406	2.92733	0.736352	59.8083	-0.321109	0.714472		0.0355029	0.354045	4.02535	0.08
69087-46-3	3871	FC(=C(F)F)OC(C(C(F)(F)F)(OC(C(C(=O)O)(F)F)(F)F)F)(F)F	Propanoic acid, 3-[1-[difluoro[(1,2,2-trifluoroethenyl)oxy]methyl]-1,2,2,2-tetrafluoroethoxy]-2,2,3,3-tetrafluoro-	per- and polyfluoroalkyl ether-based compounds	PFECAs, salts and esters - diethers	A		0.920506	0.0794935	0.99076	0.277531	-0.749285	2.83878	0.762028	61.5118	-0.114335	0.717313		0.0437526	0.335241	4.02535	0.08
1644-11-7	2848	FC(=C(F)F)OC(C(C(F)(F)F)(OC(C(C(F)(F)F)(F)F)(F)F)F)(F)F	Propane, 1-[1-[difluoro[(1,2,2-trifluoroethenyl)oxy]methyl]-1,2,2,2-tetrafluoroethoxy]-1,1,2,2,3,3,3-heptafluoro-	per- and polyfluoroalkyl ether-based compounds	perfluoroethers alkenes and derivatives - diethers	A		0.816361	0.183639	0.989772	0.476867	-1.59973	1.24603	0.817536	57.9915	-0.111161	0.718504		0.0472219	0.322935	4.02535	0.12
40573-09-9	2785	FC(=C(F)F)OC(C(C(OC(F)(F)F)(F)F)(F)F)(F)F	Propane, 1,1,2,2,3,3-hexafluoro-1-[(1,2,2-trifluoroethenyl)oxy]-3-(trifluoromethoxy)-	per- and polyfluoroalkyl ether-based compounds	perfluoroethers alkenes and derivatives - diethers	A		0.986197	0.0138028	0.998962	0.0728227	1.10603	1.47825	0.970538	55.8219	-0.304279	0.721281		0.0553344	0.31497	3.61092	0
64080-43-9	4681	FC(=C(OC(C(=C(F)F)F)(F)F)F)F	1-Propene, 1,1,2,3,3-pentafluoro-3-[(1,2,2-trifluoroethenyl)oxy]-	per- and polyfluoroalkyl ether-based compounds	perfluoroethers alkenes and derivatives - monoethers	A		0.751599	0.248401	0.997544	0.560572	-0.46978	0	0.858914	48.4303	-1.2312	0.713662		0.0331564	0.34684	3.2581	0
80962-91-0	4675	FC(=C(OC(C(C(Cl)(F)F)(F)F)(F)F)F)F	Propane, 1-chloro-1,1,2,2,3,3-hexafluoro-3-[(1,2,2-trifluoroethenyl)oxy]-	per- and polyfluoroalkyl ether-based compounds	perfluoroethers alkenes and derivatives - monoethers	A		0.886308	0.113692	0.990455	0.354166	0.302959	0	0.733701	60.9881	-0.966327	0.723595		0.062117	0.316925	3.21888	0
1187-93-5	2753	FC(=C(OC(F)(F)F)F)F	Ethene, 1,1,2-trifluoro-2-(trifluoromethoxy)-	per- and polyfluoroalkyl ether-based compounds	perfluoroethers alkenes and derivatives - monoethers	A		0.892457	0.107543	0.991102	0.341346	0	0	1.03653	42.3059	-2.01325	0.760784		0.174096	0.31497	2.56495	0
346662-93-9	4349	FC(=C(OC(OC(C(F)(F)F)(F)F)(F)F)F)F	Ethene, 1-[difluoro(1,1,2,2,2-pentafluoroethoxy)methoxy]-1,2,2-trifluoro-	per- and polyfluoroalkyl ether-based compounds	perfluoroethers alkenes and derivatives - diethers	A		0.778121	0.221879	0.991755	0.529276	-1.33	0	0.841456	55.7784	-0.692637	0.725075		0.0664651	0.308875	3.3322	0
648-39-5	286	FC(=CC(C(C(F)(F)F)(F)F)(F)F)C(C(F)(F)F)(F)F	3-Heptene, 1,1,1,2,2,3,5,5,6,6,7,7,7-tridecafluoro-	other PFAA precursors or related compounds - semifluorinated	hydrofluoroolefins (HFOs)	A		0.777036	0.222964	0.998082	0.530634	-0.388991	0	0.900115	46.3594	-0.810156	0.716039		0.0400484	0.383304	3.7612	0
1840-17-1	2436	FC(=CC(C(F)(F)F)(C(F)(F)F)F)F	1-Butene, 1,1,3,4,4,4-hexafluoro-3-(trifluoromethyl)-	other PFAA precursors or related compounds - semifluorinated	hydrofluoroolefins (HFOs)	A		0.959359	0.0406407	0.980738	0.169975	0	0	1.25033	36.6477	-1.81748	0.718441		0.0470386	0.394329	3.21888	0
103573-07-5	1236	FC(=NC(C(C(C(F)(F)F)(F)F)(F)F)(F)F)C(C(C(F)(F)F)(F)F)(F)F	Butanimidoyl fluoride, 2,2,3,3,4,4,4-heptafluoro-N-(1,1,2,2,3,3,4,4,4-nonafluorobutyl)-	other PFAA precursors and related compounds - perfluoroalkyl ones	perfluoroalkyl amines	A		0.761677	0.238323	0.988073	0.54914	-1.62438	0.828269	0.882668	51.7639	-0.303143	0.715223		0.037679	0.335076	4.11087	0.18
424-32-8	762	FC(=NC(C(C(C(F)(F)F)(F)F)(F)F)(F)F)F	Carbonimidic difluoride, (nonafluorobutyl)- (9CI)	other PFAA precursors and related compounds - perfluoroalkyl ones	perfluoroalkyl amines	A		0.877921	0.122079	0.988241	0.371047	-0.837641	0	0.985402	49.3163	-0.89708	0.717061		0.0430195	0.327467	3.3322	0
ID_18	ID_18	FC(=O)C(=C(C(C(F)(F)F)(C(F)(F)F)F)F)F	ID_18	other PFAA precursors and related compounds - perfluoroalkyl ones	perfluoroalkenes & derivatives	A		0.994864	0.00513572	0.986344	0.0321957	1.39145	0	1.23698	48.0922	-0.419013	0.714369		0.0352032	0.347733	3.7612	0
37881-62-2	3281	FC(=O)C(C(C(C(C(=O)F)(F)F)(F)F)(F)F)(F)F	Hexanedioyl difluoride, 2,2,3,3,4,4,5,5-octafluoro-	perfluoroalkyl carbonyl compounds	perfluoroalkyl carbonyl dicarbonyl halides	A		0.75328	0.24672	0.996378	0.558703	0.0900693	0	0.888184	43.3271	-0.915394	0.716505		0.0414038	0.329132	3.3322	0
15720-98-6	2562	FC(=O)C(C(C(C(C(C(C(C(C(F)(F)F)(C(F)(F)F)F)(F)F)(F)F)(F)F)(F)F)(F)F)(F)F)(F)F	Decanoyl fluoride, 2,2,3,3,4,4,5,5,6,6,7,7,8,8,9,10,10,10-octadecafluoro-9-(trifluoromethyl)-	perfluoroalkyl carbonyl compounds	perfluoroalkyl carbonyl halides	A		0.969483	0.0305175	0.990216	0.136536	-0.0170754	0.893248	1.10322	47.3335	-0.783136	0.731194		0.08454	0.339318	4.29046	0.4
558-95-2	853	FC(=O)C(C(C(C(C(C(C(C(F)(F)F)(F)F)(F)F)(F)F)(F)F)(F)F)(F)F)(F)F	Nonanoyl fluoride, 2,2,3,3,4,4,5,5,6,6,7,7,8,8,9,9,9-heptadecafluoro-	perfluoroalkyl carbonyl compounds	perfluoroalkyl carbonyl halides	A		0.814673	0.185327	0.998625	0.479376	-0.0208845	0.813884	0.93461	41.9439	-0.296866	0.713849		0.033696	0.337146	4.00733	0.12
15742-62-8	2558	FC(=O)C(C(C(C(C(C(C(F)(F)F)(C(F)(F)F)F)(F)F)(F)F)(F)F)(F)F)(F)F	Octanoyl fluoride, 2,2,3,3,4,4,5,5,6,6,7,8,8,8-tetradecafluoro-7-(trifluoromethyl)-	perfluoroalkyl carbonyl compounds	perfluoroalkyl carbonyl halides	A		0.981486	0.0185136	0.987703	0.0921966	-0.0208845	0.827129	1.13016	50.123	0.0995531	0.72526		0.0670084	0.337146	4.00733	0
375-84-8	667	FC(=O)C(C(C(C(C(C(F)(F)F)(F)F)(F)F)(F)F)(F)F)(F)F	Heptanoyl fluoride, 2,2,3,3,4,4,5,5,6,6,7,7,7-tridecafluoro-	perfluoroalkyl carbonyl compounds	perfluoroalkyl carbonyl halides	A		0.821427	0.178573	0.998225	0.469223	-0.0268755	0.206906	0.911586	45.4425	-0.511219	0.714441		0.0354123	0.333789	3.61092	0
355-38-4	518	FC(=O)C(C(C(C(C(F)(F)F)(F)F)(F)F)(F)F)(F)F	Hexanoyl fluoride, 2,2,3,3,4,4,5,5,6,6,6-undecafluoro-	perfluoroalkyl carbonyl compounds	perfluoroalkyl carbonyl halides	A		0.818731	0.181269	0.998379	0.473312	-0.0313709	0	0.89269	47.1184	-0.939391	0.715818		0.0394075	0.331314	3.3322	0
375-62-2	347	FC(=O)C(C(C(C(F)(F)F)(F)F)(F)F)(F)F	Pentanoyl fluoride, 2,2,3,3,4,4,5,5,5-nonafluoro-	perfluoroalkyl carbonyl compounds	perfluoroalkyl carbonyl halides	A		0.842454	0.157546	0.998746	0.435578	0.524262	0	0.86351	47.4748	-1.53553	0.729939		0.0808214	0.327911	2.94444	0
81126-57-0	3926	FC(=O)C(C(Cl)(F)F)(OC(C(S(=O)(=O)F)(F)F)(F)F)F	Propanoyl fluoride, 3-chloro-2,3,3-trifluoro-2-[1,1,2,2-tetrafluoro-2-(fluorosulfonyl)ethoxy]-	per- and polyfluoroalkyl ether-based compounds	other per- and polyfluoroalkyl ether-based compounds - monoethers	A		0.94175	0.0582499	0.994431	0.222125	-1.28785	0	0.812112	70.9076	-0.0256624	0.74839		0.136152	0.272633	3.49651	0
2641-34-1	2853	FC(=O)C(C(F)(F)F)(OC(C(C(F)(F)F)(OC(C(C(F)(F)F)(F)F)(F)F)F)(F)F)F	Propanoyl fluoride, 2,3,3,3-tetrafluoro-2-[1,1,2,3,3,3-hexafluoro-2-(1,1,2,2,3,3,3-heptafluoropropoxy)propoxy]-	per- and polyfluoroalkyl ether-based compounds	PFECAs, salts and esters - diethers	A		0.788305	0.211695	0.989216	0.516194	-2.08728	1.13153	0.864214	56.2473	-0.451898	0.72713		0.0725196	0.31497	4.12713	0.3
58194-00-6	4656	FC(=O)C(C(F)(F)F)(OC(C(C(OC(F)(F)F)(F)F)(F)F)(F)F)F	Propanoyl fluoride, 2,3,3,3-tetrafluoro-2-[1,1,2,2,3,3-hexafluoro-3-(trifluoromethoxy)propoxy]-	per- and polyfluoroalkyl ether-based compounds	PFECAs, salts and esters - diethers	A		0.989735	0.0102647	0.993484	0.0572143	0.424273	1.80818	0.997996	59.5828	0.0362228	0.728084		0.0753347	0.306334	3.7612	0
112820-37-8	4065	FC(=O)C(C(F)(F)F)(OC(C(OC(C(C(F)(F)F)(F)F)(F)F)(F)F)(C(F)(F)F)F)F	Propanoyl fluoride, 2-[1-[difluoro(1,1,2,2,3,3,3-heptafluoropropoxy)methyl]-1,2,2,2-tetrafluoroethoxy]-2,3,3,3-tetrafluoro-	per- and polyfluoroalkyl ether-based compounds	PFECAs, salts and esters - diethers	A		0.993468	0.00653237	0.996123	0.0393752	3.77398	0.848648	0.864214	56.2473	-0.451898	0.72713		0.0725196	0.31497	4.12713	0.3
1644-10-6	3670	FC(=O)C(C(F)(F)F)(OC(C(OC(C(F)(F)F)(C(=O)F)F)(F)F)(F)F)F	Propanoyl fluoride, 2,2'-[(1,1,2,2-tetrafluoro-1,2-ethanediyl)bis(oxy)]bis[2,3,3,3-tetrafluoro-	per- and polyfluoroalkyl ether-based compounds	PFECAs, salts and esters - diethers	A		0.987062	0.0129382	0.994619	0.0691039	4.55642	1.4422	0.771868	50.7525	0.433213	0.73596		0.0987246	0.30948	4.02535	0
4089-57-0	3690	FC(=O)C(C(F)(F)F)(OC(C(S(=O)(=O)F)(F)F)(F)F)F	Propanoyl fluoride, 2,3,3,3-tetrafluoro-2-[1,1,2,2-tetrafluoro-2-(fluorosulfonyl)ethoxy]-	per- and polyfluoroalkyl ether-based compounds	PFECAs, salts and esters - monoethers	A		0.770798	0.229202	0.980059	0.53831	-2.74918	0	0.820904	64.8395	-0.132738	0.740604		0.112634	0.28237	3.49651	0
2927-83-5	2774	FC(=O)C(C(F)(F)F)(OC(F)(F)F)F	Propanoyl fluoride, 2,3,3,3-tetrafluoro-2-(trifluoromethoxy)-	per- and polyfluoroalkyl ether-based compounds	PFECAs, salts and esters - diethers	A		0.951574	0.0484259	0.992315	0.193854	0	0	1.03142	50.182	-1.23038	0.743064		0.12004	0.300162	2.94444	0
172897-75-5	1256	FC(=O)C(OC(C(OC(C(C(C(F)(F)F)(F)F)(F)F)(F)F)(F)F)(F)F)(F)F	Acetyl fluoride, 2,2-difluoro-2-[1,1,2,2-tetrafluoro-2-(1,1,2,2,3,3,4,4,4-nonafluorobutoxy)ethoxy]-	per- and polyfluoroalkyl ether-based compounds	PFECAs, salts and esters - diethers	A		0.881713	0.118287	0.997127	0.363499	-0.391706	0.741117	0.820603	56.7043	-0.629026	0.726373		0.0702851	0.311132	3.91202	0.26
6588-63-2	3697	FC(=O)C1(F)C(F)(F)C(F)(F)C(C(C1(F)F)(F)F)(F)F	Cyclohexanecarbonyl fluoride, 1,2,2,3,3,4,4,5,5,6,6-undecafluoro-	perfluoroalkyl carbonyl compounds	perfluoroalkyl carbonyl halides	A		0.887979	0.112021	0.988868	0.350721	0.448891	0	1.09594	35.2658	0.440067	0.740542		0.112448	0.348248	4.29046	0
335-56-8	106	FC(C(C(C(C(Br)(F)F)(F)F)(F)F)(F)F)(C(F)(F)F)F	Hexane, 1-bromo-1,1,2,2,3,3,4,4,5,5,6,6,6-tridecafluoro-	other PFAA precursors and related compounds - perfluoroalkyl ones	perfluoaoalkyl halides (other than iodides)	A		0.922338	0.0776619	0.995593	0.273021	0.0678425	0	0.901757	54.3695	-0.92296	0.716283		0.0407596	0.32982	3.3322	0
1726-50-7	3231	FC(C(C(C(C(C(=O)O)(F)F)(F)F)(F)F)(F)F)F	Hexanoic acid, 2,2,3,3,4,4,5,5,6,6-decafluoro-	perfluoroalkyl carbonyl compounds	1-H perfluoroalkyl carboxylic acids	A		0.86187	0.13813	0.995046	0.401553	-0.00732568	3.38113	0.836953	45.4295	-1.63473	0.714563		0.0357661	0.37771	3.21888	0
375-88-2	140	FC(C(C(C(C(C(Br)(F)F)(F)F)(F)F)(F)F)(F)F)(C(F)(F)F)F	Heptane, 1-bromo-1,1,2,2,3,3,4,4,5,5,6,6,7,7,7-pentadecafluoro-	other PFAA precursors and related compounds - perfluoroalkyl ones	perfluoaoalkyl halides (other than iodides)	A		0.962249	0.0377506	0.991963	0.160728	0.0955073	3.36254	0.918399	51.5467	-0.495741	0.714833		0.0365504	0.332381	3.61092	0
41405-35-0	3239	FC(C(C(C(C(C(C(=O)Cl)(F)F)(F)F)(F)F)(F)F)(F)F)F	Heptanoyl chloride, 2,2,3,3,4,4,5,5,6,6,7,7-dodecafluoro-	perfluoroalkyl carbonyl compounds	1-H perfluoroalkyl carbonyl halides	A		0.948335	0.051665	0.992416	0.203389	0.101117	4.22956	0.905781	47.4121	-0.891748	0.710209		0.0231809	0.35583	3.52636	0
1546-95-8	3230	FC(C(C(C(C(C(C(=O)O)(F)F)(F)F)(F)F)(F)F)(F)F)F	Heptanoic acid, 2,2,3,3,4,4,5,5,6,6,7,7-dodecafluoro-	perfluoroalkyl carbonyl compounds	1-H perfluoroalkyl carboxylic acids	A		0.817929	0.182071	0.997663	0.474519	-0.00635764	2.36531	0.853629	43.8754	-1.11407	0.711106		0.0257691	0.376048	3.52636	0
678-32-0	199	FC(C(C(C(C(C(C(Br)(F)F)(Br)F)(F)F)(F)F)(F)F)(F)F)(F)F	Heptane, 1,2-dibromo-1,1,2,3,3,4,4,5,5,6,6,7,7,7-tetradecafluoro-	other PFAA precursors and related compounds - perfluoroalkyl ones	perfluoaoalkyl halides (other than iodides)	A		0.993451	0.00654858	0.986829	0.0394567	-0.608537	1.80638	0.939296	73.4276	-0.464311	0.71569		0.0390364	0.329523	3.61092	0
423-55-2	210	FC(C(C(C(C(C(C(C(Br)(F)F)(F)F)(F)F)(F)F)(F)F)(F)F)(F)F)(F)F	Octane, 1-bromo-1,1,2,2,3,3,4,4,5,5,6,6,7,7,8,8,8-heptadecafluoro-	other PFAA precursors and related compounds - perfluoroalkyl ones	perfluoaoalkyl halides (other than iodides)	A		0.93669	0.0633101	0.997625	0.23598	0.109334	2.07913	0.930231	49.0259	-0.16167	0.718877		0.0483095	0.334351	3.82864	0
423-95-0	3229	FC(C(C(C(C(C(C(C(C(=O)Cl)(F)F)(F)F)(F)F)(F)F)(F)F)(F)F)(F)F)F	Nonanoyl chloride, 2,2,3,3,4,4,5,5,6,6,7,7,8,8,9,9-hexadecafluoro-	perfluoroalkyl carbonyl compounds	1-H perfluoroalkyl carbonyl halides	A		0.860693	0.139307	0.999292	0.403704	0.11717	1.39667	0.923785	43.4663	-0.460034	0.712054		0.0285062	0.355668	3.95124	0.08
307-43-7	311	FC(C(C(C(C(C(C(C(C(Br)(F)F)(F)F)(F)F)(F)F)(F)F)(F)F)(F)F)(F)F)(C(F)(F)F)F	Decane, 1-bromo-1,1,2,2,3,3,4,4,5,5,6,6,7,7,8,8,9,9,10,10,10-heneicosafluoro-	other PFAA precursors and related compounds - perfluoroalkyl ones	perfluoaoalkyl halides (other than iodides)	A		0.893589	0.106411	0.999483	0.338945	0.117854	1.29962	0.945927	44.8462	-0.644281	0.719958		0.0514664	0.337182	4.15888	0.3
558-96-3	264	FC(C(C(C(C(C(C(C(C(Br)(F)F)(F)F)(F)F)(F)F)(F)F)(F)F)(F)F)(F)F)(F)F	Nonane, 1-bromo-1,1,2,2,3,3,4,4,5,5,6,6,7,7,8,8,9,9,9-nonadecafluoro-	other PFAA precursors and related compounds - perfluoroalkyl ones	perfluoaoalkyl halides (other than iodides)	A		0.914404	0.0855958	0.999237	0.292228	0.115691	1.55825	0.939072	46.8038	-0.481518	0.71316		0.0317024	0.335913	4.00733	0.18
67193-90-2	439	FC(C(C(C(C(C(C(C(C(C(C(C(Br)(F)F)(F)F)(F)F)(F)F)(F)F)(F)F)(F)F)(F)F)(F)F)(F)F)(F)F)(F)F	Dodecane, 1-bromo-1,1,2,2,3,3,4,4,5,5,6,6,7,7,8,8,9,9,10,10,11,11,12,12,12-pentacosafluoro-	other PFAA precursors and related compounds - perfluoroalkyl ones	perfluoaoalkyl halides (other than iodides)	A		0.853164	0.146836	0.998554	0.417182	0.115966	1.04451	0.955864	41.576	-1.05349	0.75682		0.161893	0.33912	4.40672	0.54
307-60-8	422	FC(C(C(C(C(C(C(C(C(C(C(C(I)(F)F)(F)F)(F)F)(F)F)(F)F)(F)F)(F)F)(F)F)(F)F)(F)F)(F)F)(F)F	Dodecane, 1,1,1,2,2,3,3,4,4,5,5,6,6,7,7,8,8,9,9,10,10,11,11,12,12-pentacosafluoro-12-iodo-	fluorotelomer-related compounds	perfluoroalkyl iodides (PFAIs)	A		0.911029	0.0889713	0.999215	0.300151	-0.00271002	1.05218	0.940955	48.2031	-1.2013	0.755242		0.157053	0.352562	4.40672	0.54
677-93-0	2507	FC(C(C(C(C(C(C(C(C(C(I)(F)F)(F)F)(F)F)(F)F)(F)F)(F)F)(F)F)(F)F)(C(F)(F)F)F)(F)F	Decane, 1,1,1,2,3,3,4,4,5,5,6,6,7,7,8,8,9,9,10,10-eicosafluoro-10-iodo-2-(trifluoromethyl)-	fluorotelomer-related compounds	perfluoroalkyl iodides (PFAIs)	A		0.990546	0.00945374	0.987348	0.0534761	-0.047362	1.16001	1.08001	58.8759	-0.997665	0.732615		0.0887595	0.352819	4.29046	0.42
423-62-1	314	FC(C(C(C(C(C(C(C(C(I)(F)F)(F)F)(F)F)(F)F)(F)F)(F)F)(F)F)(F)F)(C(F)(F)F)F	Decane, 1,1,1,2,2,3,3,4,4,5,5,6,6,7,7,8,8,9,9,10,10-heneicosafluoro-10-iodo-	fluorotelomer-related compounds	perfluoroalkyl iodides (PFAIs)	A		0.937922	0.0620782	0.997643	0.232648	-0.109496	1.32239	0.929373	52.344	-0.819562	0.717733		0.0449764	0.353123	4.15888	0.3
558-97-4	260	FC(C(C(C(C(C(C(C(C(I)(F)F)(F)F)(F)F)(F)F)(F)F)(F)F)(F)F)(F)F)(F)F	Nonane, 1,1,1,2,2,3,3,4,4,5,5,6,6,7,7,8,8,9,9-nonadecafluoro-9-iodo-	fluorotelomer-related compounds	perfluoroalkyl iodides (PFAIs)	A		0.950698	0.0493024	0.994525	0.196456	-0.197656	1.59387	0.921673	54.8423	-0.674753	0.710506		0.0240372	0.353486	4.00733	0.18
68259-06-3	1431	FC(C(C(C(C(C(C(C(C(S(=O)(=O)F)(F)F)(F)F)(F)F)(F)F)(F)F)(F)F)(F)F)(F)F)(F)F	1-Nonanesulfonyl fluoride, 1,1,2,2,3,3,4,4,5,5,6,6,7,7,8,8,9,9,9-nonadecafluoro-	perfluoroalkane sulfonyl compounds	perfluoroalkane sulfonyl halides	A		0.906152	0.0938484	0.99908	0.311352	0.0968335	1.05418	0.968358	45.2294	-0.288855	0.726521		0.070724	0.318175	4.2485	0.3
68259-12-1	1476	FC(C(C(C(C(C(C(C(C(S(=O)(=O)O)(F)F)(F)F)(F)F)(F)F)(F)F)(F)F)(F)F)(F)F)(F)F	1-Nonanesulfonic acid, 1,1,2,2,3,3,4,4,5,5,6,6,7,7,8,8,9,9,9-nonadecafluoro-	perfluoroalkane sulfonyl compounds	perfluoroalkane sulfonic acids (PFSAs), their salts and esters	A		0.861369	0.138631	0.9993	0.402471	0.0940779	1.07706	0.925627	44.2963	-0.444522	0.721843		0.0569771	0.332331	4.2485	0.3
307-33-5	208	FC(C(C(C(C(C(C(C(Cl)(F)F)(F)F)(F)F)(F)F)(F)F)(F)F)(F)F)(F)F	Octane, 1-chloro-1,1,2,2,3,3,4,4,5,5,6,6,7,7,8,8,8-heptadecafluoro-	other PFAA precursors and related compounds - perfluoroalkyl ones	perfluoaoalkyl halides (other than iodides)	A		0.841581	0.158419	0.998252	0.437039	0.102631	1.54134	0.935326	41.0804	-0.109258	0.720218		0.0522264	0.329585	3.82864	0
73606-15-2	3900	FC(C(C(C(C(C(C(C(Cl)(F)F)(F)F)(F)F)(F)F)(F)F)(F)F)(F)F)(OC(C(S(=O)(=O)F)(F)F)(F)F)F	Ethanesulfonyl fluoride, 2-[(8-chloro-1,1,2,2,3,3,4,4,5,5,6,6,7,7,8,8-hexadecafluorooctyl)oxy]-1,1,2,2-tetrafluoro-	per- and polyfluoroalkyl ether-based compounds	PFESAs, salts and esters - monoethers	A		0.97612	0.0238803	0.993731	0.112779	0.107559	1.0543	0.958539	58.4417	-0.52355	0.745106		0.126203	0.307653	4.27667	0.42
307-50-6	353	FC(C(C(C(C(C(C(C(I)(F)F)(F)F)(F)F)(F)F)(F)F)(F)F)(F)F)(C(C(C(F)(F)F)(F)F)(F)F)F	Undecane, 1,1,1,2,2,3,3,4,4,5,5,6,6,7,7,8,8,9,9,10,10,11,11-tricosafluoro-11-iodo-	fluorotelomer-related compounds	perfluoroalkyl iodides (PFAIs)	A		0.924735	0.0752655	0.998886	0.267051	-0.047362	1.16001	0.935685	50.1474	-0.997665	0.732615		0.0887595	0.352819	4.29046	0.42
16486-98-9	3714	FC(C(C(C(C(C(C(C(I)(F)F)(F)F)(F)F)(F)F)(F)F)(F)F)(F)F)(Cl)F	Octane, 1-chloro-1,1,2,2,3,3,4,4,5,5,6,6,7,7,8,8-hexadecafluoro-8-iodo-	fluorotelomer-related compounds	perfluoroalkyl iodides (PFAIs)	A		0.969535	0.0304652	0.990744	0.136355	-1.02867	2.16351	0.920453	62.6014	-0.296825	0.716442		0.0412201	0.346642	3.82864	0
507-63-1	211	FC(C(C(C(C(C(C(C(I)(F)F)(F)F)(F)F)(F)F)(F)F)(F)F)(F)F)(F)F	Octane, 1,1,1,2,2,3,3,4,4,5,5,6,6,7,7,8,8-heptadecafluoro-8-iodo-	fluorotelomer-related compounds	perfluoroalkyl iodides (PFAIs)	A		0.963718	0.0362824	0.990899	0.155944	-0.325938	2.13812	0.912063	57.7011	-0.376956	0.7157		0.0390663	0.353929	3.82864	0
25080-19-7	2978	FC(C(C(C(C(C(C(C(I)(F)F)(F)F)(F)F)(F)F)(F)F)(F)F)(F)F)(OC(C(F)(F)F)(C(F)(F)F)F)F	Octane, 1,1,2,2,3,3,4,4,5,5,6,6,7,7,8,8-hexadecafluoro-1-iodo-8-[1,2,2,2-tetrafluoro-1-(trifluoromethyl)ethoxy]-	per- and polyfluoroalkyl ether-based compounds	per- and polyfluoroalkyl ether halides (except F) - monoethers	A		0.985498	0.0145023	0.992388	0.0757914	-0.0138647	1.11916	0.922489	65.8978	-0.826141	0.733421		0.0911573	0.343205	4.33073	0.42
41925-33-1	2606	FC(C(C(C(C(C(C(F)(F)F)(C(F)(F)F)F)(F)F)(F)F)(F)F)(F)F)(C(CC1OC1)(F)F)F	Oxirane, 2-[2,2,3,3,4,4,5,5,6,6,7,7,8,9,9,9-hexadecafluoro-8-(trifluoromethyl)nonyl]-	fluorotelomer-related compounds	fluorotelomer epoxides	A		0.779875	0.220125	0.999592	0.527066	0.0454045	1.1886	0.907439	40.654	-0.956284	0.730685		0.0830306	0.413512	4.2485	0.184691
153273-32-6	4146	FC(C(C(C(C(C(C(F)(F)F)(C(F)(F)F)F)(F)F)(F)F)(F)F)(F)F)(F)F	Heptane, 1,1,1,2,2,3,3,4,4,5,5,6,7,7,7-pentadecafluoro-6-(trifluoromethyl)-	other PFAA precursors and related compounds - perfluoroalkyl ones	perfluoroalkanes & armoatics	A		0.923968	0.0760316	0.982213	0.268969	-0.16126	0	1.14638	38.9494	-0.168517	0.718718		0.0478459	0.334974	3.82864	0
66566-87-8	2526	FC(C(C(C(C(C(C(F)(F)F)(C(F)(F)F)F)O)(F)F)(F)F)(F)F)F	3-Heptanol, 1,1,1,2,4,4,5,5,6,6,7,7-dodecafluoro-2-(trifluoromethyl)-	fluorotelomer-related compounds	n:1 fluorotelomer alcohols	A		0.888761	0.111239	0.997966	0.349098	-0.461458	1.56057	0.956426	46.3189	-1.09165	0.718735		0.0478975	0.398158	3.68888	0
17352-09-9	1592	FC(C(C(C(C(C(C(F)(F)F)(F)F)(F)F)(F)F)(F)F)(F)F)(COS(=O)(=O)C(F)(F)F)F	Methanesulfonic acid, 1,1,1-trifluoro-, 2,2,3,3,4,4,5,5,6,6,7,7,8,8,8-pentadecafluorooctyl ester	fluorotelomer-related compounds	n:1 fluorotelomer alcohols	A		0.82893	0.17107	0.998937	0.457579	0.10028	1.12387	0.851071	47.132	-0.889832	0.71768		0.0448208	0.35238	4.11087	0.3
178094-74-1	4218	FC(C(C(C(C(C(C(F)(F)F)(F)F)(F)F)(F)F)(F)F)(F)F)(S(=O)(=O)NCCCN(=O)(C)C)F	1-Heptanesulfonamide, N-[3-(dimethyloxidoamino)propyl]-1,1,2,2,3,3,4,4,5,5,6,6,7,7,7-pentadecafluoro-	perfluoroalkane sulfonyl compounds	perfluoroalkane sulfonyl-based nonpolymers	A		0.750342	0.249658	0.992131	0.561959	2.67905	1.0449	0.590706	46.609	-1.03403	0.720484		0.053002	0.381635	4.21951	0.3
24394-25-0	3717	FC(C(C(C(C(C(C(F)(F)F)(I)F)(F)F)(F)F)(F)F)(F)F)(F)F	Heptane, 1,1,1,2,2,3,3,4,4,5,5,6,7,7,7-pentadecafluoro-6-iodo-	fluorotelomer-related compounds	perfluoroalkyl iodides (PFAIs)	A		0.98078	0.0192196	0.98401	0.0949864	-0.518788	0	1.01165	62.8054	-0.738758	0.710927		0.0252509	0.354481	3.61092	0
865-77-0	2495	FC(C(C(C(C(C(C(I)(F)F)(F)F)(F)F)(F)F)(F)F)(F)F)(C(F)(F)F)C(F)(F)F	Octane, 1,1,1,2,3,3,4,4,5,5,6,6,7,7,8,8-hexadecafluoro-8-iodo-2-(trifluoromethyl)-	fluorotelomer-related compounds	perfluoroalkyl iodides (PFAIs)	A		0.995599	0.00440115	0.984913	0.0282716	-0.197656	1.66317	1.10064	63.7902	-0.0801243	0.722908		0.0600983	0.353486	4.00733	0
87375-53-9	1645	FC(C(C(C(C(C(C1(F)OC1(F)F)(F)F)(F)F)(F)F)(F)F)(F)F)(F)F	Oxirane, 2,2,3-trifluoro-3-(1,1,2,2,3,3,4,4,5,5,6,6,6-tridecafluorohexyl)-	other PFAA precursors and related compounds - perfluoroalkyl ones	perfluoroalkyl epoxides & derivatives	A		0.876988	0.123012	0.998714	0.372884	-0.0235049	0.831541	0.956713	44.6079	0.115796	0.7256		0.0680111	0.335669	4.00733	0
756426-58-1	4432	FC(C(C(C(C(C(Cl)(F)F)(F)F)(F)F)(F)F)(F)F)(OC(C(S(=O)(=O)O)(F)F)(F)F)F	Ethanesulfonic acid, 2-[(6-chloro-1,1,2,2,3,3,4,4,5,5,6,6-dodecafluorohexyl)oxy]-1,1,2,2-tetrafluoro-	per- and polyfluoroalkyl ether-based compounds	PFESAs, salts and esters - monoethers	A		0.965852	0.0341476	0.994033	0.148876	-0.217794	1.06573	0.899232	61.1361	-0.663168	0.72856		0.0767405	0.313656	3.98898	0.3
1737-33-3	2783	FC(C(C(C(C(C(COC(F)(F)F)(F)F)(F)F)(F)F)(F)F)(F)F)F	Heptane, 1,1,2,2,3,3,4,4,5,5,6,6-dodecafluoro-7-(trifluoromethoxy)-	other PFAA precursors or related compounds - semifluorinated	HFEs	A		0.784055	0.215945	0.998824	0.521728	-0.105527	1.2271	0.929127	40.1263	-1.48807	0.714805		0.0364674	0.398158	3.68888	0.12
24564-77-0	2590	FC(C(C(C(C(C(F)(F)F)(C(F)(F)F)F)(F)F)(F)F)(F)F)(CC1CO1)F	Oxirane, 2-[2,2,3,3,4,4,5,5,6,7,7,7-dodecafluoro-6-(trifluoromethyl)heptyl]-	fluorotelomer-related compounds	fluorotelomer epoxides	A		0.858339	0.141661	0.996616	0.407967	0.0529245	2.2971	0.913341	42.1898	-1.36749	0.725825		0.068673	0.417719	3.95124	0.148148
153273-33-7	4147	FC(C(C(C(C(C(F)(F)F)(F)F)(C(F)(F)F)F)(F)F)(F)F)(C(F)(F)F)F	Heptane, 1,1,1,2,2,3,3,4,4,5,6,6,7,7,7-pentadecafluoro-5-(trifluoromethyl)-	other PFAA precursors and related compounds - perfluoroalkyl ones	perfluoroalkanes & armoatics	A		0.755699	0.244301	0.973748	0.555987	-1.40003	0	1.07474	38.9494	0.123442	0.725768		0.0685048	0.334974	4.00733	0
1424379-21-4	634	FC(C(C(C(C(C(F)(F)F)(F)F)(F)F)(F)F)(F)F)(C#C[I](F)(F)(F)F)F	1-Octyne, 3,3,4,4,5,5,6,6,7,7,8,8,8-tridecafluoro-1-(tetrafluoroiodo)-	fluorotelomer-related compounds	n:2 fluorotelomer-based non-polymers	A		0.995429	0.00457056	0.988782	0.0291868	-0.325938	2.1438	1.00761	69.4455	-0.225291	0.720964		0.0544059	0.353929	4.40672	0.24
86563-87-3	575	FC(C(C(C(C(C(F)(F)F)(F)F)(F)F)(F)F)(F)F)(C=CC(C(F)(F)F)(F)F)F	3-Decene, 1,1,1,2,2,5,5,6,6,7,7,8,8,9,9,10,10,10-octadecafluoro-	fluorotelomer-related compounds	n:2 fluorotelomer-based non-polymers	A		0.79083	0.20917	0.999458	0.512855	0.0303364	1.4748	0.856425	44.1369	-1.27268	0.723564		0.0620232	0.394329	4.15888	0.3
133080-89-4	4108	FC(C(C(C(C(C(F)(F)F)(F)F)(F)F)(F)F)(F)F)(OC(C(F)(F)F)(F)F)F	Hexane, 1,1,1,2,2,3,3,4,4,5,5,6,6-tridecafluoro-6-(1,1,2,2,2-pentafluoroethoxy)-	per- and polyfluoroalkyl ether-based compounds	perfluoroalkyl ethers / alkanes + aromatics - monoethers	A		0.779547	0.220453	0.999616	0.527481	-0.186531	1.11486	0.856779	45.6277	-0.524119	0.716355		0.0409674	0.322624	3.89182	0.18
3486-08-6	2469	FC(C(C(C(C(C(I)(F)F)(F)F)(F)F)(F)F)(C(F)(F)F)F)(F)F	Hexane, 1,1,1,2,3,3,4,4,5,5,6,6-dodecafluoro-6-iodo-2-(trifluoromethyl)-	fluorotelomer-related compounds	perfluoroalkyl iodides (PFAIs)	A		0.99975	0.000249845	0.996596	0.0023222	3.57705	0	1.13545	69.2099	-0.738758	0.710927		0.0252509	0.354481	3.61092	0
25080-18-6	2975	FC(C(C(C(C(C(I)(F)F)(F)F)(F)F)(F)F)(F)F)(OC(C(F)(F)F)(C(F)(F)F)F)F	Hexane, 1,1,2,2,3,3,4,4,5,5,6,6-dodecafluoro-1-iodo-6-[1,2,2,2-tetrafluoro-1-(trifluoromethyl)ethoxy]-	per- and polyfluoroalkyl ether-based compounds	per- and polyfluoroalkyl ether halides (except F) - monoethers	A		0.987927	0.0120726	0.993529	0.0653219	-0.136459	0.555711	0.903064	70.9253	-1.05562	0.726946		0.0719756	0.341938	4.06044	0.36
52299-26-0	4553	FC(C(C(C(C(C(P(=O)(O)O)(F)F)(F)F)(F)F)(F)F)(F)F)(C(C(C(C(F)(F)F)(F)F)(F)F)(F)F)F	Phosphonic acid, P-(1,1,2,2,3,3,4,4,5,5,6,6,7,7,8,8,9,9,10,10,10-heneicosafluorodecyl)-	perfluoroalkyl phosphate compounds	perfluoroalkyl phosphonic acids (PFPAs), their salts and esters	A		0.775175	0.224825	0.999404	0.532947	0.109347	1.01033	0.882857	42.1895	-1.09851	0.732675		0.0889396	0.367974	4.33073	0.42
40143-76-8	3774	FC(C(C(C(C(C(P(=O)(O)O)(F)F)(F)F)(F)F)(F)F)(F)F)(F)F	Phosphonic acid, P-(1,1,2,2,3,3,4,4,5,5,6,6,6-tridecafluorohexyl)-	perfluoroalkyl phosphate compounds	perfluoroalkyl phosphonic acids (PFPAs), their salts and esters	A		0.847034	0.152966	0.999003	0.42782	0.117229	1.46056	0.833438	48.6011	-0.824307	0.71272		0.0304316	0.373845	3.68888	0
55591-23-6	1262	FC(C(C(C(C(C(S(=O)(=O)Cl)(F)F)(F)F)(F)F)(F)F)(F)F)(F)F	1-Hexanesulfonyl chloride, 1,1,2,2,3,3,4,4,5,5,6,6,6-tridecafluoro-	perfluoroalkane sulfonyl compounds	perfluoroalkane sulfonyl halides	A		0.961289	0.0387113	0.995988	0.163827	-0.0336606	1.43516	0.952857	54.3547	0.11736	0.732244		0.0876571	0.298955	3.7612	0
307-51-7	1478	FC(C(C(C(C(C(S(=O)(=O)F)(F)F)(F)F)(F)F)(F)F)(F)F)(C(C(C(C(F)(F)F)(F)F)(F)F)(F)F)F	1-Decanesulfonyl fluoride, 1,1,2,2,3,3,4,4,5,5,6,6,7,7,8,8,9,9,10,10,10-heneicosafluoro-	perfluoroalkane sulfonyl compounds	perfluoroalkane sulfonyl halides	A		0.890096	0.109904	0.99848	0.346315	0.0916079	1.00084	0.972401	43.5747	-0.517236	0.739077		0.108052	0.320865	4.36945	0.42
335-71-7	1309	FC(C(C(C(C(C(S(=O)(=O)F)(F)F)(F)F)(F)F)(F)F)(F)F)(C(F)(F)F)F	1-Heptanesulfonyl fluoride, 1,1,2,2,3,3,4,4,5,5,6,6,7,7,7-pentadecafluoro-	perfluoroalkane sulfonyl compounds	perfluoroalkane sulfonyl halides	A		0.929845	0.0701548	0.998645	0.254039	0.108037	0.942564	0.955821	49.0695	0.296266	0.731962		0.0868199	0.310923	3.95124	0
423-50-7	1235	FC(C(C(C(C(C(S(=O)(=O)F)(F)F)(F)F)(F)F)(F)F)(F)F)(F)F	1-Hexanesulfonyl fluoride, 1,1,2,2,3,3,4,4,5,5,6,6,6-tridecafluoro-	perfluoroalkane sulfonyl compounds	perfluoroalkane sulfonyl halides	A		0.92634	0.0736598	0.997459	0.263005	0.113367	0.153892	0.945497	51.2137	0.0413176	0.72833		0.0760624	0.305871	3.7612	0
927670-12-0	1477	FC(C(C(C(C(C(S(=O)(=O)O)(C(F)(F)F)F)(F)F)(F)F)(F)F)(F)F)(C(F)(F)F)F	2-Octanesulfonic acid, 1,1,1,2,3,3,4,4,5,5,6,6,7,7,8,8,8-heptadecafluoro-	perfluoroalkane sulfonyl compounds	perfluoroalkane sulfonic acids (PFSAs), their salts and esters	A		0.952899	0.0471006	0.997615	0.189888	0.0995613	1.08032	1.02133	47.9439	0.341561	0.732335		0.0879284	0.330522	4.11087	0
335-77-3	1517	FC(C(C(C(C(C(S(=O)(=O)O)(F)F)(F)F)(F)F)(F)F)(F)F)(C(C(C(C(F)(F)F)(F)F)(F)F)(F)F)F	1-Decanesulfonic acid, 1,1,2,2,3,3,4,4,5,5,6,6,7,7,8,8,9,9,10,10,10-heneicosafluoro-	perfluoroalkane sulfonyl compounds	perfluoroalkane sulfonic acids (PFSAs), their salts and esters	A		0.843629	0.156371	0.999016	0.433604	0.0889634	1.00632	0.932965	42.7573	-0.659748	0.735187		0.0964189	0.333825	4.36945	0.42
1423-20-7	899	FC(C(C(C(C(C(S(F)(F)(F)(F)F)(F)F)(F)F)(F)F)(F)F)(F)F)(F)F	Sulfur, pentafluoro(tridecafluorohexyl)-, (OC-6-21)- (9CI)	other PFAA precursors and related compounds - perfluoroalkyl ones	perfluoroalkyl sulfide	A		0.917268	0.0827317	0.996093	0.285391	-0.0495678	0	0.970465	49.6815	0.0675157	0.729629		0.0799019	0.303488	3.7612	0
355-41-9	113	FC(C(C(C(C(Cl)(F)F)(F)F)(F)F)(F)F)(C(F)(F)F)F	Hexane, 1-chloro-1,1,2,2,3,3,4,4,5,5,6,6,6-tridecafluoro-	other PFAA precursors and related compounds - perfluoroalkyl ones	perfluoaoalkyl halides (other than iodides)	A		0.811733	0.188267	0.997422	0.4837	0.114614	0	0.907401	44.8722	-0.854231	0.718466		0.0471109	0.32357	3.3322	0
22528-67-2	166	FC(C(C(C(C(F)(F)F)(C(F)(F)F)Br)(F)F)(F)F)(F)F	Pentane, 2-bromo-1,1,1,3,3,4,4,5,5,5-decafluoro-2-(trifluoromethyl)-	other PFAA precursors and related compounds - perfluoroalkyl ones	perfluoaoalkyl halides (other than iodides)	A		0.99955	0.000449921	0.992176	0.00391711	3.78483	0	1.32084	50.0843	-0.92296	0.716283		0.0407596	0.32982	3.3322	0
29971-79-7	179	FC(C(C(C(C(F)(F)F)(C(F)(F)F)C(F)(F)F)(F)F)(F)F)(F)F	Pentane, 1,1,1,2,2,3,3,5,5,5-decafluoro-4,4-bis(trifluoromethyl)-	other PFAA precursors and related compounds - perfluoroalkyl ones	perfluoroalkanes & armoatics	A		0.999646	0.000354138	0.98053	0.00316799	3.09809	0	1.67328	31.6816	-0.501812	0.714677		0.0360972	0.332933	3.61092	0
100645-99-6	129	FC(C(C(C(C(F)(F)F)(C(F)(F)F)C)(F)F)(F)F)(F)F	Pentane, 1,1,1,2,2,3,3,5,5,5-decafluoro-4-methyl-4-(trifluoromethyl)-	other PFAA precursors or related compounds - semifluorinated	HFCs and derivatives	A		0.952336	0.0476639	0.995565	0.191578	3.01671	0	1.03839	32.8275	-1.88826	0.726319		0.0701281	0.417605	3.3322	0
67437-97-2	173	FC(C(C(C(C(F)(F)F)(C(F)(F)F)Cl)(F)F)(F)F)(F)F	Pentane, 2-chloro-1,1,1,3,3,4,4,5,5,5-decafluoro-2-(trifluoromethyl)-	other PFAA precursors and related compounds - perfluoroalkyl ones	perfluoaoalkyl halides (other than iodides)	A		0.996878	0.00312213	0.99141	0.0211295	3.1008	0	1.26914	40.587	-0.854231	0.718466		0.0471109	0.32357	3.3322	0
335-14-8	3605	FC(C(C(C(C(F)(F)F)(C(F)(F)F)F)(C(F)(F)F)F)(F)F)(F)F	Pentane, 1,1,1,2,2,3,4,5,5,5-decafluoro-3,4-bis(trifluoromethyl)-	other PFAA precursors and related compounds - perfluoroalkyl ones	perfluoroalkanes & armoatics	A		0.987166	0.012834	0.990031	0.068652	2.0654	0	1.25496	34.9857	0.145878	0.726287		0.0700337	0.332933	4.00733	0
103188-55-2	4030	FC(C(C(C(C(F)(F)F)(C(F)(F)F)F)(F)F)(F)F)(C(C(C(C(C(F)(F)F)(C(F)(F)F)F)(F)F)(F)F)(F)F)F	Decane, 1,1,1,2,3,3,4,4,5,5,6,6,7,7,8,8,9,10,10,10-eicosafluoro-2,9-bis(trifluoromethyl)-	other PFAA precursors and related compounds - perfluoroalkyl ones	perfluoroalkanes & armoatics	A		0.964802	0.0351982	0.976973	0.152371	-0.102945	0.917972	1.22902	37.7726	-0.862409	0.743921		0.122625	0.339768	4.40672	0.48
355-04-4	123	FC(C(C(C(C(F)(F)F)(C(F)(F)F)F)(F)F)(F)F)(F)F	Pentane, 1,1,1,2,2,3,3,4,5,5,5-undecafluoro-4-(trifluoromethyl)-	other PFAA precursors and related compounds - perfluoroalkyl ones	perfluoroalkanes & armoatics	A		0.984725	0.0152751	0.989083	0.0790313	2.00681	0	1.20635	37.1358	-0.927448	0.716154		0.040384	0.330228	3.3322	0
102780-88-1	168	FC(C(C(C(C(F)(F)F)(C(F)(F)F)I)(F)F)(F)F)(F)F	Pentane, 1,1,1,2,2,3,3,5,5,5-decafluoro-4-iodo-4-(trifluoromethyl)-	fluorotelomer-related compounds	perfluoroalkyl iodides (PFAIs)	A		0.999985	1.4535e-05	0.995033	0.00017644	5.92127	0	1.4299	60.4539	-1.20191	0.711361		0.026503	0.355188	3.3322	0
558-69-0	3643	FC(C(C(C(C(F)(F)F)(F)F)(C(F)(F)F)F)(F)F)(C(F)(F)F)F	Hexane, 1,1,1,2,2,3,3,4,5,5,6,6,6-tridecafluoro-4-(trifluoromethyl)-	other PFAA precursors and related compounds - perfluoroalkyl ones	perfluoroalkanes & armoatics	A		0.935192	0.0648077	0.991182	0.239996	0.835993	0	1.08763	38.885	-0.146081	0.719253		0.0494063	0.332933	3.82864	0
924894-08-6	1655	FC(C(C(C(C(F)(F)F)(F)F)(F)F)(F)F)(COS(=O)(=O)C(C(C(C(F)(F)F)(F)F)(F)F)(F)F)F	1-Butanesulfonic acid, 1,1,2,2,3,3,4,4,4-nonafluoro-, 2,2,3,3,4,4,5,5,6,6,6-undecafluorohexyl ester	perfluoroalkane sulfonyl compounds	perfluoroalkane sulfonic acids (PFSAs), their salts and esters	A		0.886684	0.113316	0.998722	0.353392	0.45859	1.16894	0.8583	48.684	-1.45953	0.759226		0.16929	0.352536	4.2485	0.54
168632-11-9	1484	FC(C(C(C(C(F)(F)F)(F)F)(F)F)(F)F)(COS(=O)(=O)C(F)(F)F)F	Methanesulfonic acid, 1,1,1-trifluoro-, 2,2,3,3,4,4,5,5,6,6,6-undecafluorohexyl ester	fluorotelomer-related compounds	n:1 fluorotelomer alcohols	A		0.816984	0.183016	0.998283	0.475937	0.110536	0.539781	0.814006	50.3421	-1.05624	0.710166		0.0230588	0.351608	3.7612	0.18
30320-28-6	76	FC(C(C(C(C(F)(F)F)(F)F)(F)F)C(F)(F)F)(F)F	Pentane, 1,1,1,2,2,3,3,5,5,5-decafluoro-4-(trifluoromethyl)-	other PFAA precursors and related compounds - perfluoroalkyl ones	perfluoroalkanes & armoatics	A		0.997337	0.00266341	0.984791	0.0184489	2.07334	0	1.47924	33.2481	-1.56564	0.713805		0.0335709	0.371426	3.21888	0
68158-13-4	3858	FC(C(C(C(C(F)(F)F)(I)F)(F)F)(F)F)(F)F	Pentane, 1,1,1,2,2,3,3,4,5,5,5-undecafluoro-4-iodo-	fluorotelomer-related compounds	perfluoroalkyl iodides (PFAIs)	A		0.999148	0.000852018	0.997007	0.00687363	3.34115	0	1.02447	67.5015	-1.84575	0.724109		0.0636265	0.356123	2.94444	0
16486-97-8	3713	FC(C(C(C(C(I)(F)F)(F)F)(F)F)(F)F)(C(Cl)(F)F)F	Hexane, 1-chloro-1,1,2,2,3,3,4,4,5,5,6,6-dodecafluoro-6-iodo-	fluorotelomer-related compounds	perfluoroalkyl iodides (PFAIs)	A		0.946851	0.0531488	0.981319	0.207684	-2.11737	0	0.893499	70.8073	-1.09342	0.71252		0.029851	0.345322	3.3322	0
40143-78-0	1122	FC(C(C(C(C(P(=O)(O)O)(F)F)(F)F)(F)F)(F)F)(C(C(C(F)(F)F)(F)F)(F)F)F	Phosphonic acid, P-(1,1,2,2,3,3,4,4,5,5,6,6,7,7,8,8,8-heptadecafluorooctyl)-	perfluoroalkyl phosphate compounds	perfluoroalkyl phosphonic acids (PFPAs), their salts and esters	A		0.814687	0.185313	0.999468	0.479355	0.116006	1.20579	0.862567	45.1998	-0.775916	0.711759		0.0276528	0.370577	4.06044	0.18
375-81-5	1126	FC(C(C(C(C(S(=O)(=O)F)(F)F)(F)F)(F)F)(F)F)(F)F	1-Pentanesulfonyl fluoride, 1,1,2,2,3,3,4,4,5,5,5-undecafluoro-	perfluoroalkane sulfonyl compounds	perfluoroalkane sulfonyl halides	A		0.848337	0.151663	0.986634	0.425583	-1.25172	0	0.929787	53.3044	-0.27005	0.729079		0.0782763	0.299293	3.52636	0
71500-44-2	3163	FC(C(C(C(C(S(=O)(=O)O)(F)F)(F)F)(F)F)(F)F)(C(C(C(F)(F)F)(C(F)(F)F)F)(F)F)F	1-Octanesulfonic acid, 1,1,2,2,3,3,4,4,5,5,6,6,7,8,8,8-hexadecafluoro-7-(trifluoromethyl)-	perfluoroalkane sulfonyl compounds	perfluoroalkane sulfonic acids (PFSAs), their salts and esters	A		0.981719	0.018281	0.993477	0.0912714	0.0940779	1.22407	1.0895	51.4323	-0.642732	0.727497		0.0736023	0.332331	4.2485	0.36
2706-91-4	1183	FC(C(C(C(C(S(=O)(=O)O)(F)F)(F)F)(F)F)(F)F)(F)F	1-Pentanesulfonic acid, 1,1,2,2,3,3,4,4,5,5,5-undecafluoro-	perfluoroalkane sulfonyl compounds	perfluoroalkane sulfonic acids (PFSAs), their salts and esters	A		0.917433	0.0825665	0.98277	0.284993	-1.25319	4.96655	0.867448	51.5284	-0.517068	0.717875		0.0453909	0.321757	3.52636	0
647-25-6	3646	FC(C(C(C(Cl)(F)F)(F)F)(F)F)(C(C(C(C(Cl)(F)F)(F)F)(F)F)(F)F)F	Octane, 1,8-dichloro-1,1,2,2,3,3,4,4,5,5,6,6,7,7,8,8-hexadecafluoro-	other PFAA precursors and related compounds - perfluoroalkyl ones	perfluoaoalkyl halides (other than iodides)	A		0.827399	0.172601	0.997016	0.459987	0.0392046	1.81061	0.941712	39.4448	-0.0410325	0.722295		0.0583029	0.32338	3.82864	0
119285-89-1	1133	FC(C(C(C(F)(F)F)(C(F)(F)F)CC1OC1)(F)F)(C(F)(F)F)F	Oxirane, 2-[3,3,4,4,5,5,5-heptafluoro-2,2-bis(trifluoromethyl)pentyl]-	fluorotelomer-related compounds	fluorotelomer epoxides	A		0.982715	0.0172846	0.996782	0.0872744	3.77279	3.6431	0.894523	38.7714	-0.800971	0.739556		0.109488	0.41904	4.00733	0
3021-63-4	2497	FC(C(C(C(F)(F)F)(C(F)(F)F)F)(F)F)(C(C(C(C(F)(F)F)(C(F)(F)F)F)(F)F)(F)F)F	Octane, 1,1,1,2,3,3,4,4,5,5,6,6,7,8,8,8-hexadecafluoro-2,7-bis(trifluoromethyl)-	other PFAA precursors and related compounds - perfluoroalkyl ones	perfluoroalkanes & armoatics	A		0.979618	0.0203816	0.972778	0.0995206	-0.125812	1.50303	1.28036	37.8301	0.339479	0.733358		0.0909706	0.337845	4.15888	0
1514-90-5	2443	FC(C(C(C(F)(F)F)(C(F)(F)F)F)(F)F)(I)F	Butane, 1,1,1,2,3,3,4,4-octafluoro-4-iodo-2-(trifluoromethyl)-	fluorotelomer-related compounds	perfluoroalkyl iodides (PFAIs)	A		0.998953	0.00104734	0.973736	0.00823311	0	0	1.20636	71.9717	-1.84575	0.724109		0.0636265	0.356123	2.94444	0
16500-37-1	2486	FC(C(C(C(F)(F)F)(C(F)(F)F)O)(C(F)(F)F)F)(F)F	2-Butanol, 1,1,1,3,4,4,4-heptafluoro-2,3-bis(trifluoromethyl)-	other PFAA precursors and related compounds - perfluoroalkyl ones	perfluoroalkyl alcohols	A		0.883645	0.116355	0.984712	0.359599	0	0	1.2168	29.0684	-0.735647	0.710946		0.0253068	0.354198	3.61092	0
36591-89-6	3770	FC(C(C(C(F)(F)F)(F)F)(C(C(F)(F)F)(F)F)C(F)(F)F)(F)F	Pentane, 1,1,1,2,2,4,4,5,5,5-decafluoro-3,3-bis(trifluoromethyl)-	other PFAA precursors and related compounds - perfluoroalkyl ones	perfluoroalkanes & armoatics	A		0.994571	0.00542929	0.973123	0.0337334	1.0327	0	1.50595	31.032	0.145878	0.726287		0.0700337	0.332933	4.00733	0
865-71-4	3660	FC(C(C(C(F)(F)F)(F)F)(C(C(F)(F)F)(F)F)F)(F)F	Pentane, 1,1,1,2,2,3,4,4,5,5,5-undecafluoro-3-(trifluoromethyl)-	other PFAA precursors and related compounds - perfluoroalkyl ones	perfluoroalkanes & armoatics	A		0.929806	0.0701941	0.989799	0.254141	1.0034	0	1.10582	35.9358	-0.472067	0.715471		0.0384011	0.330228	3.61092	0
594-91-2	2434	FC(C(C(C(F)(F)F)(F)F)(C(F)(F)F)F)(F)F	Butane, 1,1,1,2,2,3,4,4,4-nonafluoro-3-(trifluoromethyl)-	other PFAA precursors and related compounds - perfluoroalkyl ones	perfluoroalkanes & armoatics	A		0.94764	0.0523602	0.982086	0.205407	0	0	1.25926	33.7119	-1.51972	0.730441		0.0823095	0.326474	2.94444	0
306935-66-0	942	FC(C(C(C(F)(F)F)(F)F)(F)F)(C=CN(=O)=O)F	1-Hexene, 3,3,4,4,5,5,6,6,6-nonafluoro-1-nitro-	fluorotelomer-related compounds	n:2 fluorotelomer-based non-polymers	A		0.842766	0.157234	0.996686	0.435054	-0.477254	0.145341	0.920277	48.8668	-0.717247	0.711948		0.0281989	0.364109	3.68888	0
27619-88-1	922	FC(C(C(C(F)(F)F)(F)F)(F)F)(CCS(=O)(=O)Cl)F	1-Hexanesulfonyl chloride, 3,3,4,4,5,5,6,6,6-nonafluoro-	fluorotelomer-related compounds	n:2 fluorotelomer sulfonyl-based compounds	A		0.831816	0.168184	0.997532	0.452994	-0.389748	0.625619	0.873532	49.7347	-1.2583	0.711047		0.0255982	0.37544	3.43399	0
52299-25-9	1020	FC(C(C(C(F)(F)F)(F)F)(F)F)(P(=O)(C(C(C(C(F)(F)F)(F)F)(F)F)(F)F)O)F	Phosphinic acid, P,P-bis(1,1,2,2,3,3,4,4,4-nonafluorobutyl)-	perfluoroalkyl phosphate compounds	perfluoroalkyl phosphinic acids (PFPiAs), their salts and esters	A		0.770981	0.229019	0.997082	0.538088	-0.716272	0.363207	0.87419	48.8123	-0.58692	0.712255		0.0290848	0.360883	4.11087	0.18
39847-39-7	1853	FC(C(C(C(F)(F)F)(F)F)(F)F)(S(=O)(=O)NS(=O)(=O)C(C(C(C(F)(F)F)(F)F)(F)F)(F)F)F	1-Butanesulfonamide, 1,1,2,2,3,3,4,4,4-nonafluoro-N-[(1,1,2,2,3,3,4,4,4-nonafluorobutyl)sulfonyl]-	perfluoroalkane sulfonyl compounds	perfluoroalkane sulfonyl-based nonpolymers	A		0.878349	0.121651	0.997552	0.370202	0.0496972	0.364363	0.863215	51.9066	-0.298304	0.742938		0.119658	0.311832	4.44265	0.42
92982-03-1	1807	FC(C(C(C(F)(F)F)(F)F)(F)F)(S(=O)(=O)OCCOS(=O)(=O)C(C(C(C(F)(F)F)(F)F)(F)F)(F)F)F	1-Butanesulfonic acid, 1,1,2,2,3,3,4,4,4-nonafluoro-, 1,2-ethanediyl ester (9CI)	perfluoroalkane sulfonyl compounds	perfluoroalkane sulfonic acids (PFSAs), their salts and esters	A		0.944912	0.0550881	0.998416	0.213233	2.70298	1.71509	0.70832	51.9129	-1.40729	0.758389		0.166716	0.351971	4.27667	0.54
36913-91-4	1625	FC(C(C(C(F)(F)F)(F)F)(F)F)(S(=O)(=O)OS(=O)(=O)C(C(C(C(F)(F)F)(F)F)(F)F)(F)F)F	1-Butanesulfonic acid, 1,1,2,2,3,3,4,4,4-nonafluoro-, 1,1'-anhydride	perfluoroalkane sulfonyl compounds	perfluoroalkane sulfonic acids (PFSAs), their salts and esters	A		0.937704	0.0622957	0.998046	0.233238	0.697155	0.489999	0.884744	52.8718	-0.0493275	0.75532		0.157292	0.28919	4.44265	0.42
70259-86-8	3246	FC(C(C(C(S(=O)(=O)O)(F)F)(F)F)(F)F)F	1-Butanesulfonic acid, 1,1,2,2,3,3,4,4-octafluoro-	perfluoroalkane sulfonyl compounds	1-H perfluoroalkane sulfonic acids	A		0.886835	0.113165	0.999169	0.353083	0.715073	0	0.846985	50.8767	-1.50387	0.718671		0.0477101	0.346816	3.09104	0
93894-55-4	3274	FC(C(C(C(S(=O)(=O)OS(=O)(=O)C(C(C(C(F)F)(F)F)(F)F)(F)F)(F)F)(F)F)(F)F)F	1-Butanesulfonic acid, 1,1,2,2,3,3,4,4-octafluoro-, anhydride with 1,1,2,2,3,3,4,4-octafluoro-1-sulfonylbutane	perfluoroalkane sulfonyl compounds	1-H perfluoroalkane sulfonic acids	A		0.913757	0.0862427	0.997873	0.293758	0.574815	0.578118	0.8652	51.6341	-0.358243	0.72698		0.0720755	0.33044	4.36945	0.34
156465-44-0	1916	FC(C(C(C1(F)C(F)(F)OS1(=O)=O)(F)F)(F)F)(F)F	1,2-Oxathietane, 3,4,4-trifluoro-3-(1,1,2,2,3,3,3-heptafluoropropyl)-, 2,2-dioxide	perfluoroalkane sulfonyl compounds	perfluoroalkane sulfonyl-based nonpolymers	A		0.996092	0.00390825	0.99802	0.0255705	2.1009	0	1.08013	57.3292	0.451629	0.739623		0.109691	0.296794	3.95124	0
423-22-3	1812	FC(C(C(C1(F)OC(C(C1(F)F)(F)F)(F)F)(F)F)(F)F)(F)F	Furan, 2,2,3,3,4,4,5-heptafluoro-5-(1,1,2,2,3,3,3-heptafluoropropyl)tetrahydro-	per- and polyfluoroalkyl ether-based compounds	perfluoroalkyl ethers / alkanes + aromatics - monoethers	A		0.7814	0.2186	0.993395	0.525131	-0.863305	0	0.939501	46.5334	0.483136	0.738141		0.105247	0.333789	4.21951	0
72804-48-9	1525	FC(C(C(C1(F)OC1(F)F)(F)F)(F)F)(C(F)(F)F)F	Oxirane, 2,2,3-trifluoro-3-(1,1,2,2,3,3,4,4,4-nonafluorobutyl)-	other PFAA precursors and related compounds - perfluoroalkyl ones	perfluoroalkyl epoxides & derivatives	A		0.861741	0.138259	0.996743	0.40179	-0.304056	0	0.937324	48.3815	-0.48401	0.715144		0.0374508	0.331314	3.61092	0
74942-19-1	1379	FC(C(C(C1(F)OC1(F)F)(F)F)(F)F)(F)F	Oxirane, 2,2,3-trifluoro-3-(1,1,2,2,3,3,3-heptafluoropropyl)-	other PFAA precursors and related compounds - perfluoroalkyl ones	perfluoroalkyl epoxides & derivatives	A		0.921456	0.0785435	0.998158	0.275198	0.791159	0	0.91922	48.9748	-0.901968	0.71691		0.0425805	0.327911	3.3322	0
62375-54-6	3825	FC(C(C(F)(F)F)(C(F)(F)F)C(F)(F)F)(C(C(F)(F)F)(C(F)(F)F)C(F)(F)F)F	Pentane, 1,1,1,3,3,5,5,5-octafluoro-2,2,4,4-tetrakis(trifluoromethyl)-	other PFAA precursors and related compounds - perfluoroalkyl ones	perfluoroalkanes & armoatics	A		0.999999	5.38337e-07	0.986949	8.30912e-06	9.66417	0	2.06759	24.0149	0.105922	0.725391		0.0673941	0.336567	4.00733	0
71302-72-2	3223	FC(C(C(F)(F)F)(C(F)(F)F)C1OC(C(C1(F)F)(F)F)(F)F)(F)F	Furan, 2,2,3,3,4,4-hexafluorotetrahydro-5-[2,2,2-trifluoro-1,1-bis(trifluoromethyl)ethyl]-	per- and polyfluoroalkyl ether-based compounds	perfluoroalkyl ethers / alkanes + aromatics - monoethers	A		0.999556	0.000444444	0.99425	0.00387487	4.93777	0	1.33998	42.3641	0.342615	0.744165		0.123361	0.365037	4.34381	0
355-91-9	973	FC(C(C(F)(F)F)(F)F)(C(CN(=O)=O)CN(=O)=O)F	Pentane, 1,1,1,2,2,3,3-heptafluoro-5-nitro-4-(nitromethyl)-	fluorotelomer-related compounds	n:2 fluorotelomer-based non-polymers	A		0.803653	0.196347	0.997852	0.495296	1.0356	0	0.86099	42.4313	-0.633347	0.712028		0.028429	0.344895	3.61092	0
118334-96-6	1487	FC(C(C(F)(F)F)OS(=O)(=O)C(C(C(C(F)(F)F)(F)F)(F)F)(F)F)(F)F	1-Butanesulfonic acid, 1,1,2,2,3,3,4,4,4-nonafluoro-, 2,2,2-trifluoro-1-(trifluoromethyl)ethyl ester	perfluoroalkane sulfonyl compounds	perfluoroalkane sulfonic acids (PFSAs), their salts and esters	A		0.980723	0.0192773	0.997507	0.0952132	0.657453	1.0458	1.06292	50.053	0.444577	0.735801		0.0982507	0.328288	4.15888	0
169477-62-7	1197	FC(C(C(OC(C(C(C(C(F)(F)F)(F)F)(F)F)(F)F)(F)F)(F)F)(C(F)(F)F)F)(F)F	Pentane, 1,1,1,2,2,3,3,4,4,5,5-undecafluoro-5-[1,1,2,3,3,3-hexafluoro-2-(trifluoromethyl)propoxy]-	per- and polyfluoroalkyl ether-based compounds	perfluoroalkyl ethers / alkanes + aromatics - monoethers	A		0.991319	0.00868051	0.989819	0.0498463	0.802113	0.906491	1.17804	48.6744	-1.25259	0.737514		0.103371	0.325408	3.82864	0.36
67490-36-2	2764	FC(C(C(OC(F)(F)F)(F)F)(F)F)F	Propane, 1,1,2,2,3,3-hexafluoro-1-(trifluoromethoxy)-	per- and polyfluoroalkyl ether-based compounds	perfluoroalkyl ethers / alkanes + aromatics - monoethers	A		0.967183	0.0328169	0.994865	0.144402	0.81866	0	1.04962	47.8437	-2.59281	0.756611		0.16125	0.355781	2.48491	0
52299-24-8	566	FC(C(C(P(=O)(O)O)(F)F)(F)F)(C(F)(F)F)F	Phosphonic acid, P-(1,1,2,2,3,3,4,4,4-nonafluorobutyl)-	perfluoroalkyl phosphate compounds	perfluoroalkyl phosphonic acids (PFPAs), their salts and esters	A		0.846103	0.153897	0.999352	0.42941	0.960546	0	0.787367	50.5201	-1.84325	0.718505		0.0472266	0.377678	3.09104	0
2991-84-6	951	FC(C(C(S(=O)(=O)Cl)(F)F)(F)F)(C(F)(F)F)F	1-Butanesulfonyl chloride, 1,1,2,2,3,3,4,4,4-nonafluoro-	perfluoroalkane sulfonyl compounds	perfluoroalkane sulfonyl halides	A		0.914919	0.0850808	0.990269	0.291006	-0.850452	0	0.91065	58.0684	-0.572476	0.745483		0.127343	0.281108	3.21888	0
375-72-4	914	FC(C(C(S(=O)(=O)F)(F)F)(F)F)(C(F)(F)F)F	1-Butanesulfonyl fluoride, 1,1,2,2,3,3,4,4,4-nonafluoro-	perfluoroalkane sulfonyl compounds	perfluoroalkane sulfonyl halides	A		0.9565	0.0435004	0.998302	0.178913	1.0228	0	0.903634	54.2284	-0.674393	0.738703		0.10693	0.290377	3.21888	0
30334-69-1	1184	FC(C(C(S(=O)(=O)N)(F)F)(F)F)(C(F)(F)F)F	1-Butanesulfonamide, 1,1,2,2,3,3,4,4,4-nonafluoro-	perfluoroalkane sulfonyl compounds	perfluoroalkane sulfonyl amides/amido ethanols (xFASA/Es) and other alcohols	A		0.806363	0.193637	0.999146	0.491453	0.400946	0	0.801172	50.298	-1.28303	0.714782		0.0363999	0.345726	3.21888	0
93762-09-5	2537	FC(C(C(S(=O)(=O)O)(F)F)(C(F)(F)F)F)(F)F	1-Propanesulfonic acid, 1,1,2,3,3,3-hexafluoro-2-(trifluoromethyl)-	perfluoroalkane sulfonyl compounds	perfluoroalkane sulfonic acids (PFSAs), their salts and esters	A		0.990956	0.00904426	0.983043	0.0515621	0.801261	0	1.21604	47.8957	-0.612578	0.720159		0.0520541	0.316717	3.43399	0
935477-04-6	447	FC(C(C=CC(C(C(C(C(F)(F)F)(F)F)(F)F)(F)F)(F)F)(F)F)(F)F	3-Nonene, 1,1,1,2,2,5,5,6,6,7,7,8,8,9,9,9-hexadecafluoro-	fluorotelomer-related compounds	n:2 fluorotelomer-based non-polymers	A		0.763605	0.236395	0.998912	0.546889	0.0334293	1.09067	0.844758	44.4871	-1.16674	0.717593		0.0445685	0.398228	4.00733	0.18
356-48-9	3623	FC(C(C1(F)OC(C(C1(F)F)(F)F)(F)F)(F)F)(F)F	Furan, 2,2,3,3,4,4,5-heptafluorotetrahydro-5-(1,1,2,2,2-pentafluoroethyl)-	per- and polyfluoroalkyl ether-based compounds	perfluoroalkyl ethers / alkanes + aromatics - monoethers	A		0.944546	0.0554536	0.997309	0.21427	1.59317	0	0.927698	47.1184	0.278385	0.730276		0.0818199	0.331314	4.07754	0
106372-30-9	4044	FC(C(Cl)(F)F)(OC(C(C(F)(F)F)(F)F)(F)F)Cl	Propane, 1-(1,2-dichloro-1,2,2-trifluoroethoxy)-1,1,2,2,3,3,3-heptafluoro-	per- and polyfluoroalkyl ether-based compounds	per- and polyfluoroalkyl ether halides (except F) - monoethers	A		0.796211	0.203789	0.992913	0.50561	-1.8965	0	0.746707	66.4679	-0.908854	0.741259		0.114603	0.292705	3.09104	0
893556-35-9	1428	FC(C(COS(=O)(=O)C(C(C(C(F)(F)F)(F)F)(F)F)(F)F)(F)F)(F)F	1-Butanesulfonic acid, 1,1,2,2,3,3,4,4,4-nonafluoro-, 2,2,3,3,3-pentafluoropropyl ester	perfluoroalkane sulfonyl compounds	perfluoroalkane sulfonic acids (PFSAs), their salts and esters	A		0.837195	0.162805	0.99763	0.444293	0.0739878	1.23858	0.805263	50.687	-0.842828	0.709702		0.0217211	0.351608	3.89182	0.18
1205020-79-6	1485	FC(C(COS(=O)(=O)C(C(C(C(F)(F)F)(F)F)(F)F)(F)F)(F)F)C(F)(F)F	1-Butanesulfonic acid, 1,1,2,2,3,3,4,4,4-nonafluoro-, 2,2,3,4,4,4-hexafluorobutyl ester	perfluoroalkane sulfonyl compounds	perfluoroalkane sulfonic acids (PFSAs), their salts and esters	A		0.853016	0.146984	0.98262	0.417442	-1.85265	1.13602	0.947285	53.042	-1.16983	0.713067		0.0314346	0.369264	3.93183	0.24
66959-14-6	1396	FC(C(COS(=O)(=O)C(C(C(C(F)(F)F)(F)F)(F)F)(F)F)(F)F)F	1-Butanesulfonic acid, 1,1,2,2,3,3,4,4,4-nonafluoro-, 2,2,3,3-tetrafluoropropyl ester	perfluoroalkane sulfonyl compounds	perfluoroalkane sulfonic acids (PFSAs), their salts and esters	A		0.895965	0.104035	0.997629	0.333859	0.140666	1.32028	0.818768	53.6791	-0.874932	0.709064		0.0198872	0.369489	3.8712	0.12
25080-17-5	2969	FC(C(F)(F)F)(C(F)(F)F)OC(C(C(C(I)(F)F)(F)F)(F)F)(F)F	Butane, 1,1,2,2,3,3,4,4-octafluoro-1-iodo-4-[1,2,2,2-tetrafluoro-1-(trifluoromethyl)ethoxy]-	per- and polyfluoroalkyl ether-based compounds	per- and polyfluoroalkyl ether halides (except F) - monoethers	A		0.999504	0.000495701	0.989733	0.00426764	3.11312	3.76221	0.870463	75.012	-0.452425	0.714083		0.0343751	0.340026	3.68888	0
85720-81-6	2961	FC(C(F)(F)F)(C(F)(F)F)OC(C(Cl)(F)F)(Cl)F	Propane, 2-(1,2-dichloro-1,2,2-trifluoroethoxy)-1,1,1,2,3,3,3-heptafluoro-	per- and polyfluoroalkyl ether-based compounds	per- and polyfluoroalkyl ether halides (except F) - monoethers	A		0.779602	0.220398	0.99176	0.527411	-0.343122	0	0.729812	58.005	-0.514827	0.734688		0.0949304	0.292705	3.3322	0
359-70-6	3625	FC(C(F)(F)F)(N(C(C(F)(F)F)(F)F)C(C(F)(F)F)(F)F)F	Ethanamine, 1,1,2,2,2-pentafluoro-N,N-bis(1,1,2,2,2-pentafluoroethyl)-	other PFAA precursors and related compounds - perfluoroalkyl ones	perfluoroalkyl amines	A		0.767467	0.232533	0.994955	0.542319	2.90879	0	0.832136	31.9803	0.342733	0.732553		0.088576	0.315031	4.00733	0
85720-78-1	2437	FC(C(F)(F)F)C(C(C(F)(F)F)(C(F)(F)F)F)F	Pentane, 1,1,1,2,3,4,5,5,5-nonafluoro-2-(trifluoromethyl)-	other PFAA precursors or related compounds - semifluorinated	HFCs and derivatives	A		0.96973	0.0302701	0.991911	0.13568	2.14095	0	1.13861	34.9592	-2.11852	0.725234		0.0669338	0.402712	3.09104	0
66137-74-4	3852	FC(C(I)(F)F)(OC(C(S(=O)(=O)F)(F)F)(F)F)F	Ethanesulfonyl fluoride, 1,1,2,2-tetrafluoro-2-(1,1,2,2-tetrafluoro-2-iodoethoxy)-	per- and polyfluoroalkyl ether-based compounds	PFESAs, salts and esters - monoethers	A		0.998595	0.00140493	0.990402	0.0106312	2.26338	0	0.807543	84.2099	-0.838102	0.734123		0.0932463	0.299199	3.17805	0
92978-07-9	926	FC(C(OC(C(C(C(F)(F)F)(F)F)(F)F)(C(F)(F)F)F)(F)F)(F)F	Pentane, 1,1,1,2,2,3,3,4,5,5,5-undecafluoro-4-(1,1,2,2,2-pentafluoroethoxy)-	per- and polyfluoroalkyl ether-based compounds	perfluoroalkyl ethers / alkanes + aromatics - monoethers	A		0.806245	0.193755	0.998994	0.491622	1.13916	0	0.793251	46.6745	0.109129	0.726053		0.0693432	0.319112	3.89182	0
104729-49-9	4035	FC(C(OC(C(S(=O)(=O)F)(F)F)(F)F)(F)F)F	Ethanesulfonyl fluoride, 1,1,2,2-tetrafluoro-2-(1,1,2,2-tetrafluoroethoxy)-	per- and polyfluoroalkyl ether-based compounds	PFESAs, salts and esters - monoethers	A		0.762006	0.237994	0.993367	0.548757	-1.11904	0	0.823366	55.0444	-1.24891	0.729685		0.0800686	0.316717	3.04452	0
16627-71-7	3715	FC(C(OCC(C(C(C(F)F)(F)F)(F)F)(F)F)(F)F)F	Pentane, 1,1,2,2,3,3,4,4-octafluoro-5-(1,1,2,2-tetrafluoroethoxy)-	other PFAA precursors or related compounds - semifluorinated	hydrofluoroethers (HFEs) and derivatives	A		0.790576	0.209424	0.998423	0.513193	0.557537	1.09995	0.841908	43.0651	-2.1228	0.728561		0.0767448	0.416029	3.17805	0
1184-97-0	611	FC(C(OCC(C(C(F)(F)F)(F)F)(F)F)(F)F)C(F)(F)F	Butane, 1,1,1,2,2,3,3-heptafluoro-4-(1,1,2,3,3,3-hexafluoropropoxy)-	fluorotelomer-related compounds	n:1 fluorotelomer-based non-polymers	A		0.873682	0.126318	0.989899	0.379328	-1.08292	0.944884	1.00673	46.5861	-2.18808	0.726769		0.0714543	0.402125	3.04452	0
935477-01-3	446	FC(C=CC(C(C(C(C(C(F)(F)F)(F)F)(F)F)(F)F)(F)F)(F)F)(F)F	2-Nonene, 1,1,1,4,4,5,5,6,6,7,7,8,8,9,9,9-hexadecafluoro-	fluorotelomer-related compounds	n:2 fluorotelomer-based non-polymers	A		0.921292	0.0787077	0.998122	0.275602	0.0334293	1.81942	0.945918	46.9567	-1.07997	0.718515		0.0472562	0.398228	4.06044	0.18
935476-95-2	379	FC(C=CC(C(C(C(C(F)(F)F)(F)F)(F)F)(F)F)(F)F)(F)F	2-Octene, 1,1,1,4,4,5,5,6,6,7,7,8,8,8-tetradecafluoro-	fluorotelomer-related compounds	n:2 fluorotelomer-based non-polymers	A		0.923539	0.0764606	0.999227	0.270039	0.0372173	1.41222	0.94788	48.0647	-0.811075	0.726517		0.0707122	0.402796	3.89182	0
887111-62-8	248	FC(C=CC(C(C(C(F)(F)F)(F)F)(F)F)(F)F)(F)F	2-Heptene, 1,1,1,4,4,5,5,6,6,7,7,7-dodecafluoro-	fluorotelomer-related compounds	n:2 fluorotelomer-based non-polymers	A		0.855241	0.144759	0.994784	0.41351	-0.504801	0	0.953499	47.9287	-1.20174	0.722883		0.0600253	0.408169	3.68888	0
83227-62-7	150	FC(C=CC(C(C(F)(F)F)(F)F)(F)F)(F)F	2-Hexene, 1,1,1,4,4,5,5,6,6,6-decafluoro-, (E)- (9CI)	fluorotelomer-related compounds	n:2 fluorotelomer-based non-polymers	A		0.853982	0.146018	0.994116	0.415738	-0.482598	0	0.966911	46.7877	-1.68737	0.723828		0.0628007	0.414459	3.43399	0
1805-22-7	3675	FC(C1(F)C(F)(F)C(C(C1(F)F)(F)F)(F)F)(F)F	Cyclopentane, 1,1,2,2,3,3,4,4,5-nonafluoro-5-(trifluoromethyl)-	other PFAA precursors and related compounds - perfluoroalkyl ones	perfluoroalkanes & armoatics	A		0.945652	0.0543479	0.983055	0.211124	0	0	1.21429	36.4778	0.0789846	0.726849		0.0716905	0.349448	4.07754	0
2994-71-0	3685	FC(C1(F)C(F)(F)C(C1(F)C(F)(F)F)(F)F)(F)F	Cyclobutane, 1,1,2,2,3,4-hexafluoro-3,4-bis(trifluoromethyl)-	other PFAA precursors and related compounds - perfluoroalkyl ones	perfluoroalkanes & armoatics	A		0.956733	0.0432669	0.980436	0.178191	0	0	1.21429	38.5696	0.16002	0.729659		0.0799916	0.349448	4.12713	0
ID_22	ID_22	FC(C1(F)C(F)(F)C(C1(F)F)(F)C(F)(F)F)(F)F	ID_22	other PFAA precursors and related compounds - perfluoroalkyl ones	perfluoroalkanes & armoatics	A		0.990973	0.00902722	0.985346	0.0514821	1.23877	0	1.31548	38.5696	-0.0962404	0.721524		0.056045	0.349448	3.97029	0
356-47-8	3179	FC(C1(F)OC(F)(F)C(C(C1(F)F)(F)F)(F)F)(F)F	2H-Pyran, 2,2,3,3,4,4,5,5,6-nonafluorotetrahydro-6-(trifluoromethyl)-	per- and polyfluoroalkyl ether-based compounds	perfluoroalkyl ethers / alkanes + aromatics - monoethers	A		0.928114	0.0718858	0.998006	0.25849	0.796586	0	0.939448	48.3815	0.332852	0.732114		0.087273	0.331314	4.11087	0
53826-16-7	190	FC(CC(C(C(C(C(C(F)(F)F)(F)F)(F)F)(F)F)(F)F)(F)F)(I)F	Octane, 1,1,1,2,2,3,3,4,4,5,5,6,6,8,8-pentadecafluoro-8-iodo-	fluorotelomer-related compounds	Hydrofluorotelomer non-polymers	A		0.985315	0.0146846	0.987759	0.0765593	-0.401869	2.11944	0.992515	60.7006	-1.12219	0.719789		0.0509732	0.400935	3.68888	0
1225375-54-1	1049	FC(CC(C(C(C(F)(F)F)(F)F)(F)F)(F)F)(CCS(=O)(=O)Cl)F	1-Octanesulfonyl chloride, 3,3,5,5,6,6,7,7,8,8,8-undecafluoro-	fluorotelomer-related compounds	Hydrofluorotelomer non-polymers	A		0.948868	0.0511324	0.996875	0.201836	-0.129102	1.35641	1.02493	47.5591	-1.53164	0.713944		0.0339733	0.387764	3.71357	0.18
99325-17-4	144	FC(CC(CC(C(C(C(F)(F)F)(F)F)(F)F)(F)F)(F)F)(I)F	Octane, 1,1,1,2,2,3,3,4,4,6,6,8,8-tridecafluoro-8-iodo-	fluorotelomer-related compounds	Hydrofluorotelomer non-polymers	A		0.993648	0.00635204	0.980374	0.0384667	-0.72819	2.01725	1.11121	61.9713	-1.96385	0.730261		0.0817744	0.424479	3.3322	0
1036375-28-6	1294	FC(COS(=O)(=O)C(C(C(C(F)(F)F)(F)F)(F)F)(F)F)F	1-Butanesulfonic acid, 1,1,2,2,3,3,4,4,4-nonafluoro-, 2,2-difluoroethyl ester	perfluoroalkane sulfonyl compounds	perfluoroalkane sulfonic acids (PFSAs), their salts and esters	A		0.923782	0.0762182	0.995964	0.269434	0.71973	1.70031	0.784323	54.8514	-0.733022	0.712741		0.0304909	0.369212	3.71357	0
359-71-7	3180	FC(N1C(F)(F)C(F)(F)C(C(C1(F)F)(F)F)(F)F)(F)F	Piperidine, 2,2,3,3,4,4,5,5,6,6-decafluoro-1-(trifluoromethyl)-	other PFAA precursors and related compounds - perfluoroalkyl ones	perfluoroalkyl amines	A		0.985239	0.0147612	0.982788	0.0768813	0.782143	0	1.23008	42.7071	0.492189	0.737959		0.104703	0.330764	4.20469	0
133881-46-6	4109	FC(OC(C(C(C(C(C(C(F)(F)F)(F)F)(F)F)(F)F)(F)F)(F)F)(F)F)(F)F	Heptane, 1,1,1,2,2,3,3,4,4,5,5,6,6,7,7-pentadecafluoro-7-(trifluoromethoxy)-	per- and polyfluoroalkyl ether-based compounds	perfluoroalkyl ethers / alkanes + aromatics - monoethers	A		0.936265	0.0637354	0.992653	0.237124	-0.186531	0.619058	1.04341	46.36	-0.524119	0.716355		0.0409674	0.322624	3.89182	0.18
369371-42-6	4360	FC(OC(C(Cl)(F)F)(Cl)F)(OC(C(F)(F)F)(F)F)F	Ethane, 1,2-dichloro-1-[difluoro(1,1,2,2,2-pentafluoroethoxy)methoxy]-1,2,2-trifluoro-	per- and polyfluoroalkyl ether-based compounds	per- and polyfluoroalkyl ether halides (except F) - diethers	A		0.947889	0.0521107	0.987818	0.204684	-1.27001	1.01492	0.832961	67.9247	-0.534088	0.748232		0.135671	0.277617	3.21888	0
87136-78-5	2761	FC(OC(C(OC(Br)(F)F)(F)F)(F)F)(F)F	Ethane, 1-(bromodifluoromethoxy)-1,1,2,2-tetrafluoro-2-(trifluoromethoxy)-	per- and polyfluoroalkyl ether-based compounds	per- and polyfluoroalkyl ether halides (except F) - diethers	A		0.995302	0.00469754	0.972501	0.0298687	-0.191333	0	1.17696	61.9535	-0.943956	0.753159		0.150677	0.281735	2.99573	0
330562-45-3	2770	FC(OC(C(OC(C(OC(Br)(F)F)(F)F)(F)F)(F)F)(F)F)(F)F	Ethane, 1-[2-(bromodifluoromethoxy)-1,1,2,2-tetrafluoroethoxy]-1,1,2,2-tetrafluoro-2-(trifluoromethoxy)- (9CI)	per- and polyfluoroalkyl ether-based compounds	per- and polyfluoroalkyl ether halides (except F) - triethers	A		0.988909	0.0110913	0.997119	0.0609579	0.789799	1.66098	0.999768	57.0732	-0.509118	0.737597		0.103618	0.287344	3.66356	0.18
330562-47-5	1300	FC(OC(C(OC(C(OC(C(C(C(F)(F)F)(F)F)(F)F)(F)F)(F)F)(F)F)(F)F)(F)F)(Br)F	Butane, 1-[2-[2-(bromodifluoromethoxy)-1,1,2,2-tetrafluoroethoxy]-1,1,2,2-tetrafluoroethoxy]-1,1,2,2,3,3,4,4,4-nonafluoro-	per- and polyfluoroalkyl ether-based compounds	per- and polyfluoroalkyl ether halides (except F) - triethers	A		0.980656	0.0193437	0.997931	0.095474	0.875039	1.11197	0.889516	60.6232	-0.92263	0.758095		0.16581	0.304839	4.09434	0.46
138370-72-6	2763	FC(OC(C(OC(I)(F)F)(F)F)(F)F)(F)F	Ethane, 1-(difluoroiodomethoxy)-1,1,2,2-tetrafluoro-2-(trifluoromethoxy)-	per- and polyfluoroalkyl ether-based compounds	per- and polyfluoroalkyl ether halides (except F) - diethers	A		0.997867	0.00213343	0.98889	0.0152518	0.5764	0	1.04076	73.95	-1.29684	0.733193		0.0904778	0.313826	2.99573	0
1661005-79-3	515	FC(OCC(C(C(C(F)(F)F)(F)F)(F)F)(F)F)F	Pentane, 5-(difluoromethoxy)-1,1,1,2,2,3,3,4,4-nonafluoro-	fluorotelomer-related compounds	n:1 fluorotelomer-based non-polymers	A		0.769469	0.230531	0.999362	0.539917	0.579867	1.33657	0.824264	42.5091	-2.16055	0.726794		0.0715264	0.406534	3.09104	0
ID_23	ID_23	FC=C(C(C(C(C(C(C(F)(F)F)(F)F)(F)F)(F)F)(F)F)(F)F)F	ID_23	other PFAA precursors or related compounds - semifluorinated	hydrofluoroolefins (HFOs)	A		0.880535	0.119465	0.998065	0.365859	0.0194876	1.89728	0.876209	47.6287	-0.769027	0.715274		0.0378288	0.379564	3.7612	0
75180-14-2	249	FC=C(C(C(C(C(C(F)(F)F)(F)F)(F)F)(F)F)(F)F)F	1-Heptene, 1,2,3,3,4,4,5,5,6,6,7,7,7-tridecafluoro-, (1E)-	other PFAA precursors or related compounds - semifluorinated	hydrofluoroolefins (HFOs)	A		0.926832	0.0731676	0.990762	0.261756	0.0221281	3.57801	0.861097	49.2952	-1.19385	0.712419		0.0295611	0.383304	3.52636	0
ID_24	ID_24	FC=C(C(C(C(C(F)(F)F)(F)F)(F)F)(F)F)F	ID_24	other PFAA precursors or related compounds - semifluorinated	hydrofluoroolefins (HFOs)	A		0.763407	0.236593	0.997213	0.54712	-0.394119	0	0.841722	49.7533	-1.74868	0.716663		0.0418637	0.388072	3.21888	0
355-02-2	3613	FC1(C(F)(F)F)C(F)(F)C(F)(F)C(C(C1(F)F)(F)F)(F)F	Cyclohexane, 1,1,2,2,3,3,4,4,5,5,6-undecafluoro-6-(trifluoromethyl)-	other PFAA precursors and related compounds - perfluoroalkyl ones	perfluoroalkanes & armoatics	A		0.934227	0.0657729	0.989224	0.242565	0.825846	0	1.14286	34.986	0.426871	0.740423		0.112092	0.349448	4.29046	0
42060-64-0	3084	FC1(F)S(=O)(=O)C(C(C1(F)F)(F)F)(F)F	Thiophene, 2,2,3,3,4,4,5,5-octafluorotetrahydro-, 1,1-dioxide	perfluoroalkane sulfonyl compounds	perfluoroalkane sulfonyl-based nonpolymers	A		0.910572	0.0894283	0.990381	0.301213	0	0	1.05013	43.1504	0.389628	0.735607		0.0976702	0.305263	3.97029	0
559-40-0	3644	FC1=C(F)C(C(C1(F)F)(F)F)(F)F	Cyclopentene, 1,2,3,3,4,4,5,5-octafluoro-	other PFAA precursors and related compounds - perfluoroalkyl ones	perfluoroalkenes & derivatives	A		0.887136	0.112864	0.986528	0.352461	0	0	1.07586	39.1127	-0.4092	0.719992		0.0515648	0.372193	3.93183	0
355-75-9	3620	FC1=C(F)C(F)(F)C(C(C1(F)F)(F)F)(F)F	Cyclohexene, 1,2,3,3,4,4,5,5,6,6-decafluoro-	other PFAA precursors and related compounds - perfluoroalkyl ones	perfluoroalkenes & derivatives	A		0.820437	0.179563	0.991846	0.47073	0	0	1	39.6228	0.148164	0.737383		0.102977	0.368558	4.2485	0
1892-03-1	4730	FC1=CC(C(C1(F)F)(F)F)(F)F	Cyclopentene, 1,3,3,4,4,5,5-heptafluoro-	other PFAA precursors or related compounds - semifluorinated	hydrofluoroolefins (HFOs)	A		0.913361	0.0866387	0.985336	0.294691	0	0	1.09131	40.6068	-1.12549	0.724124		0.0636684	0.408485	3.73767	0
58292-95-8	368	IC#CC(C(C(C(C(C(F)(F)F)(F)F)(F)F)(F)F)(F)F)(F)F	1-Octyne, 3,3,4,4,5,5,6,6,7,7,8,8,8-tridecafluoro-1-iodo-	fluorotelomer-related compounds	n:2 fluorotelomer-based non-polymers	A		0.982867	0.0171328	0.975234	0.0866602	-1.53843	5.38227	0.850906	67.5964	-0.641883	0.716987		0.0428046	0.378022	3.82864	0
641617-25-6	416	IC(C(C(C(C(C(C(C(C(F)(F)F)(F)F)(F)F)(F)F)(F)F)(F)F)(F)F)(F)F)CC(C(F)(F)F)(F)F	Dodecane, 1,1,1,2,2,3,3,4,4,5,5,6,6,7,7,8,8,11,11,12,12,12-docosafluoro-9-iodo-	fluorotelomer-related compounds	n:2 fluorotelomer-based non-polymers	A		0.856996	0.143004	0.997992	0.410379	-0.0448956	1.03144	0.83967	50.8188	-1.53579	0.73827		0.105634	0.40153	4.2485	0.4
922524-04-7	279	IC(C(C(C(C(C(C(C(F)(F)F)(F)F)(F)F)(F)F)(F)F)(F)F)(F)F)C(F)(F)F	Nonane, 1,1,1,2,2,3,3,4,4,5,5,6,6,7,7,9,9,9-octadecafluoro-8-iodo-	fluorotelomer-related compounds	n:1 fluorotelomer-based non-polymers	A		0.98547	0.0145298	0.988946	0.0759072	-0.225827	1.57658	1.09085	54.3236	-1.03165	0.711208		0.0260625	0.377608	3.95124	0.18
922524-01-4	2494	IC(C(C(C(C(C(F)(F)F)(C(F)(F)F)F)(F)F)C(F)(F)F)(F)F)C(F)(F)F	Heptane, 1,1,1,2,3,3,5,5,7,7,7-undecafluoro-6-iodo-2,4-bis(trifluoromethyl)-	fluorotelomer-related compounds	n:1 fluorotelomer-based non-polymers	A		1	1.67971e-07	0.99861	2.78822e-06	12.307	0	1.48515	59.54	-0.747514	0.724288		0.0641495	0.397015	3.89182	0
922524-00-3	2453	IC(C(C(C(F)(F)F)(C(F)(F)F)F)(F)F)C(F)(F)F	Pentane, 1,1,1,2,3,3,5,5,5-nonafluoro-4-iodo-2-(trifluoromethyl)-	fluorotelomer-related compounds	n:1 fluorotelomer-based non-polymers	A		0.999988	1.23053e-05	0.995238	0.000151422	6.03516	0	1.41542	62.2657	-1.95436	0.720488		0.0530143	0.387783	3.09104	0
922524-02-5	222	IC(C(F)(F)F)CC(C(C(C(C(C(F)(F)F)(F)F)(F)F)(F)F)(F)F)(F)F	Nonane, 1,1,1,2,2,3,3,4,4,5,5,6,6,9,9,9-hexadecafluoro-8-iodo-	fluorotelomer-related compounds	n:2 fluorotelomer iodides (n:2 FTIs)	A		0.956187	0.0438131	0.993666	0.179878	-0.285782	1.57283	0.916665	56.8173	-1.60693	0.722346		0.0584514	0.411708	3.82864	0.18
935553-88-1	99	IC(C(F)(F)F)CC(C(C(C(F)(F)F)(F)F)(F)F)(F)F	Heptane, 1,1,1,2,2,3,3,4,4,7,7,7-dodecafluoro-6-iodo-	fluorotelomer-related compounds	n:2 fluorotelomer iodides (n:2 FTIs)	A		0.941743	0.0582569	0.9879	0.222144	-0.919921	0	0.922442	61.2028	-1.91062	0.727439		0.0734308	0.419638	3.3322	0
922523-98-6	2441	IC(C(F)(F)F)CC(C(F)(F)F)(C(F)(F)F)F	Pentane, 1,1,1,2,5,5,5-heptafluoro-4-iodo-2-(trifluoromethyl)-	fluorotelomer-related compounds	n:2 fluorotelomer iodides (n:2 FTIs)	A		0.9994	0.000599698	0.998402	0.00504873	6.2662	0	0.992333	56.2894	-2.34421	0.735222		0.0965218	0.423236	3.09104	0
922523-99-7	2459	IC(C(F)(F)F)CC(C(F)(F)F)CC(C(F)(F)F)(C(F)(F)F)F	Heptane, 1,1,1,2,7,7,7-heptafluoro-6-iodo-2,4-bis(trifluoromethyl)-	fluorotelomer-related compounds	n:2 fluorotelomer iodides (n:2 FTIs)	A		0.999928	7.23933e-05	0.993417	0.000762545	11.7301	0	0.869035	52.448	-1.45567	0.733078		0.0901366	0.427499	3.66356	0
40735-25-9	544	IC(CC(C(C(C(F)(F)F)(F)F)(F)F)(F)F)CCCC(CC(C(C(C(F)(F)F)(F)F)(F)F)(F)F)I	Pentadecane, 1,1,1,2,2,3,3,4,4,12,12,13,13,14,14,15,15,15-octadecafluoro-6,10-diiodo-	fluorotelomer-related compounds	n:2 fluorotelomer iodides (n:2 FTIs)	A		0.99997	2.96797e-05	0.978381	0.000339091	15.5722	0.88159	0.542	59.0211	-2.30758	0.755341		0.157356	0.412711	3.89182	0.42
1301739-79-6	1891	IC(CC(C(C(C(F)(F)F)(F)F)(F)F)(F)F)CNC(=O)OC(C)(C)C	Carbamic acid, N-(4,4,5,5,6,6,7,7,7-nonafluoro-2-iodoheptyl)-, 1,1-dimethylethyl ester	fluorotelomer-related compounds	n:2 fluorotelomer-based non-polymers	A		0.873114	0.126886	0.986444	0.380423	0.321677	3.09726	0.693272	55.0523	-1.57668	0.735745		0.0980842	0.329565	3.49651	0.28
1644-06-0	380	IC(CC(C(C(F)(F)F)(F)F)(F)F)CCCC(CC(C(C(F)(F)F)(F)F)(F)F)I	Tridecane, 1,1,1,2,2,3,3,11,11,12,12,13,13,13-tetradecafluoro-5,9-diiodo-	fluorotelomer-related compounds	n:2 fluorotelomer iodides (n:2 FTIs)	A		0.945321	0.0546791	0.984233	0.212069	3.96321	0.950363	0.513477	60.2042	-2.73935	0.764334		0.185077	0.395967	3.43399	0.38
ID_26	ID_26	IC=CC(C(C(C(C(C(F)(F)F)(F)F)(F)F)(F)F)(F)F)(F)F	ID_26	fluorotelomer-related compounds	n:2 fluorotelomer-based non-polymers	A		0.951711	0.0482893	0.988866	0.193447	-0.902271	2.9023	0.79176	64.8061	-1.19888	0.722763		0.0596732	0.407908	3.68888	0
126681-21-8	588	IC=CC(C(C(C(F)(F)F)(F)F)(F)F)(C(F)(F)F)C(F)(F)F	1-Hexene, 4,4,5,5,6,6,6-heptafluoro-1-iodo-3,3-bis(trifluoromethyl)-, (E)- (9CI)	fluorotelomer-related compounds	n:2 fluorotelomer-based non-polymers	A		0.998578	0.001422	0.998738	0.0107432	3.59719	0	1.04395	60.2351	-0.770207	0.73122		0.0846193	0.407908	3.95124	0
4316-00-1	2527	IC1CCCCC1C(C(F)(F)F)(C(F)(F)F)F	Cyclohexane, 1-iodo-2-[1,2,2,2-tetrafluoro-1-(trifluoromethyl)ethyl]-	other PFAA precursors or related compounds - semifluorinated	side-chain fluorinated aromatics	A		0.807987	0.192013	0.972719	0.489128	4.48745	0	0.443165	52.0875	-0.714411	0.711701		0.0274859	0.34401	3.55535	0
852527-48-1	1678	ICC(=O)NCCCC(C(C(C(C(C(C(C(F)(F)F)(F)F)(F)F)(F)F)(F)F)(F)F)(F)F)(F)F	Acetamide, N-(4,4,5,5,6,6,7,7,8,8,9,9,10,10,11,11,11-heptadecafluoroundecyl)-2-iodo-	fluorotelomer-related compounds	n:2 FT amine, amino & derivatives	A		0.768164	0.231836	0.995298	0.541485	0.718484	0.936395	0.683554	52.3651	-1.53211	0.729107		0.0783583	0.408333	4.09434	0.3
852527-50-5	1620	ICC(=O)NCCCC(C(C(C(C(C(F)(F)F)(F)F)(F)F)(F)F)(F)F)(F)F	Acetamide, 2-iodo-N-(4,4,5,5,6,6,7,7,8,8,9,9,9-tridecafluorononyl)-	fluorotelomer-related compounds	n:2 FT amine, amino & derivatives	A		0.798839	0.201161	0.996357	0.502008	0.53515	1.10773	0.668088	55.6322	-1.72794	0.719853		0.0511593	0.397179	3.73767	0.22
10258-49-8	174	ICC(C(C(C(C(C(C(F)(F)F)(F)F)(F)F)(F)F)(F)F)(F)F)(F)F	Octane, 1,1,1,2,2,3,3,4,4,5,5,6,6,7,7-pentadecafluoro-8-iodo-	fluorotelomer-related compounds	n:1 fluorotelomer-based non-polymers	A		0.924998	0.0750016	0.993403	0.266389	-0.401869	2.09188	0.897109	52.5801	-1.12219	0.719789		0.0509732	0.400935	3.68888	0
89807-99-8	583	ICC(C(C(C(C(C(C(F)(F)F)(F)F)(F)F)(F)F)(F)F)(F)F)O	2-Octanol, 3,3,4,4,5,5,6,6,7,7,8,8,8-tridecafluoro-1-iodo-	fluorotelomer-related compounds	n:2 fluorotelomer-based non-polymers	A		0.843791	0.156209	0.992771	0.43333	-0.377697	1.85632	0.729955	57.3683	-1.37171	0.723448		0.0616841	0.412042	3.61092	0
212563-43-4	103	ICC(C(C(C(C(C(F)(F)F)(F)F)(F)F)(F)F)(F)F)(F)F	Heptane, 1,1,1,2,2,3,3,4,4,5,5,6,6-tridecafluoro-7-iodo-	fluorotelomer-related compounds	n:1 fluorotelomer-based non-polymers	A		0.955912	0.044088	0.988956	0.180725	-0.621363	3.57398	0.89225	55.4722	-1.58791	0.719553		0.0502823	0.405414	3.43399	0
335-50-2	78	ICC(C(C(C(C(F)(F)F)(F)F)(F)F)(F)F)(F)F	Hexane, 1,1,1,2,2,3,3,4,4,5,5-undecafluoro-6-iodo-	fluorotelomer-related compounds	n:1 fluorotelomer-based non-polymers	A		0.900802	0.0991982	0.990682	0.323318	-0.964348	0	0.888557	58.7628	-2.20378	0.728542		0.0766892	0.410466	3.09104	0
25080-20-0	2966	ICC(C(C(OC(C(F)(F)F)F)(F)F)(F)F)C(F)(F)F	Butane, 1,1,2,2-tetrafluoro-4-iodo-1-[1,2,2,2-tetrafluoro-1-(trifluoromethyl)ethoxy]-	per- and polyfluoroalkyl ether-based compounds	per - and polyfluoroalkyl ether + telomer-based substances - monoethers	A		0.99664	0.00335962	0.997121	0.0224901	1.55943	1.77413	0.933737	67.5131	-1.72541	0.723274		0.0611739	0.413046	3.4012	0
242142-80-9	2510	ICCC(C(C(C(C(C(C(C(C(C(F)(F)F)(C(F)(F)F)F)(F)F)(F)F)(F)F)(F)F)(F)F)(F)F)(F)F)(F)F	Dodecane, 1,1,1,2,3,3,4,4,5,5,6,6,7,7,8,8,9,9,10,10-eicosafluoro-12-iodo-2-(trifluoromethyl)-	fluorotelomer-related compounds	n:2 fluorotelomer iodides (n:2 FTIs)	A		0.92397	0.0760296	0.997932	0.268963	-0.0161743	0.954452	0.904573	52.5273	-1.75571	0.758887		0.168247	0.409458	4.36945	0.5
40678-31-7	2500	ICCC(C(C(C(C(C(C(C(F)(F)F)(C(F)(F)F)F)(F)F)(F)F)(F)F)(F)F)(F)F)(F)F	Decane, 1,1,1,2,3,3,4,4,5,5,6,6,7,7,8,8-hexadecafluoro-10-iodo-2-(trifluoromethyl)-	fluorotelomer-related compounds	n:2 fluorotelomer iodides (n:2 FTIs)	A		0.946342	0.0536584	0.995913	0.20915	-0.120107	1.1309	0.901894	56.1198	-1.05447	0.728645		0.0769911	0.415419	4.11087	0.14
2043-53-0	232	ICCC(C(C(C(C(C(C(C(F)(F)F)(F)F)(F)F)(F)F)(F)F)(F)F)(F)F)(F)F	Decane, 1,1,1,2,2,3,3,4,4,5,5,6,6,7,7,8,8-heptadecafluoro-10-iodo-	fluorotelomer-related compounds	n:2 fluorotelomer iodides (n:2 FTIs)	A		0.763984	0.236016	0.997266	0.546443	-0.202247	1.28617	0.767155	50.7247	-1.21782	0.727608		0.0739296	0.418573	3.95124	0.1
18017-20-4	2473	ICCC(C(C(C(C(C(F)(F)F)(C(F)(F)F)F)(F)F)(F)F)(F)F)(F)F	Octane, 1,1,1,2,3,3,4,4,5,5,6,6-dodecafluoro-8-iodo-2-(trifluoromethyl)-	fluorotelomer-related compounds	n:2 fluorotelomer iodides (n:2 FTIs)	A		0.96663	0.0333701	0.993014	0.146269	-0.317565	1.68351	0.903825	60.0862	-1.23222	0.731702		0.0860483	0.421686	3.7612	0
2043-57-4	125	ICCC(C(C(C(C(C(F)(F)F)(F)F)(F)F)(F)F)(F)F)(F)F	Octane, 1,1,1,2,2,3,3,4,4,5,5,6,6-tridecafluoro-8-iodo-	fluorotelomer-related compounds	n:2 fluorotelomer iodides (n:2 FTIs)	A		0.825249	0.174751	0.991832	0.46334	-0.483791	2.09232	0.739212	55.5796	-1.64663	0.729569		0.0797249	0.424479	3.52636	0
25080-25-5	2976	ICCC(C(C(C(C(C(OC(C(F)(F)F)(C(F)(F)F)F)(F)F)(F)F)(F)F)(F)F)(F)F)(F)F	Octane, 1,1,2,2,3,3,4,4,5,5,6,6-dodecafluoro-8-iodo-1-[1,2,2,2-tetrafluoro-1-(trifluoromethyl)ethoxy]-	per- and polyfluoroalkyl ether-based compounds	per - and polyfluoroalkyl ether + telomer-based substances - monoethers	A		0.928328	0.0716716	0.991693	0.257942	-0.0775288	1.09985	0.764498	62.7604	-1.65965	0.737545		0.103463	0.405487	4.15888	0.38
115347-68-7	244	ICCC(C(C(C(F)(F)F)(F)F)(F)F)(C(F)(F)F)C(F)(F)F	Hexane, 1,1,1,2,2,3,3-heptafluoro-6-iodo-4,4-bis(trifluoromethyl)-	fluorotelomer-related compounds	n:2 fluorotelomer iodides (n:2 FTIs)	A		0.995002	0.00499814	0.999213	0.0314692	4.05591	0	0.881061	57.9069	-1.38109	0.731669		0.0859505	0.424479	3.68888	0
25080-24-4	2970	ICCC(C(C(C(OC(C(F)(F)F)(C(F)(F)F)F)(F)F)(F)F)(F)F)(F)F	Hexane, 1,1,2,2,3,3,4,4-octafluoro-6-iodo-1-[1,2,2,2-tetrafluoro-1-(trifluoromethyl)ethoxy]-	per- and polyfluoroalkyl ether-based compounds	per - and polyfluoroalkyl ether + telomer-based substances - monoethers	A		0.91281	0.0871905	0.992002	0.295989	-0.431771	0.539752	0.73268	66.4638	-1.39156	0.720419		0.0528117	0.410148	3.82864	0.12
49676-71-3	213	ICCC(CC(C(C(C(C(C(F)(F)F)(F)F)(F)F)(F)F)(F)F)(F)F)(F)F	Decane, 1,1,1,2,2,3,3,4,4,5,5,6,6,8,8-pentadecafluoro-10-iodo-	fluorotelomer-related compounds	Hydrofluorotelomer non-polymers	A		0.906146	0.0938541	0.997051	0.311365	-0.254556	1.29721	0.885152	52.3725	-1.59515	0.730437		0.0822962	0.428066	3.78419	0.1
53626-95-2	93	ICCC(CC(C(C(C(F)(F)F)(F)F)(F)F)(F)F)(F)F	Octane, 1,1,1,2,2,3,3,4,4,6,6-undecafluoro-8-iodo-	fluorotelomer-related compounds	Hydrofluorotelomer non-polymers	A		0.94455	0.0554496	0.988597	0.214259	-0.816104	2.01043	0.912781	56.8503	-2.08585	0.731493		0.0854292	0.424563	3.2581	0
272451-64-6	163	ICCC(CC(CC(C(C(C(F)(F)F)(F)F)(F)F)(F)F)(F)F)(F)F	Decane, 1,1,1,2,2,3,3,4,4,6,6,8,8-tridecafluoro-10-iodo-	fluorotelomer-related compounds	Hydrofluorotelomer non-polymers	A		0.963051	0.036949	0.989504	0.158124	-0.608478	1.25663	1.03465	52.7993	-2.04954	0.728186		0.075637	0.422071	3.46574	0.1
82416-71-5	651	N#CC(C(C(C(C(C(C(C(F)(F)F)(F)F)(F)F)(F)F)(F)F)(F)F)(F)F)(F)F	Nonanenitrile, 2,2,3,3,4,4,5,5,6,6,7,7,8,8,9,9,9-heptadecafluoro-	other PFAA precursors and related compounds - perfluoroalkyl ones	perfluoroalkyl cyanide	A		0.750363	0.249637	0.999229	0.561936	0.0725475	0.833832	0.922394	38.8954	-0.214283	0.71617		0.0404293	0.347661	4.00733	0.06
647-12-1	599	N#CC(C(C(C(C(C(C(F)(F)F)(F)F)(F)F)(F)F)(F)F)(F)F)(F)F	Octanenitrile, 2,2,3,3,4,4,5,5,6,6,7,7,8,8,8-pentadecafluoro-	other PFAA precursors and related compounds - perfluoroalkyl ones	perfluoroalkyl cyanide	A		0.76303	0.23697	0.998704	0.547562	0.0792271	0.735345	0.911721	40.4359	-0.304198	0.716352		0.0409582	0.347313	3.82864	0
62038-08-8	433	N#CC(C(C(C(C(C(F)(F)F)(F)F)(F)F)(F)F)(F)F)(F)F	Heptanenitrile, 2,2,3,3,4,4,5,5,6,6,7,7,7-tridecafluoro-	other PFAA precursors and related compounds - perfluoroalkyl ones	perfluoroalkyl cyanide	A		0.793446	0.206554	0.999634	0.509355	0.0870351	1.09119	0.897539	42.0466	-0.65455	0.711733		0.0275776	0.346823	3.61092	0
120903-40-4	4090	N#CC(C(C(C(C(OC(=C(F)F)F)(F)F)(F)F)(F)F)(F)F)(F)F	Hexanenitrile, 2,2,3,3,4,4,5,5,6,6-decafluoro-6-[(1,2,2-trifluoroethenyl)oxy]-	other PFAA precursors and related compounds - perfluoroalkyl ones	perfluoroalkenes & derivatives	A		0.925368	0.0746317	0.998173	0.265458	0.117692	0.849845	0.855589	55.5884	-0.199183	0.716641		0.0418005	0.343963	3.95124	0.04
69804-19-9	3879	N#CC(C(OC(C(OC(=C(F)F)F)(F)F)(C(F)(F)F)F)(F)F)(F)F	Propanenitrile, 3-[1-[difluoro[(1,2,2-trifluoroethenyl)oxy]methyl]-1,2,2,2-tetrafluoroethoxy]-2,2,3,3-tetrafluoro-	per- and polyfluoroalkyl ether-based compounds	other per- and polyfluoroalkyl ether-based compounds - diethers	A		0.935636	0.0643637	0.995295	0.238809	0.0750576	0.888305	0.798854	61.0461	0.070857	0.722542		0.0590267	0.330416	4.02535	0.04
2358-22-7	1151	NC(=O)C(C(C(C(C(C(F)(F)F)(F)F)(F)F)(F)F)(F)F)(F)F	Heptanamide, 2,2,3,3,4,4,5,5,6,6,7,7,7-tridecafluoro-	perfluoroalkyl carbonyl compounds	other perfluoroalkyl carbonyl-based nonpolymers	A		0.759521	0.240479	0.996771	0.551632	-0.0203646	2.36651	0.809658	43.9166	-0.95188	0.711494		0.0268894	0.373863	3.61092	0
335-54-6	1042	NC(=O)C(C(C(C(C(F)(F)F)(F)F)(F)F)(F)F)(F)F	Hexanamide, 2,2,3,3,4,4,5,5,6,6,6-undecafluoro-	perfluoroalkyl carbonyl compounds	other perfluoroalkyl carbonyl-based nonpolymers	A		0.868927	0.131073	0.986564	0.388421	-0.0234061	5.19657	0.78495	45.2271	-1.42266	0.711991		0.0283242	0.375263	3.3322	0
29952-92-9	2980	NC(=O)C(C(C(C(C(OC(C(F)(F)F)(C(F)(F)F)F)(F)F)(F)F)(F)F)(F)F)(F)F	Hexanamide, 2,2,3,3,4,4,5,5,6,6-decafluoro-6-[1,2,2,2-tetrafluoro-1-(trifluoromethyl)ethoxy]-	per- and polyfluoroalkyl ether-based compounds	PFECA-related substances - monoethers	A		0.894391	0.105609	0.997295	0.337235	-0.0355745	1.33207	0.822411	54.2463	-0.85651	0.712774		0.0305876	0.359881	4.06044	0.24
67710-48-9	2786	NC(=O)C(C(F)(F)F)(OC(F)(F)F)F	Propanamide, 2,3,3,3-tetrafluoro-2-(trifluoromethoxy)-	per- and polyfluoroalkyl ether-based compounds	PFECA-related substances - monoethers	A		0.765301	0.234699	0.999557	0.544892	0.527839	0	0.824546	45.8315	-1.84955	0.724086		0.0635576	0.356469	2.94444	0
92681-65-7	1653	NC(=O)OC(C(C(C(C(C(C(F)(F)F)(F)F)(F)F)(F)F)(F)F)(F)F)(C(F)(F)F)F	2-Octanol, 1,1,1,2,3,3,4,4,5,5,6,6,7,7,8,8,8-heptadecafluoro-, carbamate (9CI)	other PFAA precursors and related compounds - perfluoroalkyl ones	perfluoroalkyl alcohols	A		0.875478	0.124522	0.99946	0.375839	0.51789	1.25379	0.893459	44.778	-0.224406	0.718152		0.0461957	0.359881	4.20469	0.12
95639-15-9	1074	O=C(C(C(C(C(F)(F)F)(F)F)(F)F)(C(F)(F)F)F)C(C(F)(F)F)(C(F)(F)F)F	3-Heptanone, 1,1,1,2,4,5,5,6,6,7,7,7-dodecafluoro-2,4-bis(trifluoromethyl)-	other PFAA precursors and related compounds - perfluoroalkyl ones	perfluoroalkyl ketons	A		0.993333	0.00666678	0.995468	0.0400492	2.92503	0	1.16698	41.99	0.347166	0.733507		0.0914141	0.337146	4.15888	0
308-28-1	1596	O=C(C(C(C(C(F)(F)F)(F)F)(F)F)(F)F)OC(=O)C(C(C(C(F)(F)F)(F)F)(F)F)(F)F	Pentanoic acid, 2,2,3,3,4,4,5,5,5-nonafluoro-, 1,1'-anhydride	perfluoroalkyl carbonyl compounds	perfluoroalkyl carboxylic acids (PFCAs), their salts and esters	A		0.875118	0.124882	0.998131	0.376541	0.540685	1.14057	0.856113	47.4781	-1.00722	0.740085		0.111075	0.327005	4.11087	0.42
73041-05-1	3898	O=C(C(C(C(F)(F)F)(C(F)(F)F)F)(F)F)C(F)(F)F	2-Pentanone, 1,1,1,3,3,4,5,5,5-nonafluoro-4-(trifluoromethyl)-	other PFAA precursors and related compounds - perfluoroalkyl ones	perfluoroalkyl ketons	A		0.998439	0.00156084	0.98562	0.0116466	2.38976	0	1.32041	47.1184	-0.939391	0.715818		0.0394075	0.331314	3.3322	0
93830-92-3	3984	O=C(C(C(C(F)(F)F)(F)F)(C(F)(F)F)F)C(F)(F)F	2-Pentanone, 1,1,1,3,4,4,5,5,5-nonafluoro-3-(trifluoromethyl)-	other PFAA precursors and related compounds - perfluoroalkyl ones	perfluoroalkyl ketons	A		0.985391	0.0146094	0.993179	0.0762429	1.19488	0	1.11565	48.3815	-0.48401	0.715144		0.0374508	0.331314	3.61092	0
922168-38-5	1358	O=C(C(C(C(F)(F)F)(F)F)(F)F)OC(C(F)(F)F)(C(F)(F)F)C(F)(F)F	Butanoic acid, 2,2,3,3,4,4,4-heptafluoro-, 2,2,2-trifluoro-1,1-bis(trifluoromethyl)ethyl ester	perfluoroalkyl carbonyl compounds	perfluoroalkyl carboxylic acids (PFCAs), their salts and esters	A		0.916813	0.0831871	0.972759	0.286485	-0.843757	0	1.15225	41.541	0.0670852	0.724584		0.0650198	0.322935	3.89182	0
922168-41-0	1119	O=C(C(C(C(F)(F)F)(F)F)(F)F)OC(C(F)(F)F)C(F)(F)F	Butanoic acid, 2,2,3,3,4,4,4-heptafluoro-, 2,2,2-trifluoro-1-(trifluoromethyl)ethyl ester	perfluoroalkyl carbonyl compounds	perfluoroalkyl carboxylic acids (PFCAs), their salts and esters	A		0.85618	0.14382	0.982766	0.411837	-0.836426	0	1.04308	43.6725	-0.706064	0.71117		0.0259542	0.351508	3.61092	0
336-64-1	1363	O=C(C(C(C(F)(F)F)(F)F)(F)F)OOC(=O)C(C(C(F)(F)F)(F)F)(F)F	Peroxide, bis(2,2,3,3,4,4,4-heptafluoro-1-oxobutyl)	perfluoroalkyl carbonyl compounds	perfluoroalkyl carboxylic acids (PFCAs), their salts and esters	A		0.820003	0.179997	0.998259	0.471389	0.235198	1.23279	0.81835	47.8297	-1.10759	0.738435		0.106127	0.30948	3.68888	0.3
813-44-5	2515	O=C(C(C(F)(F)F)(C(F)(F)F)F)C(C(F)(F)F)(C(F)(F)F)F	3-Pentanone, 1,1,1,2,4,5,5,5-octafluoro-2,4-bis(trifluoromethyl)-	other PFAA precursors and related compounds - perfluoroalkyl ones	perfluoroalkyl ketons	A		0.997684	0.00231618	0.99043	0.0163677	4.80327	0	1.3233	29.8514	-0.511219	0.714441		0.0354123	0.333789	3.61092	0
756-13-8	2499	O=C(C(C(F)(F)F)(C(F)(F)F)F)C(C(F)(F)F)(F)F	3-Pentanone, 1,1,1,2,2,4,5,5,5-nonafluoro-4-(trifluoromethyl)-	other PFAA precursors and related compounds - perfluoroalkyl ones	perfluoroalkyl ketons	A		0.983646	0.0163541	0.994536	0.0834888	2.38976	0	1.14149	38.8544	-0.939391	0.715818		0.0394075	0.331314	3.3322	0
851535-00-7	2615	O=C(C(C(F)(F)F)(C(F)(F)F)F)C(C(F)(F)F)(OC(C(C(F)(F)F)(F)F)(F)F)F	3-Pentanone, 1,1,1,2,4,5,5,5-octafluoro-2-(1,1,2,2,3,3,3-heptafluoropropoxy)-4-(trifluoromethyl)-	other PFAA precursors and related compounds - perfluoroalkyl ones	perfluoroalkyl ketons	A		0.948245	0.0517545	0.992327	0.203649	-0.489276	1.03408	1.04169	49.1056	0.3948	0.733814		0.0923268	0.325681	4.11087	0
756-12-7	2468	O=C(C(C(F)(F)F)(C(F)(F)F)F)C(F)(F)F	2-Butanone, 1,1,1,3,4,4,4-heptafluoro-3-(trifluoromethyl)-	other PFAA precursors and related compounds - perfluoroalkyl ones	perfluoroalkyl ketons	A		0.982843	0.0171565	0.971914	0.0867563	0	0	1.30028	40.9325	-1.53553	0.729939		0.0808214	0.327911	2.94444	0
42566-65-4	2792	O=C(C(C(OC(F)(F)F)(F)F)(F)F)OC(=O)C(C(OC(F)(F)F)(F)F)(F)F	Propanoic acid, 2,2,3,3-tetrafluoro-3-(trifluoromethoxy)-, anhydride with 2,2,3,3-tetrafluoro-3-(trifluoromethoxy)propanoic acid	per- and polyfluoroalkyl ether-based compounds	PFECAs, salts and esters - monoethers	A		0.973555	0.0264453	0.997726	0.12216	0.604805	1.11619	1.05424	47.9562	-0.785503	0.744248		0.123611	0.298327	3.89182	0.34
147874-76-8	1171	O=C(C(F)(F)F)CC(=O)C(C(C(C(C(C(F)(F)F)(F)F)(F)F)(F)F)(F)F)(F)F	2,4-Decanedione, 1,1,1,5,5,6,6,7,7,8,8,9,9,10,10,10-hexadecafluoro-	other PFAA precursors or related compounds - semifluorinated	semi-fluorinated ketons	A		0.874516	0.125484	0.998987	0.377712	0.0818053	1.36887	0.841301	50.4874	-1.05755	0.714471		0.0354983	0.378164	4.06044	0.24
335-60-4	639	O=CC(C(C(C(C(C(C(F)(F)F)(F)F)(F)F)(F)F)(F)F)(F)F)(F)F	Octanal, 2,2,3,3,4,4,5,5,6,6,7,7,8,8,8-pentadecafluoro-	fluorotelomer-related compounds	n:1 FTAL	A		0.779879	0.220121	0.998665	0.527061	-0.00290379	1.55927	0.90337	40.3061	-0.609285	0.713615		0.0330199	0.365037	3.7612	0
63967-41-9	473	O=CC(C(C(C(C(C(F)(F)F)(F)F)(F)F)(F)F)(F)F)(F)F	Heptanal, 2,2,3,3,4,4,5,5,6,6,7,7,7-tridecafluoro-	fluorotelomer-related compounds	n:1 FTAL	A		0.878911	0.121089	0.996599	0.369089	-0.0033025	3.86106	0.891384	41.7958	-1.01149	0.710186		0.0231158	0.36672	3.52636	0
ID_37	ID_37	O=CC=C(C(C(C(C(C(C(C(C(C(F)(F)F)(F)F)(F)F)(F)F)(F)F)(F)F)(F)F)(F)F)(F)F)F	ID_37	fluorotelomer-related compounds	n:2 fluorotelomer-based non-polymers	A		0.765226	0.234774	0.999243	0.544981	0.0823481	1.09534	0.865462	42.8469	-0.899009	0.727225		0.0727976	0.385155	4.40672	0.34
142502-68-9	1064	O=CC=C(C(C(C(C(C(C(C(F)(F)F)(F)F)(F)F)(F)F)(F)F)(F)F)(F)F)F	2-Decenal, 3,4,4,5,5,6,6,7,7,8,8,9,9,10,10,10-hexadecafluoro-, (2Z)-	fluorotelomer-related compounds	n:2 fluorotelomer-based non-polymers	A		0.811331	0.188669	0.999036	0.484287	0.0934082	1.38181	0.845527	45.8845	-0.563611	0.722401		0.0586147	0.38993	4.15888	0.1
69534-12-9	822	O=CC=C(C(C(C(C(C(F)(F)F)(F)F)(F)F)(F)F)(F)F)F	2-Octenal, 3,4,4,5,5,6,6,7,7,8,8,8-dodecafluoro-	fluorotelomer-related compounds	n:2 fluorotelomer-based non-polymers	A		0.876734	0.123266	0.995728	0.373383	0.106306	2.68456	0.818953	48.8707	-0.833841	0.721485		0.0559316	0.395478	3.82864	0
103229-89-6	2547	OC(=O)C(=C(C(C(F)(F)F)(C(F)(F)F)F)F)F	2-Pentenoic acid, 2,3,4,5,5,5-hexafluoro-4-(trifluoromethyl)-, (E)- (9CI)	other PFAA precursors and related compounds - perfluoroalkyl ones	perfluoroalkenes & derivatives	A		0.976269	0.023731	0.986689	0.112224	0.47464	0	1.14311	46.2316	-0.573059	0.71353		0.0327727	0.361742	3.7612	0
16486-94-5	2574	OC(=O)C(C(C(C(C(C(C(C(C(F)(F)F)(C(F)(F)F)F)(F)F)(F)F)(F)F)(F)F)(F)F)(F)F)(F)F	Decanoic acid, 2,2,3,3,4,4,5,5,6,6,7,7,8,8,9,10,10,10-octadecafluoro-9-(trifluoromethyl)-	perfluoroalkyl carbonyl compounds	perfluoroalkyl carboxylic acids (PFCAs), their salts and esters	A		0.951313	0.0486874	0.99461	0.194632	-0.0187821	1.00755	1.05199	46.3649	-0.916896	0.729608		0.079842	0.351482	4.29046	0.4
172155-07-6	2580	OC(=O)C(C(C(C(C(C(C(F)(F)F)(C(F)(F)F)F)(F)F)(F)F)(F)F)(C(F)(F)F)F)(F)F	Octanoic acid, 2,2,3,4,4,5,5,6,6,7,8,8,8-tridecafluoro-3,7-bis(trifluoromethyl)-	perfluoroalkyl carbonyl compounds	perfluoroalkyl carboxylic acids (PFCAs), their salts and esters	A		0.994017	0.00598265	0.993595	0.0365892	1.50051	0.709883	1.16693	49.2535	0.403875	0.740249		0.111569	0.351539	4.29046	0
15899-31-7	2565	OC(=O)C(C(C(C(C(C(C(F)(F)F)(C(F)(F)F)F)(F)F)(F)F)(F)F)(F)F)(F)F	Octanoic acid, 2,2,3,3,4,4,5,5,6,6,7,8,8,8-tetradecafluoro-7-(trifluoromethyl)-	perfluoroalkyl carbonyl compounds	perfluoroalkyl carboxylic acids (PFCAs), their salts and esters	A		0.968097	0.0319028	0.994485	0.141295	-0.0228412	1.13791	1.06702	48.8738	-0.0591362	0.723048		0.0605098	0.351577	4.00733	0
15166-06-0	3154	OC(=O)C(C(C(C(C(C(F)(F)F)(C(F)(F)F)F)(F)F)(F)F)(F)F)(F)F	Heptanoic acid, 2,2,3,3,4,4,5,5,6,7,7,7-dodecafluoro-6-(trifluoromethyl)-	perfluoroalkyl carbonyl compounds	perfluoroalkyl carboxylic acids (PFCAs), their salts and esters	A		0.973615	0.0263849	0.9936	0.121942	-0.0256067	1.15343	1.07814	49.79	-0.351108	0.715882		0.0395944	0.351579	3.82864	0
909009-42-3	4559	OC(=O)C(C(C(C(C(C(F)(F)F)(F)F)(C(F)(F)F)F)(F)F)(F)F)(F)F	Heptanoic acid, 2,2,3,3,4,4,5,6,6,7,7,7-dodecafluoro-5-(trifluoromethyl)-	perfluoroalkyl carbonyl compounds	perfluoroalkyl carboxylic acids (PFCAs), their salts and esters	A		0.976514	0.0234858	0.986524	0.111311	-0.31217	3.83762	1.00877	50.7131	-0.0591495	0.723048		0.0605095	0.351579	4.00733	0
1144512-18-4	4560	OC(=O)C(C(C(C(C(C(F)(F)F)(F)F)(F)F)(C(F)(F)F)F)(F)F)(F)F	Heptanoic acid, 2,2,3,3,4,5,5,6,6,7,7,7-dodecafluoro-4-(trifluoromethyl)-	perfluoroalkyl carbonyl compounds	perfluoroalkyl carboxylic acids (PFCAs), their salts and esters	A		0.986089	0.013911	0.997777	0.0732844	1.15635	2.3464	1.00877	50.7131	-0.0591495	0.723048		0.0605095	0.351579	4.00733	0
705240-04-6	4558	OC(=O)C(C(C(C(C(C(F)(F)F)(F)F)(F)F)(F)F)(C(F)(F)F)F)(F)F	Heptanoic acid, 2,2,3,4,4,5,5,6,6,7,7,7-dodecafluoro-3-(trifluoromethyl)-	perfluoroalkyl carbonyl compounds	perfluoroalkyl carboxylic acids (PFCAs), their salts and esters	A		0.94673	0.0532698	0.984848	0.208033	-0.983936	2.3464	1.00877	50.7131	-0.0591495	0.723048		0.0605095	0.351579	4.00733	0
207678-51-1	4556	OC(=O)C(C(C(C(C(C(F)(F)F)(F)F)(F)F)(F)F)(F)F)(C(F)(F)F)F	Heptanoic acid, 2,3,3,4,4,5,5,6,6,7,7,7-dodecafluoro-2-(trifluoromethyl)-	perfluoroalkyl carbonyl compounds	perfluoroalkyl carboxylic acids (PFCAs), their salts and esters	A		0.923606	0.0763937	0.997426	0.269872	-0.0256067	1.1732	1.00518	45.0475	-0.351108	0.715882		0.0395944	0.351579	3.82864	0
32347-41-4	2979	OC(=O)C(C(C(C(C(C(OC(C(F)(F)F)(C(F)(F)F)F)(F)F)(F)F)(F)F)(F)F)(F)F)(F)F	Heptanoic acid, 2,2,3,3,4,4,5,5,6,6,7,7-dodecafluoro-7-[1,2,2,2-tetrafluoro-1-(trifluoromethyl)ethoxy]-	per- and polyfluoroalkyl ether-based compounds	PFECAs, salts and esters - monoethers	A		0.925567	0.0744328	0.997613	0.264957	-0.0389579	1.06459	0.876823	54.5067	-0.944531	0.731445		0.0852853	0.341252	4.20469	0.4
1144512-35-5	4562	OC(=O)C(C(C(C(C(F)(F)F)(C(F)(F)F)F)(F)F)(C(F)(F)F)F)(F)F	Hexanoic acid, 2,2,3,4,4,5,6,6,6-nonafluoro-3,5-bis(trifluoromethyl)-	perfluoroalkyl carbonyl compounds	perfluoroalkyl carboxylic acids (PFCAs), their salts and esters	A		0.999658	0.000341751	0.978506	0.00306936	2.37303	8.31128	1.21687	47.4153	-0.0591495	0.723048		0.0605095	0.351579	4.00733	0
15899-29-3	2552	OC(=O)C(C(C(C(C(F)(F)F)(C(F)(F)F)F)(F)F)(F)F)(F)F	Hexanoic acid, 2,2,3,3,4,4,5,6,6,6-decafluoro-5-(trifluoromethyl)-	perfluoroalkyl carbonyl compounds	perfluoroalkyl carboxylic acids (PFCAs), their salts and esters	A		0.995401	0.00459905	0.9716	0.0293401	-0.31649	7.87052	1.09341	49.4707	-0.706064	0.71117		0.0259542	0.351508	3.61092	0
1882109-79-6	4543	OC(=O)C(C(C(C(C(F)(F)F)(F)F)(C(C(F)(F)F)(F)F)F)(F)F)(F)F	Hexanoic acid, 2,2,3,3,4,5,5,6,6,6-decafluoro-4-(1,1,2,2,2-pentafluoroethyl)-	perfluoroalkyl carbonyl compounds	perfluoroalkyl carboxylic acids (PFCAs), their salts and esters	A		0.993158	0.00684228	0.984212	0.0409251	0.869783	8.31128	0.939405	48.8669	0.188463	0.731384		0.0851042	0.351579	4.15888	0
1882109-81-0	4545	OC(=O)C(C(C(C(C(F)(F)F)(F)F)(C(F)(F)F)F)(C(F)(F)F)F)(F)F	Hexanoic acid, 2,2,3,4,5,5,6,6,6-nonafluoro-3,4-bis(trifluoromethyl)-	perfluoroalkyl carbonyl compounds	perfluoroalkyl carboxylic acids (PFCAs), their salts and esters	A		0.998378	0.00162205	0.983481	0.0120409	1.43652	8.31128	1.07814	48.6868	0.403441	0.740246		0.111561	0.351579	4.29046	0
1812247-20-3	4521	OC(=O)C(C(C(C(C(F)(F)F)(F)F)(F)F)(C(F)(F)F)C(F)(F)F)(F)F	Hexanoic acid, 2,2,4,4,5,5,6,6,6-nonafluoro-3,3-bis(trifluoromethyl)-	perfluoroalkyl carbonyl compounds	perfluoroalkyl carboxylic acids (PFCAs), their salts and esters	A		0.999905	9.54137e-05	0.972134	0.000978681	2.93976	8.31128	1.3556	45.764	0.188463	0.731384		0.0851042	0.351579	4.15888	0
1812247-18-9	4567	OC(=O)C(C(C(C(C(F)(F)F)(F)F)(F)F)(C(F)(F)F)F)(C(F)(F)F)F	Hexanoic acid, 2,3,4,4,5,5,6,6,6-nonafluoro-2,3-bis(trifluoromethyl)-	perfluoroalkyl carbonyl compounds	perfluoroalkyl carboxylic acids (PFCAs), their salts and esters	A		0.996108	0.00389228	0.975244	0.025482	0.218308	8.31128	1.07454	48.1484	0.188463	0.731384		0.0851042	0.351579	4.15888	0
35605-76-6	4552	OC(=O)C(C(C(C(C(F)(F)F)(F)F)(F)F)(F)F)(C(C(F)(F)F)(F)F)F	Hexanoic acid, 2,3,3,4,4,5,5,6,6,6-decafluoro-2-(1,1,2,2,2-pentafluoroethyl)-	perfluoroalkyl carbonyl compounds	perfluoroalkyl carboxylic acids (PFCAs), their salts and esters	A		0.828588	0.171412	0.993668	0.458119	-0.983936	2.07782	0.93581	45.0475	-0.0591495	0.723048		0.0605095	0.351579	4.00733	0
1882109-73-0	4537	OC(=O)C(C(C(C(F)(F)F)(C(F)(F)F)C(F)(F)F)(F)F)(C(F)(F)F)F	Pentanoic acid, 2,3,3,5,5,5-hexafluoro-2,4,4-tris(trifluoromethyl)-	perfluoroalkyl carbonyl compounds	perfluoroalkyl carboxylic acids (PFCAs), their salts and esters	A		0.999876	0.000124126	0.986781	0.00124054	3.82711	0	1.62947	39.75	-0.351108	0.715882		0.0395944	0.351579	3.82864	0
1882109-68-3	4532	OC(=O)C(C(C(C(F)(F)F)(C(F)(F)F)F)(C(C(F)(F)F)(F)F)F)(F)F	Pentanoic acid, 2,2,3,4,5,5,5-heptafluoro-3-(1,1,2,2,2-pentafluoroethyl)-4-(trifluoromethyl)-	perfluoroalkyl carbonyl compounds	perfluoroalkyl carboxylic acids (PFCAs), their salts and esters	A		0.99366	0.0063398	0.994848	0.0384048	2.90503	0	1.07814	48.6868	0.403441	0.740246		0.111561	0.351579	4.29046	0
1882109-72-9	4536	OC(=O)C(C(C(C(F)(F)F)(C(F)(F)F)F)(C(F)(F)F)F)(C(F)(F)F)F	Pentanoic acid, 2,3,4,5,5,5-hexafluoro-2,3,4-tris(trifluoromethyl)-	perfluoroalkyl carbonyl compounds	perfluoroalkyl carboxylic acids (PFCAs), their salts and esters	A		0.994025	0.00597472	0.993331	0.0365487	2.92532	0	1.21327	39.75	0.403441	0.740246		0.111561	0.351579	4.29046	0
1882109-65-0	4529	OC(=O)C(C(C(C(F)(F)F)(C(F)(F)F)F)(F)F)(C(C(F)(F)F)(F)F)F	Pentanoic acid, 2,3,3,4,5,5,5-heptafluoro-2-(1,1,2,2,2-pentafluoroethyl)-4-(trifluoromethyl)-	perfluoroalkyl carbonyl compounds	perfluoroalkyl carboxylic acids (PFCAs), their salts and esters	A		0.954475	0.0455253	0.970885	0.185123	-0.754188	0	1.14391	47.2254	-0.0591495	0.723048		0.0605095	0.351579	4.00733	0
1882109-70-7	4534	OC(=O)C(C(C(C(F)(F)F)(C(F)(F)F)F)(F)F)(C(F)(F)F)C(F)(F)F	Pentanoic acid, 3,3,4,5,5,5-hexafluoro-2,2,4-tris(trifluoromethyl)-	perfluoroalkyl carbonyl compounds	perfluoroalkyl carboxylic acids (PFCAs), their salts and esters	A		0.999904	9.64474e-05	0.989896	0.000988245	5.04991	0	1.55651	40.0984	-0.351108	0.715882		0.0395944	0.351579	3.82864	0
1882109-78-5	4542	OC(=O)C(C(C(C(F)(F)F)(F)F)(C(C(C(F)(F)F)(F)F)(F)F)F)(F)F	Hexanoic acid, 2,2,3,4,4,5,5,6,6,6-decafluoro-3-(1,1,2,2,2-pentafluoroethyl)-	perfluoroalkyl carbonyl compounds	perfluoroalkyl carboxylic acids (PFCAs), their salts and esters	A		0.990523	0.00947743	0.984125	0.0535862	0.198017	8.31128	0.939405	49.79	0.188463	0.731384		0.0851042	0.351579	4.15888	0
1882109-66-1	4530	OC(=O)C(C(C(C(F)(F)F)(F)F)(C(C(F)(F)F)(F)F)F)(C(F)(F)F)F	Pentanoic acid, 2,3,4,4,5,5,5-heptafluoro-3-(1,1,2,2,2-pentafluoroethyl)-2-(trifluoromethyl)-	perfluoroalkyl carbonyl compounds	perfluoroalkyl carboxylic acids (PFCAs), their salts and esters	A		0.993265	0.00673453	0.998405	0.0403879	4.12784	0	1.00518	46.3023	0.403441	0.740246		0.111561	0.351579	4.29046	0
1882109-69-4	4533	OC(=O)C(C(C(C(F)(F)F)(F)F)(C(F)(F)F)F)(C(F)(F)F)C(F)(F)F	Pentanoic acid, 3,4,4,5,5,5-hexafluoro-2,2,3-tris(trifluoromethyl)-	perfluoroalkyl carbonyl compounds	perfluoroalkyl carboxylic acids (PFCAs), their salts and esters	A		0.998245	0.001755	0.98867	0.0128894	2.94561	0	1.34841	41.0215	0.403441	0.740246		0.111561	0.351579	4.29046	0
1882109-77-4	4541	OC(=O)C(C(C(C(F)(F)F)(F)F)(F)F)(C(C(C(F)(F)F)(F)F)(F)F)F	Pentanoic acid, 2,3,3,4,4,5,5,5-octafluoro-2-(1,1,2,2,3,3,3-heptafluoropropyl)-	perfluoroalkyl carbonyl compounds	perfluoroalkyl carboxylic acids (PFCAs), their salts and esters	A		0.849931	0.150069	0.99481	0.422829	0.484581	0	0.93581	43.2014	-0.0591495	0.723048		0.0605095	0.351579	4.00733	0
1882109-76-3	4540	OC(=O)C(C(C(C(F)(F)F)(F)F)(F)F)(C(C(F)(F)F)(C(F)(F)F)F)F	Pentanoic acid, 2,3,3,4,4,5,5,5-octafluoro-2-[1,2,2,2-tetrafluoro-1-(trifluoromethyl)ethyl]-	perfluoroalkyl carbonyl compounds	perfluoroalkyl carboxylic acids (PFCAs), their salts and esters	A		0.936302	0.0636982	0.984252	0.237024	-0.453458	0	1.07454	47.2254	0.188463	0.731384		0.0851042	0.351579	4.15888	0
1882109-60-5	4524	OC(=O)C(C(C(F)(F)F)(C(F)(F)F)C(F)(F)F)(C(C(F)(F)F)(F)F)F	Butanoic acid, 2,3,3,4,4,4-hexafluoro-2-[2,2,2-trifluoro-1,1-bis(trifluoromethyl)ethyl]-	perfluoroalkyl carbonyl compounds	perfluoroalkyl carboxylic acids (PFCAs), their salts and esters	A		0.99964	0.000360106	0.988969	0.00321536	4.7293	0	1.42137	39.75	0.403441	0.740246		0.111561	0.351579	4.29046	0
1882109-61-6	4525	OC(=O)C(C(C(F)(F)F)(C(F)(F)F)F)(C(C(F)(F)F)(C(F)(F)F)F)F	Butanoic acid, 2,3,4,4,4-pentafluoro-2-[1,2,2,2-tetrafluoro-1-(trifluoromethyl)ethyl]-3-(trifluoromethyl)-	perfluoroalkyl carbonyl compounds	perfluoroalkyl carboxylic acids (PFCAs), their salts and esters	A		0.998865	0.00113479	0.996273	0.00882954	5.93181	0	1.21327	37.3292	0.403441	0.740246		0.111561	0.351579	4.29046	0
917951-62-3	2475	OC(=O)C(C(C(F)(F)F)(C(F)(F)F)F)F	Butanoic acid, 2,3,4,4,4-pentafluoro-3-(trifluoromethyl)-	perfluoroalkyl carbonyl compounds	perfluoroalkyl carboxylic acids (PFCAs), their salts and esters	A		0.939671	0.0603289	0.988713	0.227872	0.574236	0	1.0967	40.4015	-2.09722	0.725076		0.0664675	0.378992	2.94444	0
1882109-64-9	4528	OC(=O)C(C(C(F)(F)F)(F)F)(C(C(C(F)(F)F)(F)F)(C(F)(F)F)F)F	Pentanoic acid, 2,3,4,4,5,5,5-heptafluoro-2-(1,1,2,2,2-pentafluoroethyl)-3-(trifluoromethyl)-	perfluoroalkyl carbonyl compounds	perfluoroalkyl carboxylic acids (PFCAs), their salts and esters	A		0.976249	0.023751	0.995008	0.112299	1.98755	0	1.00518	47.2254	0.403441	0.740246		0.111561	0.351579	4.29046	0
1882109-63-8	4527	OC(=O)C(C(C(F)(F)F)(F)F)(C(C(C(F)(F)F)(F)F)(F)F)C(F)(F)F	Pentanoic acid, 3,3,4,4,5,5,5-heptafluoro-2-(1,1,2,2,2-pentafluoroethyl)-2-(trifluoromethyl)-	perfluoroalkyl carbonyl compounds	perfluoroalkyl carboxylic acids (PFCAs), their salts and esters	A		0.989293	0.010707	0.988455	0.0592256	1.70711	0	1.20968	41.7379	0.188463	0.731384		0.0851042	0.351579	4.15888	0
86556-81-2	3956	OC(=O)C(C(C(OC(C(Cl)(F)F)(Cl)F)(F)F)(F)F)(F)F	Butanoic acid, 4-(1,2-dichloro-1,2,2-trifluoroethoxy)-2,2,3,3,4,4-hexafluoro-	per- and polyfluoroalkyl ether-based compounds	PFECAs, salts and esters - monoethers	A		0.96401	0.03599	0.981834	0.154984	-0.345666	2.39766	0.749983	68.4601	-0.557082	0.722516		0.0589505	0.311671	3.43399	0
504435-11-4	1493	OC(=O)C(C(F)(F)F)(OC(C(C(C(C(F)(F)F)(F)F)(F)F)(F)F)(F)F)F	Propanoic acid, 2,3,3,3-tetrafluoro-2-[(1,1,2,2,3,3,4,4,5,5,5-undecafluoropentyl)oxy]-	per- and polyfluoroalkyl ether-based compounds	PFECAs, salts and esters - monoethers	A		0.928487	0.0715132	0.99682	0.257536	0.917715	1.26171	0.826495	52.4864	-0.110401	0.719935		0.0513974	0.339076	3.89182	0
13252-13-6	2839	OC(=O)C(C(F)(F)F)(OC(C(C(F)(F)F)(F)F)(F)F)F	Propanoic acid, 2,3,3,3-tetrafluoro-2-(1,1,2,2,3,3,3-heptafluoropropoxy)-	per- and polyfluoroalkyl ether-based compounds	PFECAs, salts and esters - monoethers	A		0.903432	0.096568	0.979487	0.317476	-1.29667	7.75325	0.753546	51.3667	-0.817981	0.713572		0.0328946	0.335397	3.43399	0
13140-29-9	2776	OC(=O)C(C(F)(F)F)(OC(F)(F)F)F	Propanoic acid, 2,3,3,3-tetrafluoro-2-(trifluoromethoxy)-	per- and polyfluoroalkyl ether-based compounds	PFECAs, salts and esters - monoethers	A		0.854196	0.145804	0.998204	0.415362	0.25777	0	0.891263	47.8561	-1.53619	0.729918		0.0807598	0.327972	2.94444	0
378-03-0	2833	OC(=O)C(C(OC(C(C(F)(F)F)(F)F)(F)F)(F)F)(F)F	Propanoic acid, 2,2,3,3-tetrafluoro-3-(1,1,2,2,3,3,3-heptafluoropropoxy)-	per- and polyfluoroalkyl ether-based compounds	PFECAs, salts and esters - monoethers	A		0.871566	0.128434	0.993063	0.383399	-0.235897	2.18886	0.786242	53.859	-1.16944	0.717014		0.0428827	0.335397	3.21888	0
919005-14-4	4452	OC(=O)C(C(OC(C(C(OC(F)(F)F)(F)F)(F)F)(F)F)F)(F)F	Propanoic acid, 2,2,3-trifluoro-3-[1,1,2,2,3,3-hexafluoro-3-(trifluoromethoxy)propoxy]-	per- and polyfluoroalkyl ether-based compounds	PFECAs, salts and esters - diethers	A		0.981135	0.0188648	0.998081	0.0935876	1.15233	1.77656	0.906104	56.518	-1.20834	0.710707		0.0246166	0.348571	3.52636	0.12
377-76-4	2799	OC(=O)C(C(OC(C(F)(F)F)(F)F)(F)F)(F)F	Propanoic acid, 2,2,3,3-tetrafluoro-3-(1,1,2,2,2-pentafluoroethoxy)-	per- and polyfluoroalkyl ether-based compounds	PFECAs, salts and esters - monoethers	A		0.8217	0.1783	0.975932	0.468805	-0.244116	7.20703	0.627582	49.2872	-1.34567	0.721948		0.0572867	0.332428	3.09104	0
903523-21-7	4669	OC(=O)C(OC(C(Cl)(F)F)(C(F)(F)F)F)(F)F	Acetic acid, 2-[1-(chlorodifluoromethyl)-1,2,2,2-tetrafluoroethoxy]-2,2-difluoro-	per- and polyfluoroalkyl ether-based compounds	PFECAs, salts and esters - monoethers	A		0.821115	0.178885	0.990564	0.469698	0.12599	0	0.724697	57.9864	-0.800062	0.720452		0.0529075	0.318644	3.3322	0
70887-94-4	1329	OC(=O)C=C(C(C(C(C(C(C(C(C(C(F)(F)F)(F)F)(F)F)(F)F)(F)F)(F)F)(F)F)(F)F)(F)F)F	2-Dodecenoic acid, 3,4,4,5,5,6,6,7,7,8,8,9,9,10,10,11,11,12,12,12-eicosafluoro-	fluorotelomer-related compounds	n:2 fluorotelomer-based non-polymers	A		0.851982	0.148018	0.999371	0.419255	0.0714346	1.07199	0.914104	44.5656	-0.807143	0.729852		0.0805632	0.375277	4.47734	0.38
70887-84-2	1266	OC(=O)C=C(C(C(C(C(C(C(C(F)(F)F)(F)F)(F)F)(F)F)(F)F)(F)F)(F)F)F	2-Decenoic acid, 3,4,4,5,5,6,6,7,7,8,8,9,9,10,10,10-hexadecafluoro-	fluorotelomer-related compounds	n:2 fluorotelomer-based non-polymers	A		0.891158	0.108842	0.999664	0.344086	0.0818053	1.30932	0.904174	47.6918	-0.419946	0.720327		0.0525424	0.378164	4.2485	0.14
70887-88-6	1103	OC(=O)C=C(C(C(C(C(C(F)(F)F)(F)F)(F)F)(F)F)(F)F)F	2-Octenoic acid, 3,4,4,5,5,6,6,7,7,8,8,8-dodecafluoro-	fluorotelomer-related compounds	n:2 fluorotelomer-based non-polymers	A		0.933861	0.0661388	0.996645	0.243535	0.0949138	2.28069	0.89326	50.765	-0.475082	0.722255		0.0581861	0.38107	3.95124	0
ID_38	ID_38	OC(=O)C=CC(=O)OC(C(C(C(C(C(C(C(F)(F)F)(F)F)(F)F)(F)F)(F)F)(F)F)(F)F)(F)F	ID_38	other PFAA precursors and related compounds - perfluoroalkyl ones	perfluoroalkyl alcohols	A		0.788347	0.211653	0.99921	0.516139	-0.0940511	1.1567	0.846937	46.1382	-0.598873	0.723346		0.0613835	0.373458	4.43082	0.3
ID_39	ID_39	OC(=O)C=CC(C(C(F)(F)F)(F)F)(F)F	ID_39	fluorotelomer-related compounds	n:2 fluorotelomer-based non-polymers	A		0.852356	0.147644	0.990924	0.4186	-0.398284	3.90169	0.82728	46.359	-1.42116	0.71415		0.0345685	0.39025	3.43399	0
45291-33-6	862	OC(=O)CC(C(C(C(C(C(C(F)(F)F)(F)F)(F)F)(F)F)(F)F)(F)F)(F)F	Nonanoic acid, 3,3,4,4,5,5,6,6,7,7,8,8,9,9,9-pentadecafluoro-	fluorotelomer-related compounds	n:2 fluorotelomer carboxylic acids (FTCAs)	A		0.782342	0.217658	0.998595	0.523927	0.01158	1.49464	0.953845	37.0176	-1.05829	0.713103		0.0315379	0.389227	3.89182	0.12
53826-12-3	776	OC(=O)CC(C(C(C(C(C(F)(F)F)(F)F)(F)F)(F)F)(F)F)(F)F	Octanoic acid, 3,3,4,4,5,5,6,6,7,7,8,8,8-tridecafluoro-	fluorotelomer-related compounds	n:2 fluorotelomer carboxylic acids (FTCAs)	A		0.84513	0.15487	0.995286	0.431064	0.0128777	2.35288	0.957468	38.3157	-1.01591	0.716443		0.041225	0.391269	3.68888	0
889944-77-8	649	OC(=O)CC(C(C(C(C(F)(F)F)(F)F)(F)F)(F)F)(F)F	Heptanoic acid, 3,3,4,4,5,5,6,6,7,7,7-undecafluoro-	fluorotelomer-related compounds	n:2 fluorotelomer carboxylic acids (FTCAs)	A		0.830996	0.169004	0.997936	0.454303	0.0145025	1.23283	0.964649	39.6259	-1.45243	0.714993		0.0370118	0.393093	3.43399	0
7079-86-9	1295	OC(=O)CC(C(C(C(F)(F)F)(F)F)(F)F)CN(=O)=O	Hexanoic acid, 4,4,5,5,6,6,6-heptafluoro-3-(nitromethyl)-	fluorotelomer-related compounds	n:2 fluorotelomer-based non-polymers	A		0.894993	0.105007	0.995653	0.335946	0.653001	3.41968	0.811949	46.0613	-0.778177	0.71075		0.0247405	0.358066	3.61092	0
679-46-9	245	OC(=O)CC(C(C(F)(F)F)(F)F)(F)F	Pentanoic acid, 3,3,4,4,5,5,5-heptafluoro-	fluorotelomer-related compounds	n:2 fluorotelomer carboxylic acids (FTCAs)	A		0.864635	0.135365	0.993079	0.39646	0.297802	0	1.00606	40.4478	-2.87648	0.753329		0.151198	0.393472	2.56495	0
773869-22-0	2461	OC(=O)CC(C(F)(F)F)(C(F)(F)F)F	Butanoic acid, 3,4,4,4-tetrafluoro-3-(trifluoromethyl)-	fluorotelomer-related compounds	n:2 fluorotelomer carboxylic acids (FTCAs)	A		0.898132	0.101868	0.989218	0.329167	0.598837	0	1.08713	35.9573	-2.25644	0.728321		0.0760341	0.393472	2.94444	0
363158-84-3	4359	OC(=O)CC(C(OC(C(S(=O)(=O)F)(F)F)(F)F)(F)F)(F)F	Butanoic acid, 3,3,4,4-tetrafluoro-4-[1,1,2,2-tetrafluoro-2-(fluorosulfonyl)ethoxy]-	per- and polyfluoroalkyl ether-based compounds	other per- and polyfluoroalkyl ether-based compounds - monoethers	A		0.981613	0.0183871	0.992961	0.0916938	0.051469	1.74228	0.986697	57.4678	-0.774078	0.711382		0.0265635	0.345129	3.52636	0
129991-14-6	908	OC(=O)CCC(C(C(C(F)(F)F)(F)F)(F)F)(C(F)(F)F)C(F)(F)F	Heptanoic acid, 5,5,6,6,7,7,7-heptafluoro-4,4-bis(trifluoromethyl)-	fluorotelomer-related compounds	n:3 acids	A		0.9538	0.0461995	0.996343	0.187169	2.43013	1.06097	0.938162	40.7703	-0.868503	0.728805		0.0774669	0.408018	3.89182	0
28793-36-4	2971	OC(=O)CCC(C(OC(C(F)(F)F)(C(F)(F)F)F)(F)F)(F)F	Pentanoic acid, 4,4,5,5-tetrafluoro-5-[1,2,2,2-tetrafluoro-1-(trifluoromethyl)ethoxy]-	per- and polyfluoroalkyl ether-based compounds	per - and polyfluoroalkyl ether + telomer-based substances - monoethers	A		0.844926	0.155074	0.996382	0.43141	0.649859	1.98414	0.774135	48.2813	-1.03267	0.71865		0.0476482	0.396462	3.71357	0
6189-00-0	3183	OC(C(C(F)(F)F)(F)F)(C(C(F)(F)F)(F)F)C(C(F)(F)F)(F)F	3-Pentanol, 1,1,1,2,2,4,4,5,5,5-decafluoro-3-(1,1,2,2,2-pentafluoroethyl)-	other PFAA precursors and related compounds - perfluoroalkyl ones	perfluoroalkyl alcohols	A		0.85937	0.14063	0.996932	0.406106	3.11034	0	0.862488	34.1212	-0.082109	0.722896		0.0600648	0.353667	4.00733	0
54009-73-3	2623	OC(CC(C(C(C(C(C(C(C(F)(F)F)(C(F)(F)F)F)(F)F)(F)F)(F)F)(F)F)(F)F)(F)F)COP(=O)(O)O	1,2-Undecanediol, 4,4,5,5,6,6,7,7,8,8,9,9,10,11,11,11-hexadecafluoro-10-(trifluoromethyl)-, 1-(dihydrogen phosphate)	fluorotelomer-related compounds	n:2 fluorotelomer alcohol, phosphate esters (PAPs)	A		0.885319	0.114681	0.999195	0.356191	-0.061298	1.03553	0.914627	47.9291	-1.29142	0.734184		0.0934302	0.403542	4.33073	0.36
16083-81-1	2641	OC(CC(C(C(C(C(C(F)(F)F)(C(F)(F)F)F)(F)F)(F)F)(F)F)(F)F)COC(=O)C(=C)C	2-Propenoic acid, 2-methyl-, 4,4,5,5,6,6,7,7,8,9,9,9-dodecafluoro-2-hydroxy-8-(trifluoromethyl)nonyl ester	fluorotelomer-related compounds	n:2 fluorotelomer-based (meth)acrylate	A		0.771683	0.228317	0.99781	0.537234	0.237833	1.10228	0.81452	45.7916	-1.45974	0.725211		0.0668649	0.399254	4.07754	0.3
105416-14-6	4037	OC(CC(C(C(C(C(C(F)(F)F)(C(F)(F)F)F)(F)F)(F)F)(F)F)(F)F)COP(=O)(O)O	1,2-Nonanediol, 4,4,5,5,6,6,7,7,8,9,9,9-dodecafluoro-8-(trifluoromethyl)-, 1-(dihydrogen phosphate)	fluorotelomer-related compounds	n:2 fluorotelomer alcohol, phosphate esters (PAPs)	A		0.922636	0.0773639	0.998618	0.272283	-0.056175	1.52976	0.928135	49.5596	-1.38349	0.722767		0.0596868	0.401796	4.06044	0.26
16083-79-7	2625	OC(CC(C(C(C(F)(F)F)(C(F)(F)F)F)(F)F)(F)F)COC(=O)C(=C)C	2-Propenoic acid, 2-methyl-, 4,4,5,5,6,7,7,7-octafluoro-2-hydroxy-6-(trifluoromethyl)heptyl ester	fluorotelomer-related compounds	n:2 fluorotelomer-based (meth)acrylate	A		0.779135	0.220865	0.998611	0.528	0.109715	1.10837	0.841579	45.0023	-1.78635	0.723523		0.061904	0.380885	3.71357	0.28
ID_45	ID_45	OCC(=CC(C(C(C(C(C(F)(F)F)(F)F)(F)F)(F)F)(F)F)(F)F)I	ID_45	fluorotelomer-related compounds	n:2 fluorotelomer-based non-polymers	A		0.897404	0.102596	0.983194	0.330751	-0.584886	1.68657	0.712311	64.3768	-0.995649	0.725886		0.0688522	0.410385	3.95124	0.06
ID_47	ID_47	OCC(=CC(C(F)(F)F)(C(F)(F)F)F)I	ID_47	fluorotelomer-related compounds	n:2 fluorotelomer iodides (n:2 FTIs)	A		0.997045	0.00295533	0.997078	0.0201632	5.42108	0	0.779912	61.8027	-1.50964	0.716739		0.0420837	0.398296	3.43399	0
232587-50-7	2549	OCC(C(C(C(C(C(C(F)(F)F)(C(F)(F)F)F)(F)F)(F)F)(F)F)(C(F)(F)F)F)(F)F	1-Octanol, 2,2,3,4,4,5,5,6,6,7,8,8,8-tridecafluoro-3,7-bis(trifluoromethyl)-	fluorotelomer-related compounds	n:1 fluorotelomer alcohols	A		0.974509	0.0254912	0.996833	0.118701	1.41548	0.759268	1.08407	42.518	-0.329459	0.733107		0.0902219	0.391545	4.11087	0
232267-34-4	4291	OCC(C(C(C(C(F)(F)F)(C(F)(F)F)C(F)(F)F)(F)F)(C(F)(F)F)F)(F)F	1-Hexanol, 2,2,3,4,4,6,6,6-octafluoro-3,5,5-tris(trifluoromethyl)-	fluorotelomer-related compounds	n:1 fluorotelomer-based non-polymers	A		0.999414	0.000586292	0.974742	0.00494912	2.08322	4.98981	1.40629	39.3231	-0.624351	0.725926		0.0689693	0.394644	3.95124	0
25065-50-3	2487	OCC(C(F)(F)F)(C(C(C(F)(F)F)(C(F)(F)F)F)F)F	1-Pentanol, 2,3,4,5,5,5-hexafluoro-2,4-bis(trifluoromethyl)-	fluorotelomer-related compounds	n:1 fluorotelomer alcohols	A		0.951829	0.0481715	0.997324	0.193096	3.22104	0	0.96288	36.7982	-1.70464	0.724649		0.0652129	0.416029	3.43399	0
78693-85-3	1136	OCC(C(F)(F)F)(OC(C(C(C(C(F)(F)F)(F)F)(F)F)(F)F)(F)F)F	1-Propanol, 2,3,3,3-tetrafluoro-2-[(1,1,2,2,3,3,4,4,5,5,5-undecafluoropentyl)oxy]-	per- and polyfluoroalkyl ether-based compounds	per - and polyfluoroalkyl ether + telomer-based substances - monoethers	A		0.840019	0.159981	0.997371	0.439638	0.836746	1.38913	0.765551	48.9455	-0.831499	0.716489		0.0413586	0.385245	3.7612	0
65726-35-4	2545	OCC(CC(C(C(C(C(C(C(C(F)(F)F)(C(F)(F)F)F)(F)F)(F)F)(F)F)(F)F)(F)F)(F)F)I	1-Undecanol, 4,4,5,5,6,6,7,7,8,8,9,9,10,11,11,11-hexadecafluoro-2-iodo-10-(trifluoromethyl)-	fluorotelomer-related compounds	n:2 fluorotelomer iodides (n:2 FTIs)	A		0.915259	0.0847407	0.997492	0.290198	-0.0569273	0.997702	0.827828	56.9286	-1.1188	0.73092		0.0837293	0.417184	4.20469	0.2
16083-62-8	2528	OCC(CC(C(C(C(C(C(F)(F)F)(C(F)(F)F)F)(F)F)(F)F)(F)F)(F)F)I	1-Nonanol, 4,4,5,5,6,6,7,7,8,9,9,9-dodecafluoro-2-iodo-8-(trifluoromethyl)-	fluorotelomer-related compounds	n:2 fluorotelomer iodides (n:2 FTIs)	A		0.9395	0.0605001	0.99573	0.228341	-0.191945	1.33125	0.823455	60.35	-1.38188	0.725748		0.0684456	0.418654	3.89182	0.12
38550-44-6	472	OCC(CC(C(C(C(C(C(F)(F)F)(F)F)(F)F)(F)F)(F)F)(F)F)I	1-Nonanol, 4,4,5,5,6,6,7,7,8,8,9,9,9-tridecafluoro-2-iodo-	fluorotelomer-related compounds	n:2 fluorotelomer-based non-polymers	A		0.750345	0.249655	0.996019	0.561956	-0.300276	1.45396	0.678679	56.339	-1.50607	0.724286		0.0641439	0.41782	3.68888	0.06
114810-56-9	2457	OCC(CC(C(F)(F)F)(C(F)(F)F)F)I	1-Pentanol, 4,5,5,5-tetrafluoro-2-iodo-4-(trifluoromethyl)-	fluorotelomer-related compounds	n:2 fluorotelomer iodides (n:2 FTIs)	A		0.98352	0.0164802	0.994917	0.0840045	4.38809	0	0.690958	58.6621	-2.55288	0.738535		0.106428	0.394895	2.77259	0
317817-24-6	1213	OCC(OC(C(OC(C(OC(C(C(C(F)(F)F)(F)F)(F)F)(F)F)(F)F)(F)F)(F)F)(F)F)(F)F	Ethanol, 2,2-difluoro-2-[1,1,2,2-tetrafluoro-2-[1,1,2,2-tetrafluoro-2-(1,1,2,2,3,3,4,4,4-nonafluorobutoxy)ethoxy]ethoxy]-	per- and polyfluoroalkyl ether-based compounds	per - and polyfluoroalkyl ether + telomer-based substances - triethers	A		0.755622	0.244378	0.996161	0.556074	0.445769	0.810259	0.816367	44.4245	-1.46255	0.742657		0.118813	0.361189	4.14313	0.46
330562-43-1	2759	OCC(OC(C(OC(F)(F)F)(F)F)(F)F)(F)F	Ethanol, 2,2-difluoro-2-[1,1,2,2-tetrafluoro-2-(trifluoromethoxy)ethoxy]-	per- and polyfluoroalkyl ether-based compounds	per - and polyfluoroalkyl ether + telomer-based substances - diethers	A		0.859852	0.140148	0.994543	0.405231	-0.313713	2.60293	0.960144	40.3873	-1.75203	0.716724		0.0420406	0.375988	3.13549	0
31200-98-3	2532	OCCC(C(C(C(C(C(C(C(F)(F)F)(C(F)(F)F)F)(F)F)(F)F)(F)F)(F)F)(F)F)(F)F	1-Decanol, 3,3,4,4,5,5,6,6,7,7,8,8,9,10,10,10-hexadecafluoro-9-(trifluoromethyl)-	fluorotelomer-related compounds	n:2 fluorotelomer alcohols (n:2 FTOHs) / thiols	A		0.760271	0.239729	0.999422	0.550767	-0.0427525	1.20621	0.916975	39.4824	-1.02812	0.727371		0.0732307	0.413023	4.11087	0.14
20015-46-7	2516	OCCC(C(C(C(C(C(F)(F)F)(C(F)(F)F)F)(F)F)(F)F)(F)F)(F)F	1-Octanol, 3,3,4,4,5,5,6,6,7,8,8,8-dodecafluoro-7-(trifluoromethyl)-	fluorotelomer-related compounds	n:2 fluorotelomer alcohols (n:2 FTOHs) / thiols	A		0.841887	0.158113	0.995729	0.436527	-0.0520947	2.35197	0.92143	40.9616	-1.2002	0.730025		0.0810747	0.418774	3.7612	0
89076-11-9	2489	OCCC(C(C(C(F)(F)F)(C(F)(F)F)F)(F)F)(F)F	1-Hexanol, 3,3,4,4,5,6,6,6-octafluoro-5-(trifluoromethyl)-	fluorotelomer-related compounds	n:2 fluorotelomer alcohols (n:2 FTOHs) / thiols	A		0.769976	0.230024	0.984982	0.539305	-1.26833	3.29241	0.939829	40.2114	-2.1333	0.731425		0.0852249	0.42305	3.21888	0
110254-90-5	442	OCCCC(C(C(C(F)(F)F)(F)F)(F)F)(C(F)(F)F)C(F)(F)F	1-Heptanol, 5,5,6,6,7,7,7-heptafluoro-4,4-bis(trifluoromethyl)-	fluorotelomer-related compounds	n:2 fluorotelomer alcohols (n:2 FTOHs) / thiols	A		0.898828	0.101172	0.998352	0.327651	3.00811	2.22355	0.790041	37.5623	-1.27176	0.733881		0.0925264	0.425282	3.7612	0
85963-79-7	1117	OOS(=O)(=O)C(C(C(C(F)(F)F)(F)F)(F)F)(F)F	1-Butanesulfonoperoxoic acid, 1,1,2,2,3,3,4,4,4-nonafluoro- (9CI)	perfluoroalkane sulfonyl compounds	perfluoroalkane sulfonic acids (PFSAs), their salts and esters	A		0.968591	0.0314087	0.984365	0.139605	0.697602	4.70164	0.807811	54.2002	-0.604351	0.729547		0.0796597	0.300846	3.3322	0
78974-42-2	2612	OP(=O)(OCCC(C(C(C(C(C(C(C(F)(F)F)(C(F)(F)F)F)(F)F)(F)F)(F)F)(F)F)(F)F)(F)F)O	1-Decanol, 3,3,4,4,5,5,6,6,7,7,8,8,9,10,10,10-hexadecafluoro-9-(trifluoromethyl)-, dihydrogen phosphate (9CI)	fluorotelomer-related compounds	n:2 fluorotelomer alcohol, phosphate esters (PAPs)	A		0.915056	0.0849436	0.998841	0.29068	-0.0200186	1.04828	0.971523	46.6396	-1.26199	0.727147		0.0725701	0.402365	4.21951	0.3
57678-01-0	1148	OP(=O)(OCCC(C(C(C(C(C(F)(F)F)(F)F)(F)F)(F)F)(F)F)(F)F)O	1-Octanol, 3,3,4,4,5,5,6,6,7,7,8,8,8-tridecafluoro-, 1-(dihydrogen phosphate)	fluorotelomer-related compounds	n:2 fluorotelomer alcohol, phosphate esters (PAPs)	A		0.780493	0.219507	0.999551	0.526284	-0.0207619	1.52987	0.854986	43.8548	-1.70602	0.719416		0.0498841	0.403621	3.71357	0.18
34642-43-8	775	OS(=O)C(C(C(C(F)(F)F)(F)F)(F)F)(F)F	1-Butanesulfinic acid, 1,1,2,2,3,3,4,4,4-nonafluoro-	perfluoroalkane sulfonyl compounds	perfluoroalkane sulfinic acids	A		0.83373	0.16627	0.998467	0.449921	0.55828	0	0.790281	51.7846	-1.60634	0.727931		0.0748824	0.334351	2.94444	0
ID_28	ID_28	IC=CC(C(F)(F)F)(C(F)(F)F)F	ID_28	fluorotelomer-related compounds	n:2 fluorotelomer iodides (n:2 FTIs)	A		0.967222	0.0327784	0.993209	0.144271	0	0	0.903137	62.6001	-3.12211	0.761736	outside prediction AD	0.177036	0.415809	2.56495	0
ID_25	ID_25	FC=CC(C(F)(F)F)(C(F)(F)F)F	ID_25	other PFAA precursors or related compounds - semifluorinated	hydrofluoroolefins (HFOs)	A		0.762883	0.237117	0.989204	0.547734	0	0	1.02989	34.495	-3.18565	0.764649	outside prediction AD	0.186055	0.421588	2.56495	0
59158-81-5	3806	C=CCOC(C(C(F)(F)F)F)(F)F	1-Propene, 3-(1,1,2,3,3,3-hexafluoropropoxy)-	other PFAA precursors or related compounds - semifluorinated	hydrofluoroethers (HFEs) and derivatives	A		0.801938	0.198062	0.99516	0.497704	-0.102603	2.87277	0.893147	39.5444	-2.98356	0.759576	outside prediction AD	0.17037	0.391316	2.48491	0
88987-13-7	3963	COCCOCCOCCOCCOCCOCCOCCOC(=C(C(C(F)(F)F)(C(F)(F)F)F)C(C(F)(F)F)(C(F)(F)F)F)C(F)(F)F	2,5,8,11,14,17,20,23-Octaoxaheptacos-24-ene, 26,27,27,27-tetrafluoro-25-[1,2,2,2-tetrafluoro-1-(trifluoromethyl)ethyl]-24,26-bis(trifluoromethyl)-	other PFAA precursors and related compounds - perfluoroalkyl ones	perfluoroalkenes & derivatives	A		0.999481	0.000518922	0.971544	0.00444378	13.0215	1.03894	0.723969	35.4695	0.740449	0.75985	outside prediction AD	0.171215	0.33723	5.0876	0.34
1646599-70-3	4622	FC(=O)C1(F)C(F)(F)C(C(C1(F)F)(F)F)(F)C(F)(F)F	Cyclopentanecarbonyl fluoride, 1,2,2,3,3,4,5,5-octafluoro-4-(trifluoromethyl)-	perfluoroalkyl carbonyl compounds	perfluoroalkyl carbonyl halides	A		0.995944	0.00405566	0.974155	0.0263845	0.673336	0	1.29178	50.4246	0.527227	0.744546	outside prediction AD	0.124511	0.348248	4.34381	0
7345-49-5	4691	FC(=O)C1(OC(=O)C(O1)(F)C(F)(F)F)C(F)(F)F	1,3-Dioxolane-2-carbonyl fluoride, 4-fluoro-5-oxo-2,4-bis(trifluoromethyl)-	per- and polyfluoroalkyl ether-based compounds	PFECAs, salts and esters - diethers	A		0.909002	0.0909979	0.99803	0.30484	2.40234	0	0.747696	50.3411	0.814096	0.749618	outside prediction AD	0.139885	0.305861	4.23411	0
7385-65-1	4690	FC(=O)C1(OC(C(O1)(F)C(F)(F)F)(F)F)C(F)(F)F	1,3-Dioxolane-2-carbonyl fluoride, 4,4,5-trifluoro-2,5-bis(trifluoromethyl)-	per- and polyfluoroalkyl ether-based compounds	PFECAs, salts and esters - diethers	A		0.950126	0.0498735	0.999625	0.198143	1.99658	0	0.841301	51.793	0.741992	0.746501	outside prediction AD	0.130426	0.312418	4.23411	0
86714-23-0	3957	FC(C(C(C(C(C(F)(F)F)(C(F)(F)F)F)(C(F)(F)F)C(F)(F)F)(F)F)(F)F)(F)F	Hexane, 1,1,1,2,2,3,3,5,6,6,6-undecafluoro-4,4,5-tris(trifluoromethyl)-	other PFAA precursors and related compounds - perfluoroalkyl ones	perfluoroalkanes & armoatics	A		0.994168	0.00583185	0.975255	0.0358163	0.755634	0	1.44105	36.4546	0.928618	0.760344	outside prediction AD	0.172737	0.336567	4.51086	0
50285-18-2	2476	FC(C(C(C(C(F)(F)F)(C(F)(F)F)F)(C(C(F)(F)F)(C(F)(F)F)F)F)(F)F)(F)F	Pentane, 1,1,1,2,2,3,4,5,5,5-decafluoro-3-[1,2,2,2-tetrafluoro-1-(trifluoromethyl)ethyl]-4-(trifluoromethyl)-	other PFAA precursors and related compounds - perfluoroalkyl ones	perfluoroalkanes & armoatics	A		0.999801	0.000198852	0.9938	0.00189364	8.59037	0	1.25309	34.7875	0.928618	0.760344	outside prediction AD	0.172737	0.336567	4.51086	0
354-97-2	2471	FC(C(C(C(C(F)(F)F)(C(F)(F)F)F)(C(C(F)(F)F)(F)F)F)(F)F)(F)F	Pentane, 1,1,1,2,2,3,4,5,5,5-decafluoro-3-(1,1,2,2,2-pentafluoroethyl)-4-(trifluoromethyl)-	other PFAA precursors and related compounds - perfluoroalkyl ones	perfluoroalkanes & armoatics	A		0.997175	0.00282546	0.99671	0.0194043	5.2776	0	1.14638	37.6681	0.586033	0.742769	outside prediction AD	0.11915	0.334974	4.29046	0
84808-63-9	3946	FC(C(C(C(C(F)(F)F)(C(F)(F)F)F)(F)F)(C(C(C(F)(F)F)(C(F)(F)F)F)(F)F)F)(F)F	Heptane, 1,1,1,2,3,3,4,5,5,6,7,7,7-tridecafluoro-2,4,6-tris(trifluoromethyl)-	other PFAA precursors and related compounds - perfluoroalkyl ones	perfluoroalkanes & armoatics	A		0.999556	0.000443761	0.991064	0.0038696	5.46316	0	1.39169	35.838	0.554458	0.742145	outside prediction AD	0.117271	0.337845	4.29046	0
94718-24-8	1964	FC(C(C(C(C(F)(F)F)(F)F)(F)F)(F)F)(N1C(F)(F)C(C(C1(F)F)(F)F)(F)F)F	Pyrrolidine, 2,2,3,3,4,4,5,5-octafluoro-1-(1,1,2,2,3,3,4,4,5,5,5-undecafluoropentyl)-	other PFAA precursors and related compounds - perfluoroalkyl ones	perfluoroalkyl amines	A		0.944303	0.0556974	0.994886	0.214961	0.601882	0.745927	1.05675	41.9326	0.998945	0.764296	outside prediction AD	0.18496	0.336563	4.55388	0
1735-48-4	3672	FC(C(C(C(F)(F)F)(F)F)(C(C(C(F)(F)F)(F)F)(C(F)(F)F)F)F)(F)F	Hexane, 1,1,1,2,2,3,4,5,5,6,6,6-dodecafluoro-3,4-bis(trifluoromethyl)-	other PFAA precursors and related compounds - perfluoroalkyl ones	perfluoroalkanes & armoatics	A		0.973403	0.0265969	0.991828	0.122706	1.93512	0	1.14638	36.745	0.586033	0.742769	outside prediction AD	0.11915	0.334974	4.29046	0
39847-37-5	1759	FC(C(C(C(F)(F)F)(F)F)(F)F)(S(=O)(=O)NS(=O)(=O)C(F)(F)F)F	1-Butanesulfonamide, 1,1,2,2,3,3,4,4,4-nonafluoro-N-[(trifluoromethyl)sulfonyl]-	perfluoroalkane sulfonyl compounds	perfluoroalkane sulfonyl amides/amido ethanols (xFASA/Es) and other alcohols	A		0.947429	0.0525708	0.995838	0.206016	0.481322	0.258944	0.828671	60.0998	0.624127	0.744248	outside prediction AD	0.123612	0.297333	4.06044	0
801-26-3	3658	FC(C(C(C1(F)C(F)(F)OC(C(C1(F)F)(F)F)(F)F)(F)F)(F)F)(F)F	2H-Pyran, 2,2,3,3,4,4,5,6,6-nonafluoro-5-(1,1,2,2,3,3,3-heptafluoropropyl)tetrahydro-	per- and polyfluoroalkyl ether-based compounds	perfluoroalkyl ethers / alkanes + aromatics - monoethers	A		0.980152	0.0198483	0.992596	0.0974481	0.908922	0	1.0997	48.3767	0.76834	0.751573	outside prediction AD	0.145838	0.335669	4.40672	0
335-36-4	1901	FC(C(C(C1(F)OC(C(C1(F)F)(F)F)(F)F)(F)F)(F)F)(C(F)(F)F)F	Furan, 2,2,3,3,4,4,5-heptafluorotetrahydro-5-(1,1,2,2,3,3,4,4,4-nonafluorobutyl)-	other PFAA precursors and related compounds - perfluoroalkyl ones	perfluoroalkanes & armoatics	A		0.837338	0.162662	0.99618	0.444059	-0.29619	0	0.947991	45.9303	0.665547	0.746585	outside prediction AD	0.130678	0.335669	4.34381	0
335-35-3	1900	FC(C(C(C1(F)OC(F)(F)C(C(C1(F)F)(F)F)(F)F)(F)F)(F)F)(F)F	2H-Pyran, 2,2,3,3,4,4,5,5,6-nonafluoro-6-(1,1,2,2,3,3,3-heptafluoropropyl)tetrahydro-	other PFAA precursors and related compounds - perfluoroalkyl ones	perfluoroalkanes & armoatics	A		0.766548	0.233452	0.99375	0.543414	-0.858665	0	0.937127	45.9303	0.76834	0.751573	outside prediction AD	0.145838	0.335669	4.40672	0
299937-37-4	1801	FC(C(C(F)(F)F)(F)F)(c1nnc(s1)N)F	1,3,4-Thiadiazol-2-amine, 5-(1,1,2,2,3,3,3-heptafluoropropyl)-	other PFAA precursors or related compounds - semifluorinated	side-chain fluorinated aromatics	A		0.780072	0.219928	0.98655	0.526817	-0.486956	3.26693	0.699867	52.9614	0.556784	0.742864	outside prediction AD	0.119436	0.339906	4.30575	0
338-83-0	3612	FC(C(C(F)(F)F)(F)F)(N(C(C(C(F)(F)F)(F)F)(F)F)C(C(C(F)(F)F)(F)F)(F)F)F	1-Propanamine, 1,1,2,2,3,3,3-heptafluoro-N,N-bis(1,1,2,2,3,3,3-heptafluoropropyl)-	other PFAA precursors and related compounds - perfluoroalkyl ones	perfluoroalkyl amines	A		0.754382	0.245618	0.99265	0.55747	-0.533494	0	0.969984	41.2412	0.69194	0.745429	outside prediction AD	0.127181	0.325343	4.29046	0
400626-82-6	4377	FC(C(C(OC1(F)C(F)(F)C(F)(F)C(C(C1(F)F)(F)C(C(F)(F)F)(F)F)(F)F)(F)F)(F)F)(F)F	Cyclohexane, 1,1,2,2,3,3,4,5,5,6-decafluoro-4-(1,1,2,2,3,3,3-heptafluoropropoxy)-6-(1,1,2,2,2-pentafluoroethyl)-	per- and polyfluoroalkyl ether-based compounds	perfluoroalkyl ethers / alkanes + aromatics - monoethers	A		0.900736	0.0992635	0.984539	0.323462	-1.25451	0.864332	1.0164	49.4511	0.848351	0.755377	outside prediction AD	0.157467	0.339318	4.84419	0.18
564-11-4	3181	FC(C(N1C(F)(F)C(F)(F)C(C(C1(F)F)(F)F)(F)F)(F)F)(F)F	Piperidine, 2,2,3,3,4,4,5,5,6,6-decafluoro-1-(1,1,2,2,2-pentafluoroethyl)-	other PFAA precursors and related compounds - perfluoroalkyl ones	perfluoroalkyl amines	A		0.930462	0.0695385	0.994763	0.252444	0.740749	0	1.01643	43.6858	0.854182	0.755128	outside prediction AD	0.156704	0.333202	4.44265	0
55716-11-5	3797	FC(C(N1C(F)(F)C(F)(F)OC(C1(F)F)(F)F)(F)F)(F)F	Morpholine, 2,2,3,3,5,5,6,6-octafluoro-4-(1,1,2,2,2-pentafluoroethyl)-	per- and polyfluoroalkyl ether-based compounds	other per- and polyfluoroalkyl ether-based compounds - monoethers	A		0.946036	0.0539641	0.995558	0.210026	1.63465	0	0.956636	45.135	0.890201	0.753062	outside prediction AD	0.150381	0.315239	4.34381	0
382-28-5	3637	FC(N1C(F)(F)C(F)(F)OC(C1(F)F)(F)F)(F)F	Morpholine, 2,2,3,3,5,5,6,6-octafluoro-4-(trifluoromethyl)-	per- and polyfluoroalkyl ether-based compounds	other per- and polyfluoroalkyl ether-based compounds - monoethers	A		0.981451	0.0185494	0.974674	0.0923386	0	0	1.2359	44.6898	0.517899	0.738551	outside prediction AD	0.106475	0.309533	4.07754	0
4943-06-0	2790	FC(OC1(F)C(F)(F)C(F)(F)C(C(C1(F)F)(F)F)(F)F)(F)F	Cyclohexane, 1,1,2,2,3,3,4,4,5,5,6-undecafluoro-6-(trifluoromethoxy)-	per- and polyfluoroalkyl ether-based compounds	perfluoroalkyl ethers / alkanes + aromatics - monoethers	A		0.888712	0.111288	0.988332	0.349199	0.235468	0	1.079	37.7056	0.728119	0.749009	outside prediction AD	0.138034	0.333789	4.36945	0
335-27-3	3606	FC1(C(F)(F)F)C(F)(F)C(F)(C(F)(F)F)C(C(C1(F)F)(F)F)(F)F	Cyclohexane, 1,1,2,2,3,3,4,5,5,6-decafluoro-4,6-bis(trifluoromethyl)-	other PFAA precursors and related compounds - perfluoroalkyl ones	perfluoroalkanes & armoatics	A		0.995825	0.00417478	0.991588	0.0270384	2.89046	0	1.25	40.552	0.786976	0.75848	outside prediction AD	0.166995	0.349448	4.51086	0
26637-68-3	3737	FC1(F)C(F)(F)C(C(F)(F)F)(C(F)(F)F)C(C(C1(F)F)(F)F)(F)F	Cyclohexane, decafluorobis(trifluoromethyl)-	other PFAA precursors and related compounds - perfluoroalkyl ones	perfluoroalkanes & armoatics	A		0.995258	0.00474214	0.984322	0.0301073	1.65169	0	1.4375	33.4598	0.786976	0.75848	outside prediction AD	0.166995	0.349448	4.51086	0
84246-29-7	3945	FC1(F)C(F)(F)S(=O)(=O)NS(=O)(=O)C1(F)F	4H-1,3,2-Dithiazine, 4,4,5,5,6,6-hexafluorodihydro-, 1,1,3,3-tetraoxide	perfluoroalkane sulfonyl compounds	perfluoroalkane disulfonyl-based non-polymers	A		0.829809	0.170191	0.998305	0.456189	0	0	0.907937	46.5549	1.05327	0.764031	outside prediction AD	0.184139	0.279739	4.20469	0
355-03-3	3080	FC1(S(=O)(=O)F)C(F)(F)C(F)(F)C(C(C1(F)F)(F)F)(F)F	Cyclohexanesulfonyl fluoride, 1,2,2,3,3,4,4,5,5,6,6-undecafluoro-	perfluoroalkane sulfonyl compounds	perfluoroalkane sulfonyl halides	A		0.963172	0.0368283	0.987072	0.15773	0.78689	0	1.14066	40.6853	1.02027	0.759799	outside prediction AD	0.171058	0.318097	4.44265	0
99324-97-7	2431	ICCCCC(C(F)(F)F)(C(F)(F)F)F	Hexane, 1,1,1,2-tetrafluoro-6-iodo-2-(trifluoromethyl)-	fluorotelomer-related compounds	n:2 fluorotelomer-based non-polymers	A		0.865879	0.134121	0.988647	0.394147	3.0176	0	0.580799	54.5994	-2.98292	0.765162	outside prediction AD	0.187648	0.378329	2.3979	0
1443258-17-0	2122	O=C(C(C(C(F)(F)F)(F)F)(F)F)NS(=O)(=O)Oc1ccc(cc1)Cl	Sulfamic acid, N-(2,2,3,3,4,4,4-heptafluoro-1-oxobutyl)-, 4-chlorophenyl ester	perfluoroalkyl carbonyl compounds	other perfluoroalkyl carbonyl-based nonpolymers	A		0.905888	0.0941116	0.995051	0.311949	0.410437	1.17207	0.742972	58.7293	0.993886	0.759281	outside prediction AD	0.169462	0.322345	4.91128	0.225625
7309-84-4	3701	O=C1OC(F)(C(F)(F)F)C(OC1(F)C(F)(F)F)(F)F	1,4-Dioxan-2-one, 3,5,5,6-tetrafluoro-3,6-bis(trifluoromethyl)-	per- and polyfluoroalkyl ether-based compounds	other per- and polyfluoroalkyl ether-based compounds - monoethers	A		0.77272	0.22728	0.995555	0.535969	-0.778796	0	0.868477	50.5298	0.593356	0.740839	outside prediction AD	0.11334	0.312418	4.14313	0
1882109-74-1	4538	OC(=O)C(C(C(C(F)(F)F)(C(F)(F)F)F)(C(F)(F)F)C(F)(F)F)(F)F	Pentanoic acid, 2,2,4,5,5,5-hexafluoro-3,3,4-tris(trifluoromethyl)-	perfluoroalkyl carbonyl compounds	perfluoroalkyl carboxylic acids (PFCAs), their salts and esters	A		0.995755	0.00424466	0.974458	0.0274204	0.800738	0	1.42497	40.0984	0.593395	0.749289	outside prediction AD	0.138885	0.351579	4.40672	0
1882109-67-2	4531	OC(=O)C(C(C(C(F)(F)F)(F)F)(C(C(F)(F)F)(F)F)C(F)(F)F)(F)F	Pentanoic acid, 2,2,4,4,5,5,5-heptafluoro-3-(1,1,2,2,2-pentafluoroethyl)-3-(trifluoromethyl)-	perfluoroalkyl carbonyl compounds	perfluoroalkyl carboxylic acids (PFCAs), their salts and esters	A		0.994118	0.00588177	0.989605	0.0360726	2.00325	0	1.21687	44.8409	0.593395	0.749289	outside prediction AD	0.138885	0.351579	4.40672	0
1882109-71-8	4535	OC(=O)C(C(C(C(F)(F)F)(F)F)(C(F)(F)F)C(F)(F)F)(C(F)(F)F)F	Pentanoic acid, 2,4,4,5,5,5-hexafluoro-2,3,3-tris(trifluoromethyl)-	perfluoroalkyl carbonyl compounds	perfluoroalkyl carboxylic acids (PFCAs), their salts and esters	A		0.996909	0.00309147	0.985701	0.0209527	2.02354	0	1.35201	41.0215	0.593395	0.749289	outside prediction AD	0.138885	0.351579	4.40672	0
1882109-59-2	4523	OC(=O)C(C(C(F)(F)F)(C(F)(F)F)F)(C(C(F)(F)F)(F)F)C(F)(F)F	Butanoic acid, 3,3,4,4,4-pentafluoro-2-[1,2,2,2-tetrafluoro-1-(trifluoromethyl)ethyl]-2-(trifluoromethyl)-	perfluoroalkyl carbonyl compounds	perfluoroalkyl carboxylic acids (PFCAs), their salts and esters	A		0.997499	0.00250135	0.991619	0.0174836	3.24634	0	1.27904	41.0215	0.593395	0.749289	outside prediction AD	0.138885	0.351579	4.40672	0
1882109-58-1	4522	OC(=O)C(C(C(F)(F)F)(F)F)(C(C(F)(F)F)(F)F)C(C(F)(F)F)(F)F	Butanoic acid, 3,3,4,4,4-pentafluoro-2,2-bis(1,1,2,2,2-pentafluoroethyl)-	perfluoroalkyl carbonyl compounds	perfluoroalkyl carboxylic acids (PFCAs), their salts and esters	A		0.991855	0.00814508	0.996744	0.0472924	4.44886	0	1.07095	38.2719	0.593395	0.749289	outside prediction AD	0.138885	0.351579	4.40672	0
1190931-41-9	4485	OC(=O)C(OC1(F)OC(OC1(F)OC(F)(F)F)(F)F)(F)F	Acetic acid, 2,2-difluoro-2-[[2,2,4,5-tetrafluoro-5-(trifluoromethoxy)-1,3-dioxolan-4-yl]oxy]-	per- and polyfluoroalkyl ether-based compounds	PFECAs, salts and esters - 4-10 ether linkages	A		0.994725	0.00527546	0.982637	0.0329297	-0.0731971	2.43099	1.13755	57.0785	0.715982	0.746444	outside prediction AD	0.130251	0.301266	4.14313	0
ID_10	ID_10	FC(=C(C(C(F)(F)F)(C(F)(F)F)F)C(C(F)(F)F)(F)F)C(F)(F)F	ID_10	other PFAA precursors and related compounds - perfluoroalkyl ones	perfluoroalkenes & derivatives	A		0.999482	0.000518066	0.998651	0.00443732	6.19384	0	1.14413	47.4802	0.941067	0.767384	outside prediction and structural AD	0.194555	0.349448	4.60517	0
96916-53-9	49	BrC(=C)C(C(C(F)(F)F)(F)F)(F)F	1-Pentene, 2-bromo-3,3,4,4,5,5,5-heptafluoro-	fluorotelomer-related compounds	n:2 fluorotelomer-based non-polymers	A		0.914034	0.0859656	0.987333	0.293103	1.46363	0	0.690689	60.1228	-3.33805	0.778304	outside prediction and structural AD	0.228795	0.396464	2.30259	0
377-46-8	25	BrCC(C(C(C(F)(F)F)(F)F)(F)F)Br	Pentane, 4,5-dibromo-1,1,1,2,2,3,3-heptafluoro-	fluorotelomer-related compounds	n:2 fluorotelomer-based non-polymers	A		0.868754	0.131246	0.989666	0.388748	-1.52169	0	0.721375	70.7063	-3.16999	0.775007	outside prediction and structural AD	0.218407	0.38118	2.30259	0
320599-24-4	2367	CC(=O)NS(=O)(=O)c1ccc(cc1)NS(=O)(=O)C(C(C(C(F)(F)F)(F)F)(F)F)(F)F	Acetamide, N-[[4-[[(1,1,2,2,3,3,4,4,4-nonafluorobutyl)sulfonyl]amino]phenyl]sulfonyl]-	perfluoroalkane sulfonyl compounds	perfluoroalkane sulfonyl-based nonpolymers	A		0.868938	0.131062	0.995461	0.388401	1.19431	0.924115	0.668915	56.7766	0.968297	0.771982	outside prediction and structural AD	0.208912	0.32338	5.22608	0.385625
136022-83-8	2314	CCC(C(C(C(C(C(C(F)(F)F)(F)F)(F)F)(F)F)(F)F)(F)F)C=NNc1ccc(cc1N(=O)=O)N(=O)=O	Octanal, 2-ethyl-3,3,4,4,5,5,6,6,7,7,8,8,8-tridecafluoro-, 2-(2,4-dinitrophenyl)hydrazone	fluorotelomer-related compounds	n:2 fluorotelomer-based non-polymers	A		0.760234	0.239766	0.997339	0.55081	1.87652	1.32141	0.641032	47.4512	0.523666	0.781509	outside prediction and structural AD	0.238935	0.342588	5.39788	0.54125
475630-76-3	2316	COC(=O)c1c(OC)cccc1OS(=O)(=O)C(C(C(C(F)(F)F)(F)F)(F)F)(F)F	Benzoic acid, 2-methoxy-6-[[(1,1,2,2,3,3,4,4,4-nonafluorobutyl)sulfonyl]oxy]-, methyl ester	perfluoroalkane sulfonyl compounds	perfluoroalkane sulfonic acids (PFSAs), their salts and esters	A		0.783878	0.216122	0.994444	0.521955	1.41158	0.851347	0.616892	54.0604	0.931299	0.774375	outside prediction and structural AD	0.216421	0.341758	5.28669	0.365625
50285-19-3	2488	FC(C(C(C(C(F)(F)F)(C(F)(F)F)F)(C(C(F)(F)F)(F)F)C(F)(F)F)(F)F)(F)F	Pentane, 1,1,1,2,2,4,5,5,5-nonafluoro-3-(1,1,2,2,2-pentafluoroethyl)-3,4-bis(trifluoromethyl)-	other PFAA precursors and related compounds - perfluoroalkyl ones	perfluoroalkanes & armoatics	A		0.999119	0.000881467	0.993333	0.00708125	5.36898	0	1.31574	35.627	1.22351	0.777865	outside prediction and structural AD	0.227409	0.336567	4.69135	0
119107-96-9	4083	FC(C(C(C(C1(F)C(F)(F)C(F)(F)C2(C(C1(F)F)(F)C(F)(F)C(C(C2(F)F)(F)F)(F)F)F)(F)F)(F)F)(F)F)(F)F	Naphthalene, 1,1,2,2,3,3,4,4,4a,5,5,6,6,7,8,8,8a-heptadecafluorodecahydro-7-(1,1,2,2,3,3,4,4,4-nonafluorobutyl)-	other PFAA precursors and related compounds - perfluoroalkyl ones	perfluoroalkanes & armoatics	A		0.84665	0.15335	0.980698	0.428476	-0.802103	0.882353	1.09635	36.9914	0.672393	0.778169	outside prediction and structural AD	0.228369	0.357747	5.3799	0.436875
374-59-4	1569	FC(C(C(C1(F)C(F)(F)C(F)(F)C(C(C1(F)F)(F)F)(F)F)(F)F)(F)F)(F)F	Cyclohexane, 1,1,2,2,3,3,4,4,5,5,6-undecafluoro-6-(1,1,2,2,3,3,3-heptafluoropropyl)-	other PFAA precursors and related compounds - perfluoroalkyl ones	perfluoroalkanes & armoatics	A		0.791501	0.208499	0.988745	0.511961	-9.99201e-16	0	1.05556	34.1644	0.941067	0.767384	outside prediction and structural AD	0.194555	0.349448	4.60517	0
1600-71-1	3669	FC(C(C(F)(F)F)(N1C(F)(F)C(F)(F)OC(C1(F)F)(F)F)F)(F)F	Morpholine, 2,2,3,3,5,5,6,6-octafluoro-4-[1,2,2,2-tetrafluoro-1-(trifluoromethyl)ethyl]-	per- and polyfluoroalkyl ether-based compounds	other per- and polyfluoroalkyl ether-based compounds - monoethers	A		0.991673	0.00832663	0.996805	0.0481623	3.30783	0	1.01653	48.2769	1.18638	0.769074	outside prediction and structural AD	0.199823	0.319518	4.55388	0
423-02-9	2607	FC(C(C1(F)C(F)(F)C(F)(F)C(C(C1(F)F)(F)F)(F)F)(C(F)(F)F)F)(F)F	Cyclohexane, 1,1,2,2,3,3,4,4,5,5,6-undecafluoro-6-[1,2,2,2-tetrafluoro-1-(trifluoromethyl)ethyl]-	other PFAA precursors and related compounds - perfluoroalkyl ones	perfluoroalkanes & armoatics	A		0.966987	0.0330129	0.98731	0.145064	0.825846	0	1.16667	39.6568	1.08187	0.776108	outside prediction and structural AD	0.221869	0.349448	4.69135	0
306-98-9	3598	FC(C1(F)C(F)(C(F)(F)F)C(F)(F)C(C(C1(F)F)(F)F)(F)F)(F)F	Cyclohexane, 1,1,2,2,3,3,4,4,5,6-decafluoro-5,6-bis(trifluoromethyl)-	other PFAA precursors and related compounds - perfluoroalkyl ones	perfluoroalkanes & armoatics	A		0.983112	0.016888	0.989412	0.0856669	1.65169	0	1.1875	39.552	0.941067	0.767384	outside prediction and structural AD	0.194555	0.349448	4.60517	0
374-76-5	3628	FC(C1(F)C(F)(F)C(F)(C(F)(F)F)C(C(C1(F)F)(F)C(F)(F)F)(F)F)(F)F	Cyclohexane, 1,1,2,3,3,4,5,5,6-nonafluoro-2,4,6-tris(trifluoromethyl)-	other PFAA precursors and related compounds - perfluoroalkyl ones	perfluoroalkanes & armoatics	A		0.999679	0.000321327	0.995037	0.00290573	6.19384	0	1.33333	38.5696	1.08187	0.776108	outside prediction and structural AD	0.221869	0.349448	4.69135	0
25711-77-7	3730	Fc1c(F)c(OC(C(OC(C(F)(F)F)(C(=O)F)F)(F)F)(C(F)(F)F)F)c(c(c1F)F)F	Propanoyl fluoride, 2,3,3,3-tetrafluoro-2-[1,1,2,3,3,3-hexafluoro-2-(2,3,4,5,6-pentafluorophenoxy)propoxy]-	per- and polyfluoroalkyl ether-based compounds	PFECAs, salts and esters - diethers	A		0.892436	0.107564	0.990261	0.341391	-1.2573	1.18801	0.869913	58.0257	0.930371	0.779326	outside prediction and structural AD	0.232022	0.351041	5.34859	0.365625
128917-19-1	2297	O=N(=O)c1cc(ccc1NN=CCC(C(C(C(C(C(F)(F)F)(F)F)(F)F)(F)F)(F)F)(F)F)N(=O)=O	Octanal, 3,3,4,4,5,5,6,6,7,7,8,8,8-tridecafluoro-, 2-(2,4-dinitrophenyl)hydrazone	fluorotelomer-related compounds	n:2 fluorotelomer-based non-polymers	A		0.805842	0.194158	0.997336	0.492196	0.648317	1.46564	0.760338	48.1304	0.587306	0.775928	outside prediction and structural AD	0.221303	0.34663	5.35156	0.485625
234443-24-4	2430	BrC(=C)C(C(F)(F)F)(C(F)(F)F)F	1-Butene, 2-bromo-3,4,4,4-tetrafluoro-3-(trifluoromethyl)-	other PFAA precursors or related compounds - semifluorinated	hydrofluoroolefins (HFOs)	A		0.902062	0.0979382	0.997331	0.320529	0	0	0.938876	49.9673	-7.10017	1.1528	outside prediction, structural and prediction interval AD	1.69582	0.396464	0	0
149068-60-0	1246	Brc1ccc(cc1)CC(C(C(C(F)(F)F)(F)F)(F)F)(C(F)(F)F)C(F)(F)F	Benzene, 1-bromo-4-[3,3,4,4,5,5,5-heptafluoro-2,2-bis(trifluoromethyl)pentyl]-	fluorotelomer-related compounds	n:2 fluorotelomer-based non-polymers	A		0.976654	0.023346	0.994641	0.11079	2.85818	3.56371	0.755335	51.0699	0.705104	0.793136	outside prediction, structural and prediction interval AD	0.276075	0.399848	5.01604	0.106875
1421133-00-7	2282	Brc1ccc(cc1)S(=NS(=O)(=O)C(C(C(C(F)(F)F)(F)F)(F)F)(F)F)(=O)C(F)(F)F	1-Butanesulfonamide, N-[(4-bromophenyl)oxido(trifluoromethyl)-λ4-sulfanylidene]-1,1,2,2,3,3,4,4,4-nonafluoro-	perfluoroalkane sulfonyl compounds	perfluoroalkane sulfonyl-based nonpolymers	A		0.925471	0.0745285	0.979641	0.265198	0.620296	1.00199	0.577419	71.6282	1.65006	0.816527	outside prediction, structural and prediction interval AD	0.352452	0.349613	5.4964	0.225625
93776-03-5	3262	CC(OC(COCC(CC(C(C(C(C(C(C(C(C(C(C(C(F)(F)F)(C(F)(F)F)F)(F)F)(F)F)(F)F)(F)F)(F)F)(F)F)(F)F)(F)F)(F)F)(F)F)O)C)COCC(CC(C(C(C(C(C(C(C(C(C(C(C(F)(F)F)(C(F)(F)F)F)(F)F)(F)F)(F)F)(F)F)(F)F)(F)F)(F)F)(F)F)(F)F)(F)F)O	2-Pentadecanol, 1,1'-[oxybis[(1-methyl-2,1-ethanediyl)oxy]]bis[4,4,5,5,6,6,7,7,8,8,9,9,10,10,11,11,12,12,13,13,14,15,15,15-tetracosafluoro-14-(trifluoromethyl)- (9CI)	fluorotelomer-related compounds	n:2 fluorotelomer-based non-polymers	A		0.939166	0.0608341	0.993732	0.229256	4.19286	0.782111	0.786213	39.4734	-5.86744	1.59911	outside prediction, structural and prediction interval AD	4.18723	0.419508	5.39816	2.22
93776-00-2	3260	CC(OC(COCC(CC(C(C(C(C(C(C(C(C(C(C(C(F)(F)F)(F)F)(F)F)(F)F)(F)F)(F)F)(F)F)(F)F)(F)F)(F)F)(F)F)(F)F)O)C)COCC(CC(C(C(C(C(C(C(C(C(C(C(C(F)(F)F)(F)F)(F)F)(F)F)(F)F)(F)F)(F)F)(F)F)(F)F)(F)F)(F)F)(F)F)O	2-Pentadecanol, 1,1'-[oxybis[(1-methyl-2,1-ethanediyl)oxy]]bis[4,4,5,5,6,6,7,7,8,8,9,9,10,10,11,11,12,12,13,13,14,14,15,15,15-pentacosafluoro- (9CI)	fluorotelomer-related compounds	n:2 fluorotelomer-based non-polymers	A		0.832608	0.167392	0.98658	0.451727	4.19856	0.79541	0.712669	34.6083	-5.2098	1.44567	outside prediction, structural and prediction interval AD	3.23954	0.41918	5.31321	1.98
346575-66-4	2730	Cc1cc(ccc1N1C(=O)c2c(C1=O)c(I)ccc2)C(C(F)(F)F)(C(F)(F)F)F	1H-Isoindole-1,3(2H)-dione, 4-iodo-2-[2-methyl-4-[1,2,2,2-tetrafluoro-1-(trifluoromethyl)ethyl]phenyl]-	other PFAA precursors or related compounds - semifluorinated	side-chain fluorinated aromatics	A		0.990266	0.00973391	0.993985	0.0547752	4.62782	2.09281	0.612477	62.2986	2.49543	0.862198	outside prediction, structural and prediction interval AD	0.507977	0.278994	5.93853	0.423457
223929-64-4	4283	CCCCCCCCCCCCCCCCC(C(=O)OCC(C(C(C(OC(C(C(C(C(OC(C(C(C(C(OC(C(C(C(F)(F)F)(F)F)(F)F)(F)F)(F)F)(F)F)(F)F)(F)F)(F)F)(F)F)(F)F)(F)F)(F)F)(F)F)(F)F)(F)F)(F)F)(F)F)CC(=O)O	Butanedioic acid, 2-hexadecyl-, 1-[5-[[5-[[1,1,2,2,3,3,4,4,5,5-decafluoro-5-(1,1,2,2,3,3,4,4,4-nonafluorobutoxy)pentyl]oxy]-1,1,2,2,3,3,4,4,5,5-decafluoropentyl]oxy]-2,2,3,3,4,4,5,5-octafluoropentyl] ester	per- and polyfluoroalkyl ether-based compounds	per - and polyfluoroalkyl ether + telomer-based substances - triethers	A		0.998883	0.00111653	0.996971	0.00870553	7.73243	0.793197	0.772214	55.8772	-4.26973	1.33181	outside prediction, structural and prediction interval AD	2.59804	0.366559	5.17048	1.8
2250-98-8	2384	CCN(S(=O)(=O)C(C(C(C(C(C(C(C(F)(F)F)(F)F)(F)F)(F)F)(F)F)(F)F)(F)F)(F)F)CCOP(=O)(OCCN(S(=O)(=O)C(C(C(C(C(C(C(C(F)(F)F)(F)F)(F)F)(F)F)(F)F)(F)F)(F)F)(F)F)CC)OCCN(S(=O)(=O)C(C(C(C(C(C(C(C(F)(F)F)(F)F)(F)F)(F)F)(F)F)(F)F)(F)F)(F)F)CC	1-Octanesulfonamide, N,N',N''-[phosphinylidynetris(oxy-2,1-ethanediyl)]tris[N-ethyl-1,1,2,2,3,3,4,4,5,5,6,6,7,7,8,8,8-heptadecafluoro-	perfluoroalkane sulfonyl compounds	perfluoroalkane sulfonyl amido ethanols, phosphate esters (SAmPAPs)	A		0.926563	0.0734371	0.997426	0.26244	0.117422	1.21101	0.856093	54.8284	-5.14115	1.65523	outside prediction, structural and prediction interval AD	4.55776	0.340984	5.55683	2.34
67939-94-0	3109	CCN(S(=O)(=O)C(C(C(C(C(C(C(F)(F)F)(F)F)(F)F)(F)F)(F)F)(F)F)(F)F)CCOP(=O)(OCCN(S(=O)(=O)C(C(C(C(C(C(C(F)(F)F)(F)F)(F)F)(F)F)(F)F)(F)F)(F)F)CC)OCCN(S(=O)(=O)C(C(C(C(C(C(C(F)(F)F)(F)F)(F)F)(F)F)(F)F)(F)F)(F)F)CC	1-Heptanesulfonamide, N,N',N''-[phosphinylidynetris(oxy-2,1-ethanediyl)]tris[N-ethyl-1,1,2,2,3,3,4,4,5,5,6,6,7,7,7-pentadecafluoro-	perfluoroalkane sulfonyl compounds	perfluoroalkane sulfonyl amido ethanols, phosphate esters (SAmPAPs)	A		0.874072	0.125928	0.994143	0.378573	-0.973832	1.1396	0.842478	56.884	-3.90914	1.38244	outside prediction, structural and prediction interval AD	2.8768	0.338763	5.44674	1.92
68298-74-8	3863	CCN(S(=O)(=O)C(C(C(C(C(C(F)(F)F)(F)F)(F)F)(F)F)(F)F)(F)F)CCOC(=O)Nc1ccc(c(c1)NC(=O)OC(COC(=O)C(=C)C)C)C	2-Propenoic acid, 2-methyl-, 2-[[[[5-[[[2-[ethyl[(tridecafluorohexyl)sulfonyl]amino]ethoxy]carbonyl]amino]-2-methylphenyl]amino]carbonyl]oxy]propyl ester (9CI)	perfluoroalkane sulfonyl compounds	perfluoroalkane sulfonyl-based nonpolymers	A		0.910258	0.0897416	0.995561	0.301939	3.12831	0.876183	0.619801	53.0895	0.573683	0.818117	outside prediction, structural and prediction interval AD	0.357725	0.289467	5.39448	0.70125
68298-75-9	3864	CCN(S(=O)(=O)C(C(C(C(C(F)(F)F)(F)F)(F)F)(F)F)(F)F)CCOC(=O)Nc1ccc(c(c1)NC(=O)OC(COC(=O)C(=C)C)C)C	2-Propenoic acid, 2-methyl-, 2-[[[[5-[[[2-[ethyl[(undecafluoropentyl)sulfonyl]amino]ethoxy]carbonyl]amino]-2-methylphenyl]amino]carbonyl]oxy]propyl ester (9CI)	perfluoroalkane sulfonyl compounds	perfluoroalkane sulfonyl-based nonpolymers	A		0.800557	0.199443	0.996158	0.49963	1.65813	0.919798	0.623465	52.9331	1.00981	0.812589	outside prediction, structural and prediction interval AD	0.339439	0.273647	5.35275	0.60125
68298-76-0	3865	CCN(S(=O)(=O)C(C(C(C(F)(F)F)(F)F)(F)F)(F)F)CCOC(=O)Nc1ccc(c(c1)NC(=O)OC(COC(=O)C(=C)C)C)C	2-Propenoic acid, 2-methyl-, 2-[[[[5-[[[2-[ethyl[(nonafluorobutyl)sulfonyl]amino]ethoxy]carbonyl]amino]-2-methylphenyl]amino]carbonyl]oxy]propyl ester (9CI)	perfluoroalkane sulfonyl compounds	perfluoroalkane sulfonyl-based nonpolymers	A		0.926335	0.0736651	0.995648	0.263018	3.441	0.988382	0.629824	52.2352	1.27172	0.821148	outside prediction, structural and prediction interval AD	0.367802	0.255375	5.3092	0.56125
32848-21-8	2018	Clc1ccc(c(c1)Cl)OS(=O)(=O)C(C(C(C(F)(F)F)(F)F)(F)F)(F)F	1-Butanesulfonic acid, 1,1,2,2,3,3,4,4,4-nonafluoro-, 2,4-dichlorophenyl ester	perfluoroalkane sulfonyl compounds	perfluoroalkane sulfonyl-based nonpolymers	A		0.943573	0.0564272	0.996008	0.217022	1.83055	1.18358	0.655838	61.5344	1.28925	0.781688	outside prediction, structural and prediction interval AD	0.239502	0.340525	5.05266	0.145625
680-05-7	2485	COC(=O)C(C(F)(F)F)(C(F)(F)F)F	Propanoic acid, 2,3,3,3-tetrafluoro-2-(trifluoromethyl)-, methyl ester	perfluoroalkyl carbonyl compounds	perfluoroalkyl carboxylic acids (PFCAs), their salts and esters	A		0.873607	0.126393	0.997104	0.379472	1.79651	0	0.961044	35.794	-3.88791	0.818347	outside prediction, structural and prediction interval AD	0.358488	0.393472	1.94591	0
163702-08-7	2458	COC(C(C(F)(F)F)(C(F)(F)F)F)(F)F	Propane, 2-(difluoromethoxymethyl)-1,1,1,2,3,3,3-heptafluoro-	other PFAA precursors or related compounds - semifluorinated	HFEs	A		0.932198	0.0678024	0.995362	0.247917	1.41994	0	1.04905	37.836	-4.08285	0.823866	outside prediction, structural and prediction interval AD	0.376873	0.4112	1.94591	0
382-26-3	3636	COC(C(C(F)(F)F)C(F)(F)F)(F)F	Propane, 1,1,1,3,3-pentafluoro-3-methoxy-2-(trifluoromethyl)-	other PFAA precursors or related compounds - semifluorinated	HFEs	A		0.998547	0.00145296	0.971488	0.0109458	1.48345	0	1.59795	33.6683	-4.19066	0.828057	outside prediction, structural and prediction interval AD	0.390918	0.421004	1.94591	0
957209-18-6	4461	COC1(OC(C(C1(F)F)(F)F)(F)C(C(F)(F)F)(C(F)(F)F)F)C(C(F)(F)F)(C(F)(F)F)F	Furan, 2,3,3,4,4-pentafluorotetrahydro-5-methoxy-2,5-bis[1,2,2,2-tetrafluoro-1-(trifluoromethyl)ethyl]-	per- and polyfluoroalkyl ether-based compounds	other per- and polyfluoroalkyl ether-based compounds - monoethers	A		0.997452	0.0025481	0.998293	0.0177631	5.26481	1.85055	0.978963	45.717	0.912307	0.794201	outside prediction, structural and prediction interval AD	0.279502	0.385219	4.82831	0
20017-48-5	2672	COc1nc(F)c(c(c1F)C(C(F)(F)F)(C(F)(F)F)F)F	Pyridine, 2,3,5-trifluoro-6-methoxy-4-[1,2,2,2-tetrafluoro-1-(trifluoromethyl)ethyl]-	other PFAA precursors or related compounds - semifluorinated	side-chain fluorinated aromatics	A		0.982044	0.0179564	0.995199	0.0899756	1.03479	4.68284	0.940431	48.1749	1.65993	0.856217	outside prediction, structural and prediction interval AD	0.487129	0.387575	5.30175	0
371771-07-2	4365	CS(=O)CC(N=C(c1ccccc1C(=O)Nc1ccc(cc1C)C(C(F)(F)F)(C(F)(F)F)F)O)(C)C	1,2-Benzenedicarboxamide, N1-[1,1-dimethyl-2-(methylsulfinyl)ethyl]-N2-[2-methyl-4-[1,2,2,2-tetrafluoro-1-(trifluoromethyl)ethyl]phenyl]-	other PFAA precursors or related compounds - semifluorinated	side-chain fluorinated aromatics	A		0.924949	0.0750514	0.994218	0.266514	3.8596	0.988751	0.676995	46.4357	2.67227	0.890631	outside prediction, structural and prediction interval AD	0.609074	0.221678	5.82082	0.5025
30320-27-5	2520	FC(=C(C(C(F)(F)F)(C(F)(F)F)F)C(C(F)(F)F)(C(F)(F)F)F)C(F)(F)F	2-Pentene, 1,1,1,2,4,5,5,5-octafluoro-3-[1,2,2,2-tetrafluoro-1-(trifluoromethyl)ethyl]-4-(trifluoromethyl)-	other PFAA precursors and related compounds - perfluoroalkyl ones	perfluoroalkenes & derivatives	A		0.999944	5.62159e-05	0.995012	0.00060636	9.91015	0	1.23276	39.7751	1.25252	0.787405	outside prediction, structural and prediction interval AD	0.257699	0.349448	4.79579	0
24520-19-2	4662	FC(=C(F)F)OC(C(C(F)(F)F)(Oc1c(F)c(F)c(c(c1F)F)F)F)(F)F	Benzene, 1-[1-[difluoro[(1,2,2-trifluoroethenyl)oxy]methyl]-1,2,2,2-tetrafluoroethoxy]-2,3,4,5,6-pentafluoro-	other PFAA precursors and related compounds - perfluoroalkyl ones	perfluoroalkenes & derivatives	A		0.906273	0.0937275	0.994943	0.311078	-0.680054	1.02343	0.842679	58.3887	1.40831	0.806212	outside prediction, structural and prediction interval AD	0.318496	0.36167	5.31965	0.17125
51947-19-4	3240	FC(C(=C(C(C(C(F)(F)F)(F)F)(C(C(F)(F)F)(F)F)C(F)(F)F)C(F)(F)F)Oc1ccc(cc1)S(=O)(=O)Cl)(F)F	Benzenesulfonyl chloride, 4-[[4,4,5,5,5-pentafluoro-3-(1,1,2,2,2-pentafluoroethyl)-1,2,3-tris(trifluoromethyl)-1-penten-1-yl]oxy]-	other PFAA precursors and related compounds - perfluoroalkyl ones	perfluoroalkenes & derivatives	A		0.999914	8.62984e-05	0.993668	0.00089385	9.52276	1.66775	0.890718	57.8097	0.590471	0.811857	outside prediction, structural and prediction interval AD	0.337027	0.377457	5.748	0.578125
138781-42-7	2688	FC(C(=C(C(C(F)(F)F)(C(F)(F)F)F)C(C(F)(F)F)(C(F)(F)F)F)Oc1cc(N)cc(c1)N)(F)F	1,3-Benzenediamine, 5-[[3,4,4,4-tetrafluoro-2-[1,2,2,2-tetrafluoro-1-(trifluoromethyl)ethyl]-1,3-bis(trifluoromethyl)-1-buten-1-yl]oxy]-	other PFAA precursors and related compounds - perfluoroalkyl ones	perfluoroalkenes & derivatives	A		0.999952	4.83665e-05	0.978431	0.000528969	14.1172	2.08952	0.778986	43.6429	1.35745	0.8372	outside prediction, structural and prediction interval AD	0.421802	0.39416	5.54004	0.1875
30320-26-4	2519	FC(C(=C(C(C(F)(F)F)(C(F)(F)F)F)C(C(F)(F)F)(F)F)C(F)(F)F)(F)F	2-Pentene, 1,1,1,4,5,5,5-heptafluoro-3-(1,1,2,2,2-pentafluoroethyl)-2,4-bis(trifluoromethyl)-	other PFAA precursors and related compounds - perfluoroalkyl ones	perfluoroalkenes & derivatives	A		0.999982	1.79913e-05	0.996834	0.000214557	9.91015	0	1.3	45.0701	1.44346	0.800948	outside prediction, structural and prediction interval AD	0.301334	0.349448	4.91265	0
94333-56-9	4004	FC(C(=C1C(F)(OCCOC1(C(F)(F)F)C(F)(F)F)C(F)(F)F)C(F)(F)F)(F)F	1,4-Dioxepane, 5-fluoro-5,7,7-tris(trifluoromethyl)-6-[2,2,2-trifluoro-1-(trifluoromethyl)ethylidene]-	per- and polyfluoroalkyl ether-based compounds	perfluoroethers alkenes and derivatives - diethers	A		0.99879	0.0012102	0.995659	0.00933834	8.4788	0	0.89549	44.3696	1.27051	0.838649	outside prediction, structural and prediction interval AD	0.426729	0.40007	5.14749	0
422-85-5	3640	FC(C(Br)(F)F)(C(F)(F)F)F	Propane, 1-bromo-1,1,2,2,3,3,3-heptafluoro-	other PFAA precursors and related compounds - perfluoroalkyl ones	perfluoaoalkyl halides (other than iodides)	A		0.874552	0.125448	0.991809	0.37764	0	0	0.749023	60.6626	-6.19063	1.1614	outside prediction, structural and prediction interval AD	1.73617	0.31375	0	0
1547-26-8	4717	FC(C(C(C(=C)F)(F)F)(F)F)F	1-Pentene, 2,3,3,4,4,5,5-heptafluoro-	other PFAA precursors or related compounds - semifluorinated	hydrofluoroolefins (HFOs)	A		0.767691	0.232309	0.99771	0.542052	0.605455	0	0.85623	43.3195	-4.30305	0.833274	outside prediction, structural and prediction interval AD	0.408499	0.431225	1.94591	0
93776-19-3	3437	FC(C(C(C(C(C(C(C(C(C(C(C(C(C(C(C(F)(F)F)(C(F)(F)F)F)(F)F)(F)F)(F)F)(F)F)(F)F)(F)F)(F)F)(F)F)(F)F)(F)F)(F)F)(F)F)(F)F)(CCOP(=O)(OCCC(C(C(C(C(C(C(C(C(C(C(C(C(C(C(C(F)(F)F)(C(F)(F)F)F)(F)F)(F)F)(F)F)(F)F)(F)F)(F)F)(F)F)(F)F)(F)F)(F)F)(F)F)(F)F)(F)F)(F)F)O)F	1-Octadecanol, 3,3,4,4,5,5,6,6,7,7,8,8,9,9,10,10,11,11,12,12,13,13,14,14,15,15,16,16,17,18,18,18-dotriacontafluoro-17-(trifluoromethyl)-, hydrogen phosphate (9CI)	fluorotelomer-related compounds	n:2 fluorotelomer alcohol, phosphate esters (PAPs)	A		0.772935	0.227065	0.999388	0.535706	0.184245	1.03864	0.95321	36.7221	-7.9227	2.16609	outside prediction, structural and prediction interval AD	8.51771	0.38975	5.63835	3.06
93776-29-5	3445	FC(C(C(C(C(C(C(C(C(C(C(C(C(C(F)(F)F)(C(F)(F)F)F)(F)F)(F)F)(F)F)(F)F)(F)F)(F)F)(F)F)(F)F)(F)F)(F)F)(F)F)(CCOP(=O)(OCCC(C(C(C(C(C(C(C(C(C(C(C(C(C(F)(F)F)(C(F)(F)F)F)(F)F)(F)F)(F)F)(F)F)(F)F)(F)F)(F)F)(F)F)(F)F)(F)F)(F)F)(F)F)O)F	1-Hexadecanol, 3,3,4,4,5,5,6,6,7,7,8,8,9,9,10,10,11,11,12,12,13,13,14,14,15,16,16,16-octacosafluoro-15-(trifluoromethyl)-, hydrogen phosphate (9CI)	fluorotelomer-related compounds	n:2 fluorotelomer alcohol, phosphate esters (PAPs)	A		0.80138	0.19862	0.999331	0.498483	0.174268	1.06319	0.952157	38.275	-6.59607	1.83446	outside prediction, structural and prediction interval AD	5.8265	0.392937	5.50126	2.58
393098-44-7	4372	FC(C(C(C(C(C(C(C(C(C(C(C(C(C(F)(F)F)(F)F)(F)F)(F)F)(F)F)(F)F)(F)F)(F)F)(F)F)(F)F)(F)F)(F)F)(F)F)(CCOP(=O)(OCCC(C(C(C(C(C(C(C(C(C(C(C(C(C(F)(F)F)(F)F)(F)F)(F)F)(F)F)(F)F)(F)F)(F)F)(F)F)(F)F)(F)F)(F)F)(F)F)(F)F)OCCC(C(C(C(C(C(C(C(C(C(C(C(C(C(F)(F)F)(F)F)(F)F)(F)F)(F)F)(F)F)(F)F)(F)F)(F)F)(F)F)(F)F)(F)F)(F)F)(F)F)F	1-Hexadecanol, 3,3,4,4,5,5,6,6,7,7,8,8,9,9,10,10,11,11,12,12,13,13,14,14,15,15,16,16,16-nonacosafluoro-, phosphate (3:1) (9CI)	fluorotelomer-related compounds	n:2 fluorotelomer alcohol, phosphate esters (PAPs)	A		0.981879	0.0181208	0.994927	0.0906326	4.2974	1.0925	0.968695	36.4702	-10.1927	2.81238	outside prediction, structural and prediction interval AD	15.0446	0.355428	5.83773	3.96
29809-34-5	3215	FC(C(C(C(C(C(C(C(C(C(C(C(C(C(I)(F)F)(F)F)(F)F)(F)F)(F)F)(F)F)(F)F)(F)F)(F)F)(F)F)(F)F)(F)F)(F)F)(C(C(C(C(C(C(F)(F)F)(F)F)(F)F)(F)F)(F)F)(F)F)F	Eicosane, 1,1,1,2,2,3,3,4,4,5,5,6,6,7,7,8,8,9,9,10,10,11,11,12,12,13,13,14,14,15,15,16,16,17,17,18,18,19,19,20,20-hentetracontafluoro-20-iodo-	fluorotelomer-related compounds	perfluoroalkyl iodides (PFAIs)	A		0.794276	0.205724	0.998356	0.508237	0.111584	0.750468	0.964295	38.1659	-3.32995	1.15589	outside prediction, structural and prediction interval AD	1.71028	0.351381	5.03695	1.5
93857-56-8	3458	FC(C(C(C(C(C(C(C(C(C(C(C(F)(F)F)(C(F)(F)F)F)(F)F)(F)F)(F)F)(F)F)(F)F)(F)F)(F)F)(F)F)(F)F)(CCOP(=O)(OCCC(C(C(C(C(C(C(C(C(C(C(C(F)(F)F)(C(F)(F)F)F)(F)F)(F)F)(F)F)(F)F)(F)F)(F)F)(F)F)(F)F)(F)F)(F)F)O)F	1-Tetradecanol, 3,3,4,4,5,5,6,6,7,7,8,8,9,9,10,10,11,11,12,12,13,14,14,14-tetracosafluoro-13-(trifluoromethyl)-, hydrogen phosphate (9CI)	fluorotelomer-related compounds	n:2 fluorotelomer alcohol, phosphate esters (PAPs)	A		0.831404	0.168596	0.999103	0.453654	0.161358	1.09739	0.951833	40.0384	-5.31003	1.51753	outside prediction, structural and prediction interval AD	3.67148	0.396572	5.34233	2.1
100550-10-5	823	FC(C(C(C(C(C(C(C(C(C(C(C(F)(F)F)(F)F)(F)F)(F)F)(F)F)(F)F)(F)F)(F)F)(F)F)(F)F)(F)F)(CCCCCCCCCCC(C(C(C(C(C(C(C(C(C(C(C(F)(F)F)(F)F)(F)F)(F)F)(F)F)(F)F)(F)F)(F)F)(F)F)(F)F)(F)F)(F)F)F	Tetratriacontane, 1,1,1,2,2,3,3,4,4,5,5,6,6,7,7,8,8,9,9,10,10,11,11,12,12,23,23,24,24,25,25,26,26,27,27,28,28,29,29,30,30,31,31,32,32,33,33,34,34,34-pentacontafluoro-	other PFAA precursors or related compounds - semifluorinated	SFAs and derivatives	A		0.89654	0.10346	0.994984	0.332621	2.8104	0.969873	0.866446	36.2282	-3.96694	1.26234	outside prediction, structural and prediction interval AD	2.23244	0.378866	5.23644	1.7
100550-11-6	865	FC(C(C(C(C(C(C(C(C(C(C(C(F)(F)F)(F)F)(F)F)(F)F)(F)F)(F)F)(F)F)(F)F)(F)F)(F)F)(F)F)(CCCCCCCCCCCCC(C(C(C(C(C(C(C(C(C(C(C(F)(F)F)(F)F)(F)F)(F)F)(F)F)(F)F)(F)F)(F)F)(F)F)(F)F)(F)F)(F)F)F	Hexatriacontane, 1,1,1,2,2,3,3,4,4,5,5,6,6,7,7,8,8,9,9,10,10,11,11,12,12,25,25,26,26,27,27,28,28,29,29,30,30,31,31,32,32,33,33,34,34,35,35,36,36,36-pentacontafluoro-	other PFAA precursors or related compounds - semifluorinated	SFAs and derivatives	A		0.937115	0.0628848	0.994724	0.234833	3.80675	0.947593	0.85	36.5304	-3.99193	1.2619	outside prediction, structural and prediction interval AD	2.23019	0.382711	5.24702	1.7
114221-78-2	934	FC(C(C(C(C(C(C(C(C(C(C(C(F)(F)F)(F)F)(F)F)(F)F)(F)F)(F)F)(F)F)(F)F)(F)F)(F)F)(F)F)(CCCCCCCCCCCCCCCCCCCCC(C(C(C(C(C(C(C(C(C(C(C(F)(F)F)(F)F)(F)F)(F)F)(F)F)(F)F)(F)F)(F)F)(F)F)(F)F)(F)F)(F)F)F	Tetratetracontane, 1,1,1,2,2,3,3,4,4,5,5,6,6,7,7,8,8,9,9,10,10,11,11,12,12,33,33,34,34,35,35,36,36,37,37,38,38,39,39,40,40,41,41,42,42,43,43,44,44,44-pentacontafluoro-	other PFAA precursors or related compounds - semifluorinated	SFAs and derivatives	A		0.992392	0.00760755	0.986394	0.0446929	7.71749	0.880236	0.801855	36.8956	-4.0215	1.25966	outside prediction, structural and prediction interval AD	2.21877	0.391527	5.28827	1.7
114221-79-3	935	FC(C(C(C(C(C(C(C(C(C(C(C(F)(F)F)(F)F)(F)F)(F)F)(F)F)(F)F)(F)F)(F)F)(F)F)(F)F)(F)F)(CCCCCCCCCCCCCCCCCCCCCCC(C(C(C(C(C(C(C(C(C(C(C(F)(F)F)(F)F)(F)F)(F)F)(F)F)(F)F)(F)F)(F)F)(F)F)(F)F)(F)F)(F)F)F	Hexatetracontane, 1,1,1,2,2,3,3,4,4,5,5,6,6,7,7,8,8,9,9,10,10,11,11,12,12,35,35,36,36,37,37,38,38,39,39,40,40,41,41,42,42,43,43,44,44,45,45,46,46,46-pentacontafluoro-	other PFAA precursors or related compounds - semifluorinated	SFAs and derivatives	A		0.995539	0.00446139	0.984148	0.0285978	8.66816	0.867391	0.793043	36.8584	-4.01518	1.25893	outside prediction, structural and prediction interval AD	2.21505	0.392446	5.29832	1.7
93857-55-7	3457	FC(C(C(C(C(C(C(C(C(C(F)(F)F)(C(F)(F)F)F)(F)F)(F)F)(F)F)(F)F)(F)F)(F)F)(F)F)(CCOP(=O)(OCCC(C(C(C(C(C(C(C(C(C(F)(F)F)(C(F)(F)F)F)(F)F)(F)F)(F)F)(F)F)(F)F)(F)F)(F)F)(F)F)O)F	1-Dodecanol, 3,3,4,4,5,5,6,6,7,7,8,8,9,9,10,10,11,12,12,12-eicosafluoro-11-(trifluoromethyl)-, hydrogen phosphate (9CI)	fluorotelomer-related compounds	n:2 fluorotelomer alcohol, phosphate esters (PAPs)	A		0.862354	0.137646	0.998822	0.400667	0.144053	1.1471	0.952977	42.0252	-4.07844	1.22451	outside prediction, structural and prediction interval AD	2.04161	0.400685	5.15329	1.62
106554-16-9	1719	FC(C(C(C(C(C(C(C(C(C(F)(F)F)(F)F)(F)F)(F)F)(F)F)(F)F)(F)F)(F)F)(F)F)(CCOP(=O)(OCCC(C(C(C(C(C(C(C(C(C(F)(F)F)(F)F)(F)F)(F)F)(F)F)(F)F)(F)F)(F)F)(F)F)(F)F)OCCC(C(C(C(C(C(C(C(C(C(F)(F)F)(F)F)(F)F)(F)F)(F)F)(F)F)(F)F)(F)F)(F)F)(F)F)F	1-Dodecanol, 3,3,4,4,5,5,6,6,7,7,8,8,9,9,10,10,11,11,12,12,12-heneicosafluoro-, phosphate (3:1) (9CI)	fluorotelomer-related compounds	n:2 fluorotelomer alcohol, phosphate esters (PAPs)	A		0.9867	0.0133003	0.994993	0.0706682	4.00634	1.15866	0.959011	41.3628	-6.07086	1.79361	outside prediction, structural and prediction interval AD	5.52583	0.357008	5.45959	2.52
284472-92-0	1986	FC(C(C(C(C(C(C(C(F)(F)F)(F)F)(F)F)(F)F)(F)F)(F)F)(F)F)(c1ccc(cc1)P(c1ccc(cc1)C(C(C(C(C(C(C(C(F)(F)F)(F)F)(F)F)(F)F)(F)F)(F)F)(F)F)(F)F)c1ccc(cc1)C(C(C(C(C(C(C(C(F)(F)F)(F)F)(F)F)(F)F)(F)F)(F)F)(F)F)(F)F)F	Phosphine, tris[4-(1,1,2,2,3,3,4,4,5,5,6,6,7,7,8,8,8-heptadecafluorooctyl)phenyl]-	other PFAA precursors or related compounds - semifluorinated	side-chain fluorinated aromatics	A		0.993215	0.00678494	0.989827	0.0406394	6.70965	1.20306	0.766371	45.255	-4.09028	1.52533	outside prediction, structural and prediction interval AD	3.71966	0.394187	6.40264	2.26312
342889-38-7	1975	FC(C(C(C(C(C(C(C(F)(F)F)(F)F)(F)F)(F)F)(F)F)(F)F)(F)F)(CCc1cccc(c1)P(c1cccc(c1)CCC(C(C(C(C(C(C(C(F)(F)F)(F)F)(F)F)(F)F)(F)F)(F)F)(F)F)(F)F)c1cccc(c1)CCC(C(C(C(C(C(C(C(F)(F)F)(F)F)(F)F)(F)F)(F)F)(F)F)(F)F)(F)F)F	Phosphine, tris[3-(3,3,4,4,5,5,6,6,7,7,8,8,9,9,10,10,10-heptadecafluorodecyl)phenyl]-	fluorotelomer-related compounds	n:2 fluorotelomer-based non-polymers	A		0.906225	0.0937748	0.979784	0.311185	6.00141	0.992099	0.574177	39.331	-4.11417	1.46579	outside prediction, structural and prediction interval AD	3.35834	0.417439	6.31705	2.15062
325459-91-4	2017	FC(C(C(C(C(C(C(F)(F)F)(F)F)(F)F)(F)F)(F)F)(F)F)(C(c1cccc(c1)P(c1cccc(c1)C(C(C(C(C(C(C(C(F)(F)F)(F)F)(F)F)(F)F)(F)F)(F)F)(F)F)(F)F)c1cccc(c1)C(C(C(C(C(C(C(C(F)(F)F)(F)F)(F)F)(F)F)(F)F)(F)F)(F)F)(F)F)(F)F)F	Phosphine, tris[3-(1,1,2,2,3,3,4,4,5,5,6,6,7,7,8,8,8-heptadecafluorooctyl)phenyl]-	other PFAA precursors or related compounds - semifluorinated	side-chain fluorinated aromatics	A		0.995514	0.00448569	0.990325	0.0287291	7.0806	1.20605	0.766371	46.7869	-6.25921	1.97928	outside prediction, structural and prediction interval AD	6.94681	0.394187	6.42477	2.93062
432-08-6	1518	FC(C(C(C(C(C(F)(F)F)(F)F)(F)F)(F)F)(F)F)(N(C(C(C(C(C(C(F)(F)F)(F)F)(F)F)(F)F)(F)F)(F)F)C(C(C(C(C(C(F)(F)F)(F)F)(F)F)(F)F)(F)F)(F)F)F	1-Hexanamine, 1,1,2,2,3,3,4,4,5,5,6,6,6-tridecafluoro-N,N-bis(1,1,2,2,3,3,4,4,5,5,6,6,6-tridecafluorohexyl)-	other PFAA precursors and related compounds - perfluoroalkyl ones	perfluoroalkyl amines	A		0.864007	0.135993	0.996741	0.397623	0.0112156	1.16497	0.987722	40.4511	-4.75483	1.46729	outside prediction, structural and prediction interval AD	3.3673	0.336758	5.03695	1.98
1946796-71-9	1099	FC(C(C(C(C(F)(F)F)(F)F)(F)F)(C(F)(F)F)CC=CCC(C(C(C(F)(F)F)(F)F)(F)F)(C(F)(F)F)C(F)(F)F)(F)F	6-Dodecene, 1,1,1,2,2,3,3,10,10,11,11,12,12,12-tetradecafluoro-4,4,9,9-tetrakis(trifluoromethyl)-, (6E)-	fluorotelomer-related compounds	n:2 fluorotelomer-based non-polymers	A		0.958585	0.0414151	0.996549	0.172416	3.52861	1.27849	0.922861	36.0998	-3.02438	0.933796	outside prediction, structural and prediction interval AD	0.768826	0.419144	4.70953	1.02
322647-82-5	2031	FC(C(C(C(C(F)(F)F)(F)F)(F)F)(C(F)(F)F)Cc1ccc(cc1)P(c1ccc(cc1)CC(C(C(C(F)(F)F)(F)F)(F)F)(C(F)(F)F)C(F)(F)F)c1ccc(cc1)CC(C(C(C(F)(F)F)(F)F)(F)F)(C(F)(F)F)C(F)(F)F)(F)F	Phosphine, tris[4-[3,3,4,4,5,5,5-heptafluoro-2,2-bis(trifluoromethyl)pentyl]phenyl]-	fluorotelomer-related compounds	n:1 fluorotelomer-based non-polymers	A		0.990499	0.00950139	0.981714	0.0536976	7.69941	1.24066	0.695086	41.5457	-5.01936	1.66064	outside prediction, structural and prediction interval AD	4.59415	0.413256	6.34903	2.45437
29809-36-7	3216	FC(C(C(C(C(I)(F)F)(F)F)(F)F)(F)F)(C(C(C(C(C(C(C(C(C(C(C(C(C(C(C(C(C(F)(F)F)(F)F)(F)F)(F)F)(F)F)(F)F)(F)F)(F)F)(F)F)(F)F)(F)F)(F)F)(F)F)(F)F)(F)F)(F)F)(F)F)F	Docosane, 1,1,1,2,2,3,3,4,4,5,5,6,6,7,7,8,8,9,9,10,10,11,11,12,12,13,13,14,14,15,15,16,16,17,17,18,18,19,19,20,20,21,21,22,22-pentatetracontafluoro-22-iodo-	fluorotelomer-related compounds	perfluoroalkyl iodides (PFAIs)	A		0.766502	0.233498	0.998014	0.543469	0.116163	0.723685	0.967502	36.5676	-3.94034	1.29501	outside prediction, structural and prediction interval AD	2.40193	0.351213	5.14749	1.74
118914-93-5	4079	FC(C(C(C(C1(F)C(F)(F)C(F)(F)C(C2(C1(F)C(F)(F)C(F)(F)C(C2(F)F)(F)F)F)(F)F)(F)F)(F)F)(F)F)(F)F	Naphthalene, heptadecafluorodecahydro(nonafluorobutyl)- (9CI)	other PFAA precursors and related compounds - perfluoroalkyl ones	perfluoroalkanes & armoatics	A		0.799067	0.200933	0.984699	0.501693	-0.693711	0.798319	1.06312	36.0179	1.63073	0.819934	outside prediction, structural and prediction interval AD	0.363761	0.357747	5.42053	0.166875
355-86-2	3557	FC(C(C(C(COP(=O)(OCC(C(C(C(F)F)(F)F)(F)F)(F)F)OCC(C(C(C(F)F)(F)F)(F)F)(F)F)(F)F)(F)F)(F)F)F	1-Pentanol, 2,2,3,3,4,4,5,5-octafluoro-, phosphate (3:1)	fluorotelomer-related compounds	1-H n:1 FT	A		0.867068	0.132932	0.998065	0.391923	1.34764	1.09427	0.8866	40.3048	-4.29722	1.08846	outside prediction, structural and prediction interval AD	1.4033	0.412265	4.36945	1.26
80632-82-2	3924	FC(C(C(C(F)(F)F)(F)F)(C(C(F)(F)F)(F)F)C(C(C(F)(F)F)(F)F)(C(F)(F)F)F)(F)F	Hexane, 1,1,1,2,2,3,5,5,6,6,6-undecafluoro-4-(1,1,2,2,2-pentafluoroethyl)-3,4-bis(trifluoromethyl)-	other PFAA precursors and related compounds - perfluoroalkyl ones	perfluoroalkanes & armoatics	A		0.996618	0.00338177	0.994647	0.0226162	4.06471	0	1.22469	37.523	1.45918	0.794336	outside prediction, structural and prediction interval AD	0.27994	0.337845	4.84419	0
119141-86-5	4086	FC(C(C(C1(F)C(F)(F)C(F)(F)C2(C(C1(F)F)(F)C(F)(F)C(C(C2(F)F)(F)F)(F)F)F)(C(F)(F)F)F)(F)F)(F)F	Naphthalene, 1,1,2,2,3,3,4,4,4a,5,5,6,6,7,8,8,8a-heptadecafluoro-7-[1,2,2,3,3,3-hexafluoro-1-(trifluoromethyl)propyl]decahydro-	other PFAA precursors and related compounds - perfluoroalkyl ones	perfluoroalkanes & armoatics	A		0.964623	0.0353767	0.989286	0.152962	0.541961	0.798319	1.12957	41.2558	1.69454	0.825081	outside prediction, structural and prediction interval AD	0.380937	0.357747	5.45959	0.166875
119141-87-6	4087	FC(C(C(C1(F)C(F)(F)C(F)(F)C2(C(C1(F)F)(F)C(F)(F)C(C(C2(F)F)(F)F)(F)F)F)(F)F)(C(F)(F)F)F)(F)F	Naphthalene, 1,1,2,2,3,3,4,4,4a,5,5,6,6,7,8,8,8a-heptadecafluoro-7-[1,1,2,3,3,3-hexafluoro-2-(trifluoromethyl)propyl]decahydro-	other PFAA precursors and related compounds - perfluoroalkyl ones	perfluoroalkanes & armoatics	A		0.985586	0.0144138	0.987756	0.0754177	0.997209	0.966387	1.19601	41.7087	1.01307	0.785424	outside prediction, structural and prediction interval AD	0.251378	0.357747	5.3799	0.33375
69661-30-9	3222	FC(C(C1(C(F)(F)F)C(F)(OC(C1(F)C(F)(F)F)(F)C(F)(F)F)C(F)(F)F)(F)F)(F)F	Furan, 2,3,5-trifluorotetrahydro-4-(1,1,2,2,2-pentafluoroethyl)-2,3,4,5-tetrakis(trifluoromethyl)-	per- and polyfluoroalkyl ether-based compounds	perfluoroalkyl ethers / alkanes + aromatics - monoethers	A		0.99911	0.000889597	0.997582	0.00713839	5.6281	0	1.18222	43.3167	1.9588	0.832837	outside prediction, structural and prediction interval AD	0.407022	0.338337	5.15329	0
84808-64-0	3947	FC(C(C1(F)C(F)(F)C(F)(F)C(C(C1(F)F)(F)F)(F)F)(C(F)(F)F)C(F)(F)F)(F)F	Cyclohexane, 1,1,2,2,3,3,4,4,5,5,6-undecafluoro-6-[2,2,2-trifluoro-1,1-bis(trifluoromethyl)ethyl]-	other PFAA precursors and related compounds - perfluoroalkyl ones	perfluoroalkanes & armoatics	A		0.993591	0.00640874	0.978145	0.0387529	0.825846	0	1.4	38.0682	1.33159	0.7929	outside prediction, structural and prediction interval AD	0.275316	0.349448	4.84419	0
2396-23-8	2490	FC(C(F)(F)F)(C(F)(F)F)c1ccc(cc1)Br	Benzene, 1-bromo-4-[1,2,2,2-tetrafluoro-1-(trifluoromethyl)ethyl]-	other PFAA precursors or related compounds - semifluorinated	side-chain fluorinated aromatics	A		0.856534	0.143466	0.997375	0.411207	2.61961	0	0.671222	49.9103	1.02107	0.787641	outside prediction, structural and prediction interval AD	0.258453	0.370265	4.79424	0
40161-59-9	2492	FC(C(F)(F)F)(C(F)(F)F)c1ccc(cc1)I	Benzene, 1-iodo-4-[1,2,2,2-tetrafluoro-1-(trifluoromethyl)ethyl]-	other PFAA precursors or related compounds - semifluorinated	side-chain fluorinated aromatics	A		0.967826	0.0321741	0.989196	0.14222	3.87873	0	0.627451	59.947	0.952627	0.788519	outside prediction, structural and prediction interval AD	0.261261	0.376489	4.79424	0
754-34-7	3655	FC(C(I)(F)F)(C(F)(F)F)F	Propane, 1,1,1,2,2,3,3-heptafluoro-3-iodo-	fluorotelomer-related compounds	perfluoroalkyl iodides (PFAIs)	A		0.977639	0.0223611	0.993663	0.107091	0	0	0.762515	75.754	-6.69184	1.15148	outside prediction, structural and prediction interval AD	1.68962	0.35933	0	0
2356-61-8	2752	FC(C(OC(F)(F)F)(F)F)F	Ethane, 1,1,2,2-tetrafluoro-1-(trifluoromethoxy)-	per- and polyfluoroalkyl ether-based compounds	perfluoroalkyl ethers / alkanes + aromatics - monoethers	A		0.941689	0.0583115	0.9831	0.222296	0	0	1.12928	41.7037	-3.48705	0.815501	outside prediction, structural and prediction interval AD	0.349054	0.357017	1.94591	0
68156-00-3	3242	FC(C1(F)C(F)(F)C(F)(F)C(C(C1(C(F)(F)F)S(=O)(=O)F)(F)F)(F)F)(F)F	Cyclohexanesulfonyl fluoride, nonafluorobis(trifluoromethyl)-	perfluoroalkane sulfonyl compounds	perfluoroalkane sulfonyl halides	A		0.999525	0.000475158	0.988786	0.00411089	2.9754	0	1.35478	51.8279	1.81529	0.812966	outside prediction, structural and prediction interval AD	0.340681	0.325155	4.97673	0
68156-06-9	3114	FC(C1(F)C(F)(F)C(F)(F)C(C(C1(F)F)(F)F)(F)S(=O)(=O)F)(C(F)(F)F)F	Cyclohexanesulfonyl fluoride, decafluoro(1,1,2,2,2-pentafluoroethyl)-	perfluoroalkane sulfonyl compounds	perfluoroalkane sulfonyl halides	A		0.992508	0.00749245	0.989558	0.0441313	0.903103	0.158843	1.16646	52.0195	1.51965	0.791841	outside prediction, structural and prediction interval AD	0.271912	0.325155	4.79579	0
68318-34-3	3131	FC(C1(F)C(F)(F)C(F)(F)C(C(C1(F)S(=O)(=O)F)(F)F)(F)F)(F)F	Cyclohexanesulfonyl fluoride, decafluoro(trifluoromethyl)-	perfluoroalkane sulfonyl compounds	perfluoroalkane sulfonyl halides	A		0.997511	0.002489	0.992514	0.0174096	1.91763	0	1.20061	53.9838	1.51251	0.79003	outside prediction, structural and prediction interval AD	0.2661	0.322073	4.77068	0
306-95-6	3597	FC(C1(F)C(F)(F)C(F)(F)C2(C(C1(F)F)(F)C(F)(F)C(C(C2(F)F)(F)F)(F)F)F)(F)F	Naphthalene, 1,1,2,2,3,3,4,4,4a,5,5,6,6,7,8,8,8a-heptadecafluorodecahydro-7-(trifluoromethyl)-	other PFAA precursors and related compounds - perfluoroalkyl ones	perfluoroalkanes & armoatics	A		0.943898	0.0561025	0.984671	0.216106	0.217848	0	1.16043	38.679	1.79453	0.837643	outside prediction, structural and prediction interval AD	0.423306	0.359993	5.1985	0
103697-21-8	2619	FC(C1(OC1(C(F)(F)F)C(F)(F)F)C(C(F)(F)F)(C(F)(F)F)F)(C(F)(F)F)F	Oxirane, 2-(1,1,2,2,2-pentafluoroethyl)-2-[1,2,2,2-tetrafluoro-1-(trifluoromethyl)ethyl]-3,3-bis(trifluoromethyl)-	other PFAA precursors and related compounds - perfluoroalkyl ones	perfluoroalkenes & derivatives	A		0.999869	0.000130741	0.993667	0.00129986	9.6712	0	1.18341	37.1678	1.4278	0.79174	outside prediction, structural and prediction interval AD	0.271586	0.337146	4.82028	0
306-92-3	3595	FC1(F)C(F)(F)C(F)(F)C(C2(C1(F)C(F)(F)C(C(C2(F)C(F)(F)F)(F)F)(F)F)F)(F)F	Naphthalene, 1,1,2,2,3,3,4,4,4a,5,5,6,6,7,7,8,8a-heptadecafluorodecahydro-8-(trifluoromethyl)-	other PFAA precursors and related compounds - perfluoroalkyl ones	perfluoroalkanes & armoatics	A		0.981476	0.0185242	0.995226	0.0922385	2.5523	0	1.11898	38.3868	1.87381	0.844402	outside prediction, structural and prediction interval AD	0.44637	0.359993	5.24702	0
307-08-4	4668	FC1(F)C2(F)C(C3(C1(F)C(F)(F)C(C(C3(F)F)(F)F)(F)F)F)(F)C(F)(F)C(C(C2(F)F)(F)F)(F)F	1H-Fluorene, 1,1,2,2,3,3,4,4,4a,4b,5,5,6,6,7,7,8,8,8a,9,9,9a-docosafluorododecahydro-	other PFAA precursors and related compounds - perfluoroalkyl ones	perfluoroalkanes & armoatics	A		0.838784	0.161216	0.990284	0.441681	0.206293	0	1.10732	32.1728	2.34504	0.895227	outside prediction, structural and prediction interval AD	0.625726	0.367134	5.5835	0
306-94-5	3596	FC12C(F)(C(F)(F)C(C(C2(F)F)(F)F)(F)F)C(F)(F)C(C(C1(F)F)(F)F)(F)F	Naphthalene, 1,1,2,2,3,3,4,4,4a,5,5,6,6,7,7,8,8,8a-octadecafluorodecahydro-	other PFAA precursors and related compounds - perfluoroalkyl ones	perfluoroalkanes & armoatics	A		0.84518	0.15482	0.989913	0.43098	1.51686	0	1.08387	26.8202	1.61191	0.823556	outside prediction, structural and prediction interval AD	0.375835	0.361037	5.09375	0
956790-67-3	2412	Fc1c(c(F)c(c(c1F)SCCC(C(C(C(C(C(C(C(C(C(F)(F)F)(F)F)(F)F)(F)F)(F)F)(F)F)(F)F)(F)F)(F)F)(F)F)F)C1=C2C=CC(=N2)C(=c2ccc(=C(C3=NC(=C(c4[nH]c1cc4)c1c(F)c(F)c(c(c1F)F)SCCC(C(C(C(C(C(C(C(C(C(F)(F)F)(F)F)(F)F)(F)F)(F)F)(F)F)(F)F)(F)F)(F)F)(F)F)C=C3)c1c(F)c(F)c(c(c1F)F)SCCC(C(C(C(C(C(C(C(C(C(F)(F)F)(F)F)(F)F)(F)F)(F)F)(F)F)(F)F)(F)F)(F)F)(F)F)[nH]2)c1c(F)c(F)c(c(c1F)F)SCCC(C(C(C(C(C(C(C(C(C(F)(F)F)(F)F)(F…	21H,23H-Porphine, 5,10,15,20-tetrakis[2,3,5,6-tetrafluoro-4-[(3,3,4,4,5,5,6,6,7,7,8,8,9,9,10,10,11,11,12,12,12-heneicosafluorododecyl)thio]phenyl]-	fluorotelomer-related compounds	n:2 fluorotelomer-based non-polymers	A		1	4.3811e-08	0.978371	7.86117e-07	22.741	1.04407	0.803869	56.9692	-14.1411	4.08305	outside prediction, structural and prediction interval AD	32.8182	0.381332	7.58369	5.93253
919489-99-9	2358	Fc1c(c2onc(n2)C(C(C(C(C(C(C(F)(F)F)(F)F)(F)F)(F)F)(F)F)(F)F)(F)F)c(F)c(c(c1F)F)F	1,2,4-Oxadiazole, 3-(1,1,2,2,3,3,4,4,5,5,6,6,7,7,7-pentadecafluoroheptyl)-5-(2,3,4,5,6-pentafluorophenyl)-	other PFAA precursors or related compounds - semifluorinated	side-chain fluorinated aromatics	A		0.945538	0.0544624	0.996831	0.211451	-0.063237	1.01513	0.930209	53.9858	1.06839	0.832221	outside prediction, structural and prediction interval AD	0.404941	0.359381	5.98394	0.610316
20017-56-5	2637	Fc1c(F)c(C(=O)O)c(c(c1C(C(F)(F)F)(C(F)(F)F)F)F)F	Benzoic acid, 2,3,5,6-tetrafluoro-4-[1,2,2,2-tetrafluoro-1-(trifluoromethyl)ethyl]-	other PFAA precursors or related compounds - semifluorinated	side-chain fluorinated aromatics	A		0.990652	0.00934757	0.995982	0.0529816	1.33965	1.11614	1.13374	47.5424	2.08329	0.880336	outside prediction, structural and prediction interval AD	0.572091	0.375694	5.4809	0
136264-73-8	2605	Fc1c(F)c(c(c(c1C(C(F)(F)F)(C(F)(F)F)F)F)F)C(Cl)(Cl)Cl	Benzene, 1,2,4,5-tetrafluoro-3-[1,2,2,2-tetrafluoro-1-(trifluoromethyl)ethyl]-6-(trichloromethyl)-	other PFAA precursors or related compounds - semifluorinated	side-chain fluorinated aromatics	A		0.999788	0.000211616	0.999414	0.00200202	4.92892	2.42662	1.20454	52.3518	2.43425	0.879275	outside prediction, structural and prediction interval AD	0.568304	0.343777	5.4809	0
20017-49-6	2581	Fc1c(F)c(c(c(c1C(F)(F)F)F)F)C(C(F)(F)F)(C(F)(F)F)F	Benzene, 1,2,4,5-tetrafluoro-3-[1,2,2,2-tetrafluoro-1-(trifluoromethyl)ethyl]-6-(trifluoromethyl)-	other PFAA precursors and related compounds - perfluoroalkyl ones	perfluoroalkanes & armoatics	A		0.988292	0.011708	0.977925	0.0637103	0.412923	0	1.23697	46.3629	2.01165	0.881559	outside prediction, structural and prediction interval AD	0.57646	0.382209	5.4809	0
19108-38-4	1405	Fc1c(F)c(F)c(c(c1C(C(C(C(F)(F)F)(F)F)(F)F)(F)F)F)F	Benzene, 1,2,3,4,5-pentafluoro-6-(1,1,2,2,3,3,4,4,4-nonafluorobutyl)-	other PFAA precursors and related compounds - perfluoroalkyl ones	perfluoroalkanes & armoatics	A		0.834641	0.165359	0.98005	0.448451	-1.70331	0.657143	0.985714	49.4896	1.72807	0.855746	outside prediction, structural and prediction interval AD	0.485491	0.382209	5.30734	0
54326-26-0	1108	Fc1c(F)c(F)c(c(c1C(C(C(F)(F)F)(F)F)(F)F)F)F	Benzene, 1,2,3,4,5-pentafluoro-6-(1,1,2,2,3,3,3-heptafluoropropyl)-	other PFAA precursors and related compounds - perfluoroalkyl ones	perfluoroalkanes & armoatics	A		0.908738	0.0912616	0.993953	0.305447	-0.202248	0	0.993827	47.9896	1.62168	0.849889	outside prediction, structural and prediction interval AD	0.465229	0.385106	5.26172	0
17480-16-9	2555	Fc1c(F)c(F)c(c(c1C(C(F)(F)F)(C(F)(F)F)F)F)F	Benzene, 1,2,3,4,5-pentafluoro-6-[1,2,2,2-tetrafluoro-1-(trifluoromethyl)ethyl]-	other PFAA precursors and related compounds - perfluoroalkyl ones	perfluoroalkanes & armoatics	A		0.951106	0.0488941	0.986427	0.195246	0.530901	0	1.12346	40.7357	1.73225	0.859596	outside prediction, structural and prediction interval AD	0.498889	0.385106	5.32939	0
112754-12-8	2593	Fc1c(F)c(F)c(c(c1F)C(F)(F)F)C(C(F)(F)F)(C(F)(F)F)F	Benzene, 1,2,3,4-tetrafluoro-5-[1,2,2,2-tetrafluoro-1-(trifluoromethyl)ethyl]-6-(trifluoromethyl)-	other PFAA precursors and related compounds - perfluoroalkyl ones	perfluoroalkanes & armoatics	A		0.999047	0.000952953	0.997376	0.00758119	4.90346	0	1.15966	48.3629	2.10104	0.890014	outside prediction, structural and prediction interval AD	0.606847	0.382209	5.53561	0
54387-09-6	1648	Fc1c(F)c(F)c(c(c1F)F)C(C(C(C(C(C(C(C(F)(F)F)(F)F)(F)F)(F)F)(F)F)(F)F)(F)F)(F)F	Benzene, 1,2,3,4,5-pentafluoro-6-(1,1,2,2,3,3,4,4,5,5,6,6,7,7,8,8,8-heptadecafluorooctyl)-	other PFAA precursors and related compounds - perfluoroalkyl ones	perfluoroalkanes & armoatics	A		0.924238	0.0757622	0.998631	0.268295	0.114701	0.9375	0.977273	46.8371	0.55147	0.786875	outside prediction, structural and prediction interval AD	0.256009	0.373715	5.47148	0.465625
2342-07-6	3681	Fc1c(F)c(F)c(c2c1C(F)(F)C(C(C2(F)F)(F)F)(F)F)F	Naphthalene, 1,1,2,2,3,3,4,4,5,6,7,8-dodecafluoro-1,2,3,4-tetrahydro-	other PFAA precursors and related compounds - perfluoroalkyl ones	perfluoroalkanes & armoatics	A		0.950732	0.0492678	0.994951	0.196354	1.22853	0	1.01316	44.3561	2.18201	0.907884	outside prediction, structural and prediction interval AD	0.672019	0.38988	5.6368	0
1419865-32-9	2726	Fc1c(F)c(F)c2c(c1F)C(=O)OC2(O)C(C(F)(F)F)(C(F)(F)F)F	1(3H)-Isobenzofuranone, 4,5,6,7-tetrafluoro-3-hydroxy-3-[1,2,2,2-tetrafluoro-1-(trifluoromethyl)ethyl]-	other PFAA precursors or related compounds - semifluorinated	side-chain fluorinated aromatics	A		0.887555	0.112445	0.971104	0.351597	-1.55649	0	1.02456	51.4771	2.50484	0.90866	outside prediction, structural and prediction interval AD	0.674878	0.365213	5.66837	0
1610931-28-6	2244	Fc1c(F)c(F)c2c(c1F)c(n[nH]2)C(C(C(C(F)(F)F)(F)F)(F)F)(F)F	1H-Indazole, 4,5,6,7-tetrafluoro-3-(1,1,2,2,3,3,4,4,4-nonafluorobutyl)-	other PFAA precursors or related compounds - semifluorinated	side-chain fluorinated aromatics	A		0.751527	0.248473	0.990761	0.560651	-1.57108	1.62235	0.797329	54.9502	2.44386	0.911107	outside prediction, structural and prediction interval AD	0.683911	0.374394	5.90893	0.106875
20017-50-9	2649	Fc1c(F)c(N(=O)=O)c(c(c1C(C(F)(F)F)(C(F)(F)F)F)F)F	Benzene, 1,2,4,5-tetrafluoro-3-nitro-6-[1,2,2,2-tetrafluoro-1-(trifluoromethyl)ethyl]-	other PFAA precursors or related compounds - semifluorinated	side-chain fluorinated aromatics	A		0.99179	0.00820977	0.984359	0.0476028	0.697612	0.403878	1.20897	48.8388	2.42031	0.879161	outside prediction, structural and prediction interval AD	0.567896	0.345045	5.4809	0
153817-18-6	1068	Fc1cc(F)c(c(c1F)C(C(C(F)(F)F)(F)F)(F)F)F	Benzene, 1,2,4,5-tetrafluoro-3-(1,1,2,2,3,3,3-heptafluoropropyl)-	other PFAA precursors or related compounds - semifluorinated	side-chain fluorinated aromatics	A		0.986032	0.0139683	0.983094	0.0735285	-0.19417	7.16703	0.972601	49.0666	1.27585	0.8428	outside prediction, structural and prediction interval AD	0.440885	0.402947	5.17013	0
10271-35-9	2585	Fc1nc(F)nc(n1)C(C(F)(F)F)(C(F)(F)F)F	1,3,5-Triazine, 2,4-difluoro-6-[1,2,2,2-tetrafluoro-1-(trifluoromethyl)ethyl]-	other PFAA precursors or related compounds - semifluorinated	side-chain fluorinated aromatics	A		0.99438	0.00562039	0.99117	0.0347258	2.33011	0	1.21798	43.3191	1.70635	0.806097	outside prediction, structural and prediction interval AD	0.318122	0.327373	4.92499	0
10271-36-0	2626	Fc1nc(nc(n1)C(C(F)(F)F)(C(F)(F)F)F)C(C(F)(F)F)(C(F)(F)F)F	1,3,5-Triazine, 2-fluoro-4,6-bis[1,2,2,2-tetrafluoro-1-(trifluoromethyl)ethyl]-	other PFAA precursors or related compounds - semifluorinated	side-chain fluorinated aromatics	A		0.864316	0.135684	0.972922	0.397052	-1.00509	0	1.13939	38.5556	2.1785	0.851772	outside prediction, structural and prediction interval AD	0.471726	0.338741	5.29047	0
1980044-62-9	986	IC(CC(C(C(C(C(C(C(C(C(C(C(C(F)(F)F)(F)F)(F)F)(F)F)(F)F)(F)F)(F)F)(F)F)(F)F)(F)F)(F)F)(F)F)CCCCC(CC(C(C(C(C(C(C(C(C(C(C(C(F)(F)F)(F)F)(F)F)(F)F)(F)F)(F)F)(F)F)(F)F)(F)F)(F)F)(F)F)(F)F)I	INDEX NAME NOT YET ASSIGNED	fluorotelomer-related compounds	n:2 fluorotelomer iodides (n:2 FTIs)	A		0.995229	0.00477105	0.995017	0.0302618	4.77962	1.11478	0.860941	52.9105	-4.29979	1.3359	outside prediction, structural and prediction interval AD	2.62017	0.377752	5.26786	1.82
784189-62-4	943	IC(CC(C(C(C(C(C(C(C(C(C(F)(F)F)(F)F)(F)F)(F)F)(F)F)(F)F)(F)F)(F)F)(F)F)(F)F)CCCC(CC(C(C(C(C(C(C(C(C(C(F)(F)F)(F)F)(F)F)(F)F)(F)F)(F)F)(F)F)(F)F)(F)F)(F)F)I	Heptacosane, 1,1,1,2,2,3,3,4,4,5,5,6,6,7,7,8,8,9,9,10,10,18,18,19,19,20,20,21,21,22,22,23,23,24,24,25,25,26,26,27,27,27-dotetracontafluoro-12,16-diiodo-	fluorotelomer-related compounds	n:2 fluorotelomer iodides (n:2 FTIs)	A		0.999998	2.20659e-06	0.972179	3.09454e-05	20.0447	1.27127	0.663588	47.1195	-3.69331	1.09853	outside prediction, structural and prediction interval AD	1.44798	0.423342	5.05625	1.38
99324-96-6	2426	ICCC(C(F)(F)F)(C(F)(F)F)F	Butane, 1,1,1,2-tetrafluoro-4-iodo-2-(trifluoromethyl)-	fluorotelomer-related compounds	n:2 fluorotelomer iodides (n:2 FTIs)	A		0.865861	0.134139	0.992368	0.394179	0	0	0.764768	58.9022	-4.18867	0.827973	outside prediction, structural and prediction interval AD	0.390634	0.420823	1.94591	0
42532-60-5	2429	N#CC(C(F)(F)F)(C(F)(F)F)F	Propanenitrile, 2,3,3,3-tetrafluoro-2-(trifluoromethyl)-	other PFAA precursors and related compounds - perfluoroalkyl ones	perfluoroalkyl cyanide	A		0.938975	0.0610247	0.981731	0.229778	0	0	1.2679	31.6981	-6.51141	1.15359	outside prediction, structural and prediction interval AD	1.6995	0.342922	0	0
20017-54-3	2613	N#Cc1c(F)c(F)c(c(c1F)F)C(C(F)(F)F)(C(F)(F)F)F	Benzonitrile, 2,3,5,6-tetrafluoro-4-[1,2,2,2-tetrafluoro-1-(trifluoromethyl)ethyl]-	other PFAA precursors or related compounds - semifluorinated	side-chain fluorinated aromatics	A		0.990616	0.00938443	0.997601	0.0531534	1.9008	1.01243	1.11415	45.9487	2.07661	0.880436	outside prediction, structural and prediction interval AD	0.572447	0.376301	5.4809	0
662-20-4	2472	NC(=O)C(C(F)(F)F)(C(F)(F)F)F	Propanamide, 2,3,3,3-tetrafluoro-2-(trifluoromethyl)-	perfluoroalkyl carbonyl compounds	perfluoroalkyl carbonyl amides / amido ethanols and other alcohols	A		0.799704	0.200296	0.988837	0.500812	0	0	1.06285	34.1	-6.87773	1.15103	outside prediction, structural and prediction interval AD	1.68753	0.376235	0	0
55181-17-4	2661	Nc1nc(F)c(c(c1F)C(C(F)(F)F)(C(F)(F)F)F)F	2-Pyridinamine, 3,5,6-trifluoro-4-[1,2,2,2-tetrafluoro-1-(trifluoromethyl)ethyl]-	other PFAA precursors or related compounds - semifluorinated	side-chain fluorinated aromatics	A		0.931979	0.068021	0.997581	0.248489	0.590676	0	0.972863	47.7515	1.65888	0.846103	outside prediction, structural and prediction interval AD	0.452202	0.379098	5.24406	0
1610931-27-5	1851	O=C(C(C(C(C(F)(F)F)(F)F)(F)F)(F)F)c1c(F)c(F)c(c(c1F)F)F	1-Pentanone, 2,2,3,3,4,4,5,5,5-nonafluoro-1-(2,3,4,5,6-pentafluorophenyl)-	other PFAA precursors and related compounds - perfluoroalkyl ones	perfluoroalkyl ketons	A		0.875086	0.124914	0.989584	0.376603	-1.17082	0.930043	0.931108	52.4581	1.53512	0.827639	outside prediction, structural and prediction interval AD	0.389514	0.374131	5.35097	0.106875
231630-88-9	4289	O=C(C(C(C(C(F)(F)F)(F)F)(F)F)(F)F)n1nc(cc1C(C(C(C(C(C(F)(F)F)(F)F)(F)F)(F)F)(F)F)(F)F)C(C(C(C(C(C(F)(F)F)(F)F)(F)F)(F)F)(F)F)(F)F	1-Pentanone, 1-[3,5-bis(1,1,2,2,3,3,4,4,5,5,6,6,6-tridecafluorohexyl)-1H-pyrazol-1-yl]-2,2,3,3,4,4,5,5,5-nonafluoro-	other PFAA precursors or related compounds - semifluorinated	side-chain fluorinated aromatics	A		0.759418	0.240582	0.998797	0.55175	-0.663876	1.37999	0.835255	48.1727	-4.12815	1.43192	outside prediction, structural and prediction interval AD	3.15927	0.358253	5.66253	2.02815
19108-37-3	1751	O=C(C(C(C(F)(F)F)(F)F)(F)F)c1c(F)c(F)c(c(c1F)F)F	1-Butanone, 2,2,3,3,4,4,4-heptafluoro-1-(2,3,4,5,6-pentafluorophenyl)-	other PFAA precursors and related compounds - perfluoroalkyl ones	perfluoroalkyl ketons	A		0.770162	0.229838	0.979849	0.53908	-1.97199	0.672147	0.930082	51.2398	1.80717	0.854406	outside prediction, structural and prediction interval AD	0.480844	0.375015	5.30734	0
253605-71-9	2396	O=C(c1cc(cc2c1c1c(C2=O)cc(cc1N(=O)=O)N(=O)=O)N(=O)=O)OCC(C(C(C(F)(F)F)(F)F)(F)F)(F)F	9H-Fluorene-4-carboxylic acid, 2,5,7-trinitro-9-oxo-, 2,2,3,3,4,4,5,5,5-nonafluoropentyl ester	fluorotelomer-related compounds	n:1 fluorotelomer-based non-polymers	A		0.815344	0.184656	0.995625	0.47838	-0.0296869	1.17326	0.729505	55.3387	1.73427	0.911661	outside prediction, structural and prediction interval AD	0.685962	0.29842	6.53597	0.884691
862133-37-7	2741	O=C(c1cc(NC(=O)c2ccccc2)c(cc1Br)Br)Nc1c(C)cc(cc1C)C(C(F)(F)F)(C(F)(F)F)F	Benzamide, 5-(benzoylamino)-2,4-dibromo-N-[2,6-dimethyl-4-[1,2,2,2-tetrafluoro-1-(trifluoromethyl)ethyl]phenyl]-	other PFAA precursors or related compounds - semifluorinated	side-chain fluorinated aromatics	A		0.942231	0.0577692	0.995534	0.220785	2.83873	2.04255	0.623225	55.7941	3.1951	0.92134	outside prediction, structural and prediction interval AD	0.72195	0.221018	6.09089	0.48
200862-70-0	2377	O=C(c1ccc(cc1)c1ccc(cc1c1ccc(cc1)C(=O)CC(=O)C(C(C(F)(F)F)(F)F)(F)F)S(=O)(=O)Cl)CC(=O)C(C(C(F)(F)F)(F)F)(F)F	[1,1':2',1''-Terphenyl]-4'-sulfonyl chloride, 4,4''-bis(4,4,5,5,6,6,6-heptafluoro-1,3-dioxohexyl)-	other PFAA precursors or related compounds - semifluorinated	semi-fluorinated ketons	A		0.796038	0.203962	0.987411	0.505846	2.59547	1.39658	0.519908	53.4	1.75496	0.898716	outside prediction, structural and prediction interval AD	0.638423	0.312063	6.51091	0.820625
272451-65-7	2751	O=C(c1cccc(c1C(=O)NC(CS(=O)(=O)C)(C)C)I)Nc1ccc(cc1C)C(C(F)(F)F)(C(F)(F)F)F	1,2-Benzenedicarboxamide, N2-[1,1-dimethyl-2-(methylsulfonyl)ethyl]-3-iodo-N1-[2-methyl-4-[1,2,2,2-tetrafluoro-1-(trifluoromethyl)ethyl]phenyl]-	other PFAA precursors or related compounds - semifluorinated	side-chain fluorinated aromatics	A		0.999906	9.36153e-05	0.990984	0.000962016	11.2107	1.34112	0.733343	59.2522	2.4633	0.885028	outside prediction, structural and prediction interval AD	0.588893	0.22589	5.82489	0.55375
722470-55-5	2795	O=C(N1N=C(CC1(O)C(OC(F)(F)F)(F)F)C)c1ccc(cc1)Br	Methanone, (4-bromophenyl)[5-[difluoro(trifluoromethoxy)methyl]-4,5-dihydro-5-hydroxy-3-methyl-1H-pyrazol-1-yl]-	per- and polyfluoroalkyl ether-based compounds	other per- and polyfluoroalkyl ether-based compounds - monoethers	A		0.785433	0.214567	0.996131	0.519945	0.314298	1.18237	0.658915	56.6199	2.6952	0.858102	outside prediction, structural and prediction interval AD	0.493682	0.262021	5.24075	0.074375
72779-04-5	3547	O=C(Nc1ccc(c(c1)NC(=O)N1CC1C)C)OC(CSCCC(C(C(C(C(C(C(C(C(C(F)(F)F)(C(F)(F)F)F)(F)F)(F)F)(F)F)(F)F)(F)F)(F)F)(F)F)(F)F)CSCCC(C(C(C(C(C(C(C(C(C(F)(F)F)(C(F)(F)F)F)(F)F)(F)F)(F)F)(F)F)(F)F)(F)F)(F)F)(F)F	Carbamic acid, N-[4-methyl-3-[[(2-methyl-1-aziridinyl)carbonyl]amino]phenyl]-, 2-[[3,3,4,4,5,5,6,6,7,7,8,8,9,9,10,10,11,12,12,12-eicosafluoro-11-(trifluoromethyl)dodecyl]thio]-1-[[[3,3,4,4,5,5,6,6,7,7,8,8,9,9,10,10,11,12,12,12-eicosafluoro-11-(trifluoromethyl)dodecyl]thio]methyl]ethyl ester	fluorotelomer-related compounds	n:2 FT-thiol derivatives	A		0.99998	1.97901e-05	0.994967	0.000234123	10.9818	1.31571	0.942834	59.6856	-3.9129	1.40225	outside prediction, structural and prediction interval AD	2.98869	0.366418	5.79359	2.00063
58671-28-6	1894	O=c1[nH]c(=O)[nH]cc1C(C(C(C(F)(F)F)(F)F)(F)F)(F)F	2,4(1H,3H)-Pyrimidinedione, 5-(1,1,2,2,3,3,4,4,4-nonafluorobutyl)-	other PFAA precursors or related compounds - semifluorinated	side-chain fluorinated aromatics	A		0.758609	0.241391	0.987647	0.552678	-1.7947	0.760705	0.868207	53.7421	1.67899	0.812949	outside prediction, structural and prediction interval AD	0.340623	0.341593	5.00395	0
60007-37-6	1726	O=c1[nH]c(=O)[nH]cc1C(C(C(F)(F)F)(F)F)(F)F	2,4(1H,3H)-Pyrimidinedione, 5-(1,1,2,2,3,3,3-heptafluoropropyl)-	other PFAA precursors or related compounds - semifluorinated	side-chain fluorinated aromatics	A		0.922911	0.0770891	0.998457	0.271602	0.69128	0.217844	0.858285	53.3981	1.67675	0.806861	outside prediction, structural and prediction interval AD	0.320622	0.332539	4.94164	0
145663-11-2	1762	O=c1[nH]c(=S)[nH]cc1C(C(C(F)(F)F)(F)F)(F)F	4(1H)-Pyrimidinone, 5-(1,1,2,2,3,3,3-heptafluoropropyl)-2,3-dihydro-2-thioxo-	other PFAA precursors or related compounds - semifluorinated	semi-fluorinated ketons	A		0.935491	0.0645092	0.993134	0.239199	0.221312	2.32701	0.794936	56.9702	1.66159	0.806571	outside prediction, structural and prediction interval AD	0.319672	0.333918	4.94164	0
1248393-88-5	2663	O=c1[nH]c2c(o1)cc(cc2)C(C(F)(F)F)(C(F)(F)F)F	2(3H)-Benzoxazolone, 6-[1,2,2,2-tetrafluoro-1-(trifluoromethyl)ethyl]-	other PFAA precursors or related compounds - semifluorinated	side-chain fluorinated aromatics	A		0.774373	0.225627	0.998042	0.533939	0.440335	2.2434	0.779749	44.4104	2.23075	0.867286	outside prediction, structural and prediction interval AD	0.525828	0.350953	5.40465	0
335-10-4	2447	OC(=O)C(C(F)(F)F)(C(F)(F)F)F	Propanoic acid, 2,3,3,3-tetrafluoro-2-(trifluoromethyl)-	perfluoroalkyl carbonyl compounds	perfluoroalkyl carboxylic acids (PFCAs), their salts and esters	A		0.933955	0.0660449	0.984632	0.243286	0	0	1.20322	35.433	-6.58532	1.15253	outside prediction, structural and prediction interval AD	1.69452	0.349643	0	0
2378-02-1	3182	OC(C(F)(F)F)(C(F)(F)F)C(F)(F)F	2-Propanol, 1,1,1,3,3,3-hexafluoro-2-(trifluoromethyl)-	other PFAA precursors and related compounds - perfluoroalkyl ones	perfluoroalkyl alcohols	A		0.848871	0.151129	0.9702	0.424662	0	0	1.28779	21.5274	-6.65282	1.15179	outside prediction, structural and prediction interval AD	1.69111	0.355781	0	0
63295-29-4	3410	OC(CC(C(C(C(C(C(C(C(C(C(C(C(C(C(F)(F)F)(C(F)(F)F)F)(F)F)(F)F)(F)F)(F)F)(F)F)(F)F)(F)F)(F)F)(F)F)(F)F)(F)F)(F)F)COP(=O)(O)O	1,2-Heptadecanediol, 4,4,5,5,6,6,7,7,8,8,9,9,10,10,11,11,12,12,13,13,14,14,15,15,16,17,17,17-octacosafluoro-16-(trifluoromethyl)-, 1-(dihydrogen phosphate)	fluorotelomer-related compounds	n:2 fluorotelomer alcohol, phosphate esters (PAPs)	A		0.786261	0.213739	0.998986	0.518869	-0.0789775	0.860631	0.907318	42.4902	-3.21269	1.01627	outside prediction, structural and prediction interval AD	1.09508	0.399662	4.86753	1.22
782390-93-6	2452	OCC(C(C(F)(F)F)(C(F)(F)F)F)(F)F	1-Butanol, 2,2,3,4,4,4-hexafluoro-3-(trifluoromethyl)-	fluorotelomer-related compounds	n:1 fluorotelomer alcohols	A		0.887633	0.112367	0.991268	0.351435	0.473313	0	1.0541	37.9903	-4.08285	0.823866	outside prediction, structural and prediction interval AD	0.376873	0.4112	1.94591	0
382-31-0	3638	OCC(C(C(F)(F)F)F)(F)F	1-Butanol, 2,2,3,4,4,4-hexafluoro-	fluorotelomer-related compounds	n:1 fluorotelomer alcohols	A		0.88243	0.11757	0.989594	0.362055	0.238954	0	1.05624	38.7181	-5.08059	0.905711	outside prediction, structural and prediction interval AD	0.664026	0.418784	1.38629	0
94231-59-1	3474	OP(=O)(OCCC(C(C(C(C(C(C(C(C(C(C(C(C(C(C(C(F)(F)F)(C(F)(F)F)F)(F)F)(F)F)(F)F)(F)F)(F)F)(F)F)(F)F)(F)F)(F)F)(F)F)(F)F)(F)F)(F)F)(F)F)O	1-Octadecanol, 3,3,4,4,5,5,6,6,7,7,8,8,9,9,10,10,11,11,12,12,13,13,14,14,15,15,16,16,17,18,18,18-dotriacontafluoro-17-(trifluoromethyl)-, dihydrogen phosphate (9CI)	fluorotelomer-related compounds	n:2 fluorotelomer alcohol, phosphate esters (PAPs)	A		0.790646	0.209354	0.998127	0.5131	-0.0372895	0.833829	0.95406	39.318	-3.53189	1.09739	outside prediction, structural and prediction interval AD	1.44287	0.391634	4.94164	1.38
93857-42-2	3448	OP(=O)(OCCC(C(C(C(C(C(C(C(C(C(C(C(C(C(F)(F)F)(C(F)(F)F)F)(F)F)(F)F)(F)F)(F)F)(F)F)(F)F)(F)F)(F)F)(F)F)(F)F)(F)F)(F)F)O	1-Hexadecanol, 3,3,4,4,5,5,6,6,7,7,8,8,9,9,10,10,11,11,12,12,13,13,14,14,15,16,16,16-octacosafluoro-15-(trifluoromethyl)-, dihydrogen phosphate (9CI)	fluorotelomer-related compounds	n:2 fluorotelomer alcohol, phosphate esters (PAPs)	A		0.821404	0.178596	0.998058	0.469257	-0.0328022	0.857889	0.954892	40.8966	-2.99255	0.977397	outside prediction, structural and prediction interval AD	0.937862	0.394238	4.80402	1.14
195324-88-0	1242	Brc1ccc(cc1)C(C(C(C(C(C(C(CCC(F)(F)F)(F)F)(F)F)(F)F)(F)F)(F)F)(F)F)(F)F	Benzene, 1-bromo-4-(3,3,4,4,5,5,6,6,7,7,8,8,9,9,10,10,10-heptadecafluorodecyl)-	fluorotelomer-related compounds	n:2 fluorotelomer-based non-polymers	A		0.810923	0.189077	0.997632	0.484882	-0.15264	0.965612	0.814822	50.3849	-0.121772	0.770504	outside structural AD	0.204289	0.406729	5.11986	0.385625
38506-76-2	2093	ClC(Cc1cc(Cl)ccc1OC(=O)C)CC(C(C(C(C(C(C(C(F)(F)F)(F)F)(F)F)(F)F)(F)F)(F)F)(F)F)(F)F	Phenol, 4-chloro-2-(2-chloro-4,4,5,5,6,6,7,7,8,8,9,9,10,10,11,11,11-heptadecafluoroundecyl)-, 1-acetate	fluorotelomer-related compounds	n:2 fluorotelomer-based non-polymers	A		0.870301	0.129699	0.998036	0.385814	1.61425	1.37716	0.729448	49.225	-0.34846	0.781353	outside structural AD	0.23844	0.380877	5.25195	0.605625
38850-60-1	2278	CN(CCCN(S(=O)(=O)C(C(C(C(C(C(F)(F)F)(F)F)(F)F)(F)F)(F)F)(F)F)CCCS(=O)(=O)O)C	1-Propanesulfonic acid, 3-[[3-(dimethylamino)propyl][(1,1,2,2,3,3,4,4,5,5,6,6,6-tridecafluorohexyl)sulfonyl]amino]-	perfluoroalkane sulfonyl compounds	perfluoroalkane sulfonyl-based nonpolymers	A		0.802698	0.197302	0.987985	0.496639	3.23277	0.970511	0.539373	49.8581	-1.35904	0.773509	outside structural AD	0.2137	0.34145	4.35671	0.6
15811-52-6	2583	FC(=O)C(C(C(C(C(C(C(C(C(C(C(F)(F)F)(C(F)(F)F)F)(F)F)(F)F)(F)F)(F)F)(F)F)(F)F)(F)F)(F)F)(F)F	Dodecanoyl fluoride, 2,2,3,3,4,4,5,5,6,6,7,7,8,8,9,9,10,10,11,12,12,12-docosafluoro-11-(trifluoromethyl)-	perfluoroalkyl carbonyl compounds	perfluoroalkyl carbonyl halides	A		0.953465	0.0465354	0.99076	0.188185	-0.0144405	0.925078	1.08552	44.6371	-1.16651	0.774902	outside structural AD	0.218076	0.340838	4.51086	0.62
425-38-7	2773	FC(=O)C(C(OC(F)(F)F)(F)F)(F)F	Propanoyl fluoride, 2,2,3,3-tetrafluoro-3-(trifluoromethoxy)-	per- and polyfluoroalkyl ether-based compounds	PFECAs, salts and esters - monoethers	A		0.978589	0.0214107	0.991972	0.10348	0.488199	0	1.08333	51.2064	-1.85042	0.768574	outside structural AD	0.198263	0.300162	2.56495	0
375-51-9	3630	FC(C(C(C(F)(F)F)(F)F)(I)F)(F)F	Butane, 1,1,1,2,2,3,4,4,4-nonafluoro-3-iodo-	fluorotelomer-related compounds	perfluoroalkyl iodides (PFAIs)	A		0.995288	0.00471206	0.984893	0.0299464	0	0	1.04016	70.3049	-2.90871	0.774109	outside structural AD	0.215583	0.35742	2.30259	0
423-39-2	18	FC(C(C(C(I)(F)F)(F)F)(F)F)(F)F	Butane, 1,1,1,2,2,3,3,4,4-nonafluoro-4-iodo-	fluorotelomer-related compounds	perfluoroalkyl iodides (PFAIs)	A		0.979717	0.0202831	0.996913	0.0991388	0	0	0.824632	72.3291	-2.90871	0.774109	outside structural AD	0.215583	0.35742	2.30259	0
144728-59-6	4121	FC(C(Cl)(F)F)(OC(C(S(=O)(=O)F)(F)F)(F)F)Cl	Ethanesulfonyl fluoride, 2-(1,2-dichloro-1,2,2-trifluoroethoxy)-1,1,2,2-tetrafluoro-	per- and polyfluoroalkyl ether-based compounds	PFESAs, salts and esters - monoethers	A		0.909155	0.090845	0.988768	0.304488	-1.32227	0	0.724912	72.9445	-0.358732	0.769086	outside structural AD	0.199858	0.255605	3.17805	0
139604-89-0	2757	FC(OC(C(F)(F)F)(I)F)(F)F	Ethane, 1,1,1,2-tetrafluoro-2-iodo-2-(trifluoromethoxy)-	per- and polyfluoroalkyl ether-based compounds	per- and polyfluoroalkyl ether halides (except F) - monoethers	A		0.997904	0.00209562	0.989418	0.015019	0	0	1.02975	78.1197	-2.61008	0.779388	outside structural AD	0.232219	0.330262	2.30259	0
1561-52-0	2755	FC(OC(C(I)(F)F)(F)F)(F)F	Ethane, 1,1,2,2-tetrafluoro-1-iodo-2-(trifluoromethoxy)-	per- and polyfluoroalkyl ether-based compounds	per- and polyfluoroalkyl ether halides (except F) - monoethers	A		0.998925	0.00107459	0.985475	0.00841974	0	0	1.0969	79.3149	-2.61008	0.779388	outside structural AD	0.232219	0.330262	2.30259	0
89932-76-3	2063	NS(=O)(=O)c1ccc(cc1)OC(C(C(C(C(C(C(C(F)(F)F)(F)F)(F)F)(F)F)(F)F)(F)F)(F)F)(F)F	Benzenesulfonamide, 4-[(1,1,2,2,3,3,4,4,5,5,6,6,7,7,8,8,8-heptadecafluorooctyl)oxy]-	other PFAA precursors and related compounds - perfluoroalkyl ones	perfluoroalkyl alcohols	A		0.825508	0.174492	0.998046	0.462938	1.59682	0.911026	0.707427	48.9297	0.0889416	0.769019	outside structural AD	0.199651	0.384121	5.21799	0.445625
261778-38-5	4309	O=C(C(F)(F)F)n1nc(cc1C(F)(F)F)C(C(C(C(C(C(F)(F)F)(F)F)(F)F)(F)F)(F)F)(F)F	1H-Pyrazole, 3(or 5)-(tridecafluorohexyl)-1-(trifluoroacetyl)-5(or 3)-(trifluoromethyl)- (9CI)	other PFAA precursors or related compounds - semifluorinated	side-chain fluorinated aromatics	A		0.932652	0.0673481	0.996261	0.246725	1.05105	1.12426	0.795114	54.8012	0.319623	0.775081	outside structural AD	0.218639	0.359536	5.33211	0.514074
16486-96-7	2592	OC(=O)C(C(C(C(C(C(C(C(C(C(C(F)(F)F)(C(F)(F)F)F)(F)F)(F)F)(F)F)(F)F)(F)F)(F)F)(F)F)(F)F)(F)F	Dodecanoic acid, 2,2,3,3,4,4,5,5,6,6,7,7,8,8,9,9,10,10,11,12,12,12-docosafluoro-11-(trifluoromethyl)-	perfluoroalkyl carbonyl compounds	perfluoroalkyl carboxylic acids (PFCAs), their salts and esters	A		0.930576	0.0694242	0.994325	0.252147	-0.0159469	0.949857	1.04236	43.8662	-1.28208	0.773759	outside structural AD	0.214483	0.351348	4.51086	0.62
73772-34-6	3167	OCCOCCOCCN(S(=O)(=O)C(C(C(C(C(C(F)(F)F)(F)F)(F)F)(F)F)(F)F)(F)F)CCCN(C)C	1-Hexanesulfonamide, N-[3-(dimethylamino)propyl]-1,1,2,2,3,3,4,4,5,5,6,6,6-tridecafluoro-N-[2-[2-(2-hydroxyethoxy)ethoxy]ethyl]-	perfluoroalkane sulfonyl compounds	perfluoroalkane sulfonyl-based nonpolymers	A		0.916649	0.0833508	0.980931	0.286878	5.81438	0.915786	0.520094	45.4393	-1.03366	0.766721	outside structural AD	0.192492	0.323877	4.35671	0.56
ID_36	ID_36	O=C(OC(C(C(C(C(C(C(C(F)(F)F)(F)F)(F)F)(F)F)(F)F)(F)F)(F)F)(F)F)C=CC(=O)OC(C(C(C(C(C(C(C(F)(F)F)(F)F)(F)F)(F)F)(F)F)(F)F)(F)F)(F)F	ID_36	other PFAA precursors and related compounds - perfluoroalkyl ones	perfluoroalkyl alcohols	A		0.763219	0.236781	0.99933	0.547341	-0.41668	1.37809	0.890729	43.13	-1.36542	0.838899	outside structural and prediction interval AD	0.42758	0.360091	5.00395	0.86
ID_19	ID_19	FC(C(C(C(C(C(F)(F)F)(F)F)(F)F)(F)F)(F)F)(C=CC(C(C(C(C(C(F)(F)F)(F)F)(F)F)(F)F)(F)F)(F)F)F	ID_19	fluorotelomer-related compounds	n:2 fluorotelomer-based non-polymers	A		0.776976	0.223024	0.998728	0.530709	0.00688186	1.79342	0.889816	40.4714	-2.05771	0.826507	outside structural and prediction interval AD	0.385715	0.383304	4.57471	0.78
375-13-3	192	BrC(=O)C(C(C(F)(F)F)(F)F)(F)F	Butanoyl bromide, 2,2,3,3,4,4,4-heptafluoro-	perfluoroalkyl carbonyl compounds	perfluoroalkyl carbonyl halides	A		0.946848	0.0531524	0.994399	0.207695	0	0	0.820705	63.8946	-2.46081	0.784512	outside structural and prediction interval AD	0.248476	0.316687	2.30259	0
52956-81-7	2638	C=CC(=O)OCCC(C(C(C(C(C(C(C(C(C(F)(F)F)(C(F)(F)F)F)(F)F)(F)F)(F)F)(F)F)(F)F)(F)F)(F)F)(F)F	2-Propenoic acid, 3,3,4,4,5,5,6,6,7,7,8,8,9,9,10,10,11,12,12,12-eicosafluoro-11-(trifluoromethyl)dodecyl ester	fluorotelomer-related compounds	n:2 fluorotelomer-based (meth)acrylate	A		0.761888	0.238112	0.999603	0.548894	0.0556871	1.03575	0.883243	41.7516	-2.1496	0.799409	outside structural and prediction interval AD	0.296341	0.411544	4.46591	0.66
150225-65-3	2728	CC(=O)Nc1cc(OC(=C(C(C(F)(F)F)(C(F)(F)F)F)C(C(F)(F)F)(C(F)(F)F)F)C(F)(F)F)cc(c1)NC(=O)C	Acetamide, N,N'-[5-[[3,4,4,4-tetrafluoro-2-[1,2,2,2-tetrafluoro-1-(trifluoromethyl)ethyl]-1,3-bis(trifluoromethyl)-1-butenyl]oxy]-1,3-phenylene]bis- (9CI)	other PFAA precursors and related compounds - perfluoroalkyl ones	perfluoroalkenes & derivatives	A		0.999972	2.78756e-05	0.981964	0.000320228	14.299	1.32865	0.826103	46.0211	-0.251342	0.83843	outside structural and prediction interval AD	0.425982	0.374584	5.71764	0.8275
38506-78-4	2270	CC(=O)Oc1c(Cl)cc(c(c1CC(CC(C(C(C(C(C(C(C(F)(F)F)(F)F)(F)F)(F)F)(F)F)(F)F)(F)F)(F)F)Cl)Cl)Cl	Phenol, 3,4,6-trichloro-2-(2-chloro-4,4,5,5,6,6,7,7,8,8,9,9,10,10,11,11,11-heptadecafluoroundecyl)-, 1-acetate	fluorotelomer-related compounds	n:2 fluorotelomer-based non-polymers	A		0.924583	0.075417	0.99585	0.267431	1.36007	1.1989	0.769072	53.6133	-0.172907	0.799111	outside structural and prediction interval AD	0.295373	0.368494	5.43781	0.685625
480438-48-0	2406	CC(=O)OCC1OC(OC(=O)C)C(C(C1OC(=O)C)OC(=O)C)OS(=O)(=O)C(C(C(C(F)(F)F)(F)F)(F)F)(F)F	β-D-Mannopyranose, 1,3,4,6-tetraacetate 2-(1,1,2,2,3,3,4,4,4-nonafluoro-1-butanesulfonate)	perfluoroalkane sulfonyl compounds	perfluoroalkane sulfonic acids (PFSAs), their salts and esters	A		0.979259	0.0207412	0.995893	0.10091	2.72253	1.00995	0.883436	50.2481	-0.596132	0.819547	outside structural and prediction interval AD	0.362476	0.307088	4.92725	0.765625
93776-05-7	3387	CC(OC(COCC(CC(C(C(C(C(C(C(C(F)(F)F)(C(F)(F)F)F)(F)F)(F)F)(F)F)(F)F)(F)F)(F)F)O)C)COCC(CC(C(C(C(C(C(C(C(F)(F)F)(C(F)(F)F)F)(F)F)(F)F)(F)F)(F)F)(F)F)(F)F)O	2-Undecanol, 1,1'-[oxybis[(1-methyl-2,1-ethanediyl)oxy]]bis[4,4,5,5,6,6,7,7,8,8,9,9,10,11,11,11-hexadecafluoro-10-(trifluoromethyl)- (9CI)	fluorotelomer-related compounds	n:2 fluorotelomer-based non-polymers	A		0.953757	0.0462428	0.993677	0.1873	4.21975	0.854485	0.782931	41.9006	-2.35953	0.898965	outside structural and prediction interval AD	0.63933	0.414444	5.00395	0.98
93776-02-4	3979	CC(OC(COCC(CC(C(C(C(C(C(C(C(F)(F)F)(F)F)(F)F)(F)F)(F)F)(F)F)(F)F)(F)F)O)C)COCC(CC(C(C(C(C(C(C(C(F)(F)F)(F)F)(F)F)(F)F)(F)F)(F)F)(F)F)(F)F)O	2-Undecanol, 1,1'-[oxybis[(1-methyl-2,1-ethanediyl)oxy]]bis[4,4,5,5,6,6,7,7,8,8,9,9,10,10,11,11,11-heptadecafluoro- (9CI)	fluorotelomer-related compounds	n:2 fluorotelomer-based non-polymers	A		0.854465	0.145535	0.986697	0.414884	4.2286	0.883935	0.690801	37.1828	-2.3976	0.885842	outside structural and prediction interval AD	0.591815	0.410793	4.8752	0.94
125635-86-1	490	CCCCCCCCCCCC(C(C(C(C(C(C(C(C(C(F)(F)F)(F)F)(F)F)(F)F)(F)F)(F)F)(F)F)(F)F)(F)F)(F)F	Heneicosane, 1,1,1,2,2,3,3,4,4,5,5,6,6,7,7,8,8,9,9,10,10-heneicosafluoro-	other PFAA precursors or related compounds - semifluorinated	SFAs and derivatives	A		0.902786	0.0972139	0.993101	0.318918	3.09692	0.908867	0.776754	41.5656	-1.95201	0.782711	outside structural and prediction interval AD	0.242749	0.393129	4.38203	0.62
677324-21-9	512	CCCCCCCCCCCCC(C(C(C(C(C(C(C(C(C(C(F)(F)F)(F)F)(F)F)(F)F)(F)F)(F)F)(F)F)(F)F)(F)F)(F)F)(F)F	Tricosane, 1,1,1,2,2,3,3,4,4,5,5,6,6,7,7,8,8,9,9,10,10,11,11-tricosafluoro-	other PFAA precursors or related compounds - semifluorinated	SFAs and derivatives	A		0.925617	0.074383	0.993169	0.264832	3.71631	0.891944	0.77881	40.5247	-2.15599	0.817679	outside structural and prediction interval AD	0.356271	0.393129	4.49981	0.74
116177-47-0	613	CCCCCCCCCCCCCC(C(C(C(C(C(C(C(C(C(C(C(F)(F)F)(F)F)(F)F)(F)F)(F)F)(F)F)(F)F)(F)F)(F)F)(F)F)(F)F)(F)F	Pentacosane, 1,1,1,2,2,3,3,4,4,5,5,6,6,7,7,8,8,9,9,10,10,11,11,12,12-pentacosafluoro-	other PFAA precursors or related compounds - semifluorinated	SFAs and derivatives	A		0.943962	0.0560381	0.992793	0.215924	4.33569	0.879487	0.780531	39.5847	-2.38026	0.858952	outside structural and prediction interval AD	0.496644	0.393129	4.60517	0.86
68298-72-6	3861	CCN(S(=O)(=O)C(C(C(C(C(C(C(C(F)(F)F)(F)F)(F)F)(F)F)(F)F)(F)F)(F)F)(F)F)CCOC(=O)Nc1ccc(c(c1)NC(=O)OC(COC(=O)C(=C)C)C)C	2-Propenoic acid, 2-methyl-, 2-[[[[5-[[[2-[ethyl[(heptadecafluorooctyl)sulfonyl]amino]ethoxy]carbonyl]amino]-2-methylphenyl]amino]carbonyl]oxy]propyl ester (9CI)	perfluoroalkane sulfonyl compounds	perfluoroalkane sulfonyl-based nonpolymers	A		0.914267	0.0857325	0.994939	0.292552	3.30454	0.846212	0.617503	52.7643	-0.307782	0.862205	outside structural and prediction interval AD	0.508002	0.315211	5.47306	0.92125
21055-88-9	2417	CCN(S(=O)(=O)C(C(C(C(C(C(C(C(F)(F)F)(F)F)(F)F)(F)F)(F)F)(F)F)(F)F)(F)F)CCOC(=O)Nc1ccc(c(c1)NC(=O)OCCN(S(=O)(=O)C(C(C(C(C(C(C(C(F)(F)F)(F)F)(F)F)(F)F)(F)F)(F)F)(F)F)(F)F)CC)C	Carbamic acid, N,N'-(4-methyl-1,3-phenylene)bis-, C,C'-bis[2-[ethyl[(1,1,2,2,3,3,4,4,5,5,6,6,7,7,8,8,8-heptadecafluorooctyl)sulfonyl]amino]ethyl] ester	perfluoroalkane sulfonyl compounds	perfluoroalkane sulfonyl-based nonpolymers	A		0.902205	0.0977946	0.992275	0.32021	3.68212	0.980905	0.588826	51.0244	-2.57442	1.12883	outside structural and prediction interval AD	1.58484	0.373254	5.72746	1.54
68298-73-7	3862	CCN(S(=O)(=O)C(C(C(C(C(C(C(F)(F)F)(F)F)(F)F)(F)F)(F)F)(F)F)(F)F)CCOC(=O)Nc1ccc(c(c1)NC(=O)OC(COC(=O)C(=C)C)C)C	2-Propenoic acid, 2-methyl-, 2-[[[[5-[[[2-[ethyl[(pentadecafluoroheptyl)sulfonyl]amino]ethoxy]carbonyl]amino]-2-methylphenyl]amino]carbonyl]oxy]propyl ester (9CI)	perfluoroalkane sulfonyl compounds	perfluoroalkane sulfonyl-based nonpolymers	A		0.912737	0.0872626	0.995232	0.296158	3.22041	0.860319	0.617992	53.0018	0.223653	0.828367	outside structural and prediction interval AD	0.391959	0.303218	5.43454	0.78125
375-16-6	187	ClC(=O)C(C(C(F)(F)F)(F)F)(F)F	Butanoyl chloride, 2,2,3,3,4,4,4-heptafluoro-	perfluoroalkyl carbonyl compounds	perfluoroalkyl carbonyl halides	A		0.806333	0.193667	0.997597	0.491497	0	0	0.818149	51.3844	-2.37839	0.788037	outside structural and prediction interval AD	0.259721	0.309192	2.30259	0
86960-56-7	3958	ClCC(COC(=O)c1cc(C(=O)OCCNCCCS(=O)(=O)C(C(C(C(C(C(C(C(F)(F)F)(F)F)(F)F)(F)F)(F)F)(F)F)(F)F)(F)F)c(cc1C(=O)OCCNCCCS(=O)(=O)C(C(C(C(C(C(C(C(F)(F)F)(F)F)(F)F)(F)F)(F)F)(F)F)(F)F)(F)F)C(=O)OCC(CCl)O)O	1,2,4,5-Benzenetetracarboxylic acid, 1,4-bis(3-chloro-2-hydroxypropyl) 2,5-bis[2-[[(1,1,2,2,3,3,4,4,5,5,6,6,7,7,8,8,8-heptadecafluorooctyl)sulfonyl]propylamino]ethyl] ester	perfluoroalkane sulfonyl compounds	perfluoroalkane sulfonyl-based nonpolymers	A		0.999867	0.000132648	0.9974	0.0013169	8.33091	1.01081	0.848304	65.3119	-1.54471	1.12447	outside structural and prediction interval AD	1.56494	0.326768	6.09032	1.5625
72785-08-1	3017	CN(CCCN(S(=O)(=O)C(C(C(C(C(C(C(C(F)(F)F)(F)F)(F)F)(F)F)(F)F)(F)F)(F)F)(F)F)CCCS(=O)(=O)O)C	1-Propanesulfonic acid, 3-[[3-(dimethylamino)propyl][(1,1,2,2,3,3,4,4,5,5,6,6,7,7,8,8,8-heptadecafluorooctyl)sulfonyl]amino]-	perfluoroalkane sulfonyl compounds	perfluoroalkane sulfonyl-based nonpolymers	A		0.823912	0.176088	0.989578	0.46541	3.36516	0.949458	0.558563	49.0561	-1.98582	0.839709	outside structural and prediction interval AD	0.430338	0.363209	4.56435	0.82
69013-34-9	3243	CN(S(=O)(=O)c1ccc(cc1)OC(=C(C(C(C(F)(F)F)(F)F)(C(C(F)(F)F)(F)F)C(F)(F)F)C(F)(F)F)C(F)(F)F)CCOP(=O)(O)O	Benzenesulfonamide, N-methyl-4-[[4,4,5,5,5-pentafluoro-3-(1,1,2,2,2-pentafluoroethyl)-1,2,3-tris(trifluoromethyl)-1-penten-1-yl]oxy]-N-[2-(phosphonooxy)ethyl]-	other PFAA precursors and related compounds - perfluoroalkyl ones	perfluoroalkenes & derivatives	A		0.985223	0.0147774	0.996649	0.0769492	2.84776	1.25228	0.799551	57.7636	0.163539	0.830547	outside structural and prediction interval AD	0.399295	0.374414	5.81878	0.7525
66432-83-5	2691	COC(=O)c1ccc(cc1)OC(=C(C(C(F)(F)F)(C(F)(F)F)F)C(C(F)(F)F)(C(F)(F)F)F)C(F)(F)F	Benzoic acid, 4-[[3,4,4,4-tetrafluoro-2-[1,2,2,2-tetrafluoro-1-(trifluoromethyl)ethyl]-1,3-bis(trifluoromethyl)-1-buten-1-yl]oxy]-, methyl ester	other PFAA precursors and related compounds - perfluoroalkyl ones	perfluoroalkenes & derivatives	A		0.999961	3.88709e-05	0.980349	0.000433615	13.7815	1.99814	0.794234	46.6129	0.195941	0.804371	outside structural and prediction interval AD	0.312482	0.39516	5.60419	0.5675
117413-27-1	2336	COCCOCCOCCN(CCOCCOCCOC)CCCN(S(=O)(=O)C(C(C(C(C(C(C(C(F)(F)F)(F)F)(F)F)(F)F)(F)F)(F)F)(F)F)(F)F)CC	1-Octanesulfonamide, N-ethyl-1,1,2,2,3,3,4,4,5,5,6,6,7,7,8,8,8-heptadecafluoro-N-[4-[2-[2-(2-methoxyethoxy)ethoxy]ethyl]-7,10,13-trioxa-4-azatetradec-1-yl]-	perfluoroalkane sulfonyl compounds	perfluoroalkane sulfonyl-based nonpolymers	A		0.880876	0.119124	0.982684	0.365176	5.28615	0.894254	0.563392	42.014	-1.1075	0.840544	outside structural and prediction interval AD	0.433183	0.302658	4.65396	0.8
93776-09-1	3266	COCCOCCOCCOCCOCCOCCOCCOCCOCCOCC(CC(C(C(C(C(C(C(C(C(C(C(C(F)(F)F)(C(F)(F)F)F)(F)F)(F)F)(F)F)(F)F)(F)F)(F)F)(F)F)(F)F)(F)F)(F)F)O	2,5,8,11,14,17,20,23,26,29-Decaoxatetratetracontan-31-ol, 33,33,34,34,35,35,36,36,37,37,38,38,39,39,40,40,41,41,42,42,43,44,44,44-tetracosafluoro-43-(trifluoromethyl)-	fluorotelomer-related compounds	n:2 FTOH ethoxylates	A		0.921199	0.0788011	0.986485	0.275831	5.23108	0.724771	0.733035	35.0054	-2.02328	0.918253	outside structural and prediction interval AD	0.710429	0.347841	4.8828	1.04
93776-06-8	3264	COCCOCCOCCOCCOCCOCCOCCOCCOCCOCC(CC(C(C(C(C(C(C(C(C(C(C(C(F)(F)F)(F)F)(F)F)(F)F)(F)F)(F)F)(F)F)(F)F)(F)F)(F)F)(F)F)(F)F)O	2,5,8,11,14,17,20,23,26,29-Decaoxatetratetracontan-31-ol, 33,33,34,34,35,35,36,36,37,37,38,38,39,39,40,40,41,41,42,42,43,43,44,44,44-pentacosafluoro-	fluorotelomer-related compounds	n:2 FTOH ethoxylates	A		0.856389	0.143611	0.979048	0.411464	5.22753	0.744126	0.688903	32.1547	-1.66122	0.869569	outside structural and prediction interval AD	0.53387	0.340473	4.81218	0.92
93776-07-9	3265	COCCOCCOCCOCCOCCOCCOCCOCCOCCOCC(CC(C(C(C(C(C(C(C(C(C(F)(F)F)(F)F)(F)F)(F)F)(F)F)(F)F)(F)F)(F)F)(F)F)(F)F)O	2,5,8,11,14,17,20,23,26,29-Decaoxadotetracontan-31-ol, 33,33,34,34,35,35,36,36,37,37,38,38,39,39,40,40,41,41,42,42,42-heneicosafluoro-	fluorotelomer-related compounds	n:2 FTOH ethoxylates	A		0.865269	0.134731	0.979405	0.395282	5.21961	0.790507	0.700565	31.9272	-0.937444	0.792878	outside structural and prediction interval AD	0.275245	0.323244	4.65396	0.68
68025-62-7	3188	FC(=O)C(C(C(C(C(C(C(C(C(C(C(C(C(F)(F)F)(C(F)(F)F)F)(F)F)(F)F)(F)F)(F)F)(F)F)(F)F)(F)F)(F)F)(F)F)(F)F)(F)F	Tetradecanoyl fluoride, 2,2,3,3,4,4,5,5,6,6,7,7,8,8,9,9,10,10,11,11,12,12,13,14,14,14-hexacosafluoro-13-(trifluoromethyl)-	perfluoroalkyl carbonyl compounds	perfluoroalkyl carbonyl halides	A		0.934273	0.0657268	0.990133	0.242442	-0.0125097	0.942256	1.07301	42.2588	-1.67681	0.850418	outside structural and prediction interval AD	0.467054	0.341962	4.69135	0.86
335-48-8	3607	FC(C(C(Br)(F)F)(F)F)(C(Br)(F)F)F	Butane, 1,4-dibromo-1,1,2,2,3,3,4,4-octafluoro-	other PFAA precursors and related compounds - perfluoroalkyl ones	perfluoaoalkyl halides (other than iodides)	A		0.937606	0.0623944	0.993281	0.233506	0	0	0.842593	60.8965	-2.44953	0.784966	outside structural and prediction interval AD	0.249919	0.315662	2.30259	0
375-48-4	17	FC(C(C(C(Br)(F)F)(F)F)(F)F)(F)F	Butane, 1-bromo-1,1,2,2,3,3,4,4,4-nonafluoro-	other PFAA precursors and related compounds - perfluoroalkyl ones	perfluoaoalkyl halides (other than iodides)	A		0.921282	0.0787176	0.993364	0.275626	0	0	0.834434	59.2791	-2.51267	0.782547	outside structural and prediction interval AD	0.242227	0.321404	2.30259	0
32687-76-6	3238	FC(C(C(C(C(C(C(=O)OOC(=O)C(C(C(C(C(C(F)F)(F)F)(F)F)(F)F)(F)F)(F)F)(F)F)(F)F)(F)F)(F)F)(F)F)F	Peroxide, bis(2,2,3,3,4,4,5,5,6,6,7,7-dodecafluoro-1-oxoheptyl)	perfluoroalkyl carbonyl compounds	1-H perfluoroalkyl carboxylic acids	A		0.826869	0.173131	0.99913	0.460817	0.00923512	0.850492	0.902093	44.6569	-1.52956	0.786284	outside structural and prediction interval AD	0.25412	0.356856	4.47734	0.66
29809-35-6	717	FC(C(C(C(C(C(C(C(C(C(C(C(C(I)(F)F)(F)F)(F)F)(F)F)(F)F)(F)F)(F)F)(F)F)(F)F)(F)F)(F)F)(F)F)(C(C(C(C(C(F)(F)F)(F)F)(F)F)(F)F)(F)F)F	Octadecane, 1,1,1,2,2,3,3,4,4,5,5,6,6,7,7,8,8,9,9,10,10,11,11,12,12,13,13,14,14,15,15,16,16,17,17,18,18-heptatriacontafluoro-18-iodo-	fluorotelomer-related compounds	perfluoroalkyl iodides (PFAIs)	A		0.823183	0.176817	0.997951	0.466532	0.10227	0.786968	0.960385	40.0336	-2.74243	1.02803	outside structural and prediction interval AD	1.14386	0.351583	4.91265	1.26
355-50-0	3207	FC(C(C(C(C(C(C(C(C(C(C(C(I)(F)F)(F)F)(F)F)(F)F)(F)F)(F)F)(F)F)(F)F)(F)F)(F)F)(F)F)(C(C(C(C(F)(F)F)(F)F)(F)F)(F)F)F	Hexadecane, 1,1,1,2,2,3,3,4,4,5,5,6,6,7,7,8,8,9,9,10,10,11,11,12,12,13,13,14,14,15,15,16,16-tritriacontafluoro-16-iodo-	fluorotelomer-related compounds	perfluoroalkyl iodides (PFAIs)	A		0.852768	0.147232	0.998311	0.417877	0.0850029	0.839029	0.955509	42.2477	-2.1843	0.915275	outside structural and prediction interval AD	0.699353	0.351833	4.77068	1.02
924894-11-1	1772	FC(C(C(C(C(C(C(C(C(C(C(F)(F)F)(F)F)(F)F)(F)F)(F)F)(F)F)(F)F)(F)F)(F)F)(F)F)(COS(=O)(=O)C(C(C(C(F)(F)F)(F)F)(F)F)(F)F)F	1-Butanesulfonic acid, 1,1,2,2,3,3,4,4,4-nonafluoro-, 2,2,3,3,4,4,5,5,6,6,7,7,8,8,9,9,10,10,11,11,12,12,12-tricosafluorododecyl ester	perfluoroalkane sulfonyl compounds	perfluoroalkane sulfonic acids (PFSAs), their salts and esters	A		0.85022	0.14978	0.999798	0.422327	0.455416	1.27044	0.907357	42.2616	-2.37471	0.950876	outside structural and prediction interval AD	0.834123	0.352485	4.82028	1.1
307-63-1	564	FC(C(C(C(C(C(C(C(C(C(C(I)(F)F)(F)F)(F)F)(F)F)(F)F)(F)F)(F)F)(F)F)(F)F)(F)F)(C(C(C(F)(F)F)(F)F)(F)F)F	Tetradecane, 1,1,1,2,2,3,3,4,4,5,5,6,6,7,7,8,8,9,9,10,10,11,11,12,12,13,13,14,14-nonacosafluoro-14-iodo-	fluorotelomer-related compounds	perfluoroalkyl iodides (PFAIs)	A		0.882349	0.117651	0.999127	0.362218	0.0538724	0.918342	0.949259	44.9176	-1.66536	0.822524	outside structural and prediction interval AD	0.372392	0.352149	4.60517	0.78
135588-58-8	842	FC(C(C(C(C(C(C(C(C(C(F)(F)F)(F)F)(F)F)(F)F)(F)F)(F)F)(F)F)(F)F)(F)F)(CCCCCCCCCCC(C(C(C(C(C(C(C(C(C(F)(F)F)(F)F)(F)F)(F)F)(F)F)(F)F)(F)F)(F)F)(F)F)(F)F)F	Triacontane, 1,1,1,2,2,3,3,4,4,5,5,6,6,7,7,8,8,9,9,10,10,21,21,22,22,23,23,24,24,25,25,26,26,27,27,28,28,29,29,30,30,30-dotetracontafluoro-	other PFAA precursors or related compounds - semifluorinated	SFAs and derivatives	A		0.895502	0.104498	0.994572	0.334854	2.63238	0.978061	0.848103	38.3835	-2.76532	1.0009	outside structural and prediction interval AD	1.03218	0.382209	5.02388	1.22
1980039-46-0	846	FC(C(C(C(C(C(C(C(C(C(F)(F)F)(F)F)(F)F)(F)F)(F)F)(F)F)(F)F)(F)F)(F)F)(CCCCCCCCCCCCC(C(C(C(C(C(C(C(C(C(F)(F)F)(F)F)(F)F)(F)F)(F)F)(F)F)(F)F)(F)F)(F)F)(F)F)F	INDEX NAME NOT YET ASSIGNED	other PFAA precursors or related compounds - semifluorinated	SFAs and derivatives	A		0.933108	0.0668921	0.994587	0.245525	3.57062	0.95195	0.830814	38.6018	-2.7851	1.00078	outside structural and prediction interval AD	1.03171	0.38595	5.03695	1.22
335-79-5	3206	FC(C(C(C(C(C(C(C(C(C(I)(F)F)(F)F)(F)F)(F)F)(F)F)(F)F)(F)F)(F)F)(F)F)(C(C(C(C(C(F)(F)F)(F)F)(F)F)(F)F)(F)F)F	Pentadecane, 1,1,1,2,2,3,3,4,4,5,5,6,6,7,7,8,8,9,9,10,10,11,11,12,12,13,13,14,14,15,15-hentriacontafluoro-15-iodo-	fluorotelomer-related compounds	perfluoroalkyl iodides (PFAIs)	A		0.867611	0.132389	0.998642	0.390903	0.0717077	0.874142	0.95259	43.5172	-1.91913	0.866057	outside structural and prediction interval AD	0.521505	0.351981	4.69135	0.9
3248-63-3	3212	FC(C(C(C(C(C(C(C(C(C(I)(F)F)(F)F)(F)F)(F)F)(F)F)(F)F)(F)F)(F)F)(F)F)(C(C(C(C(F)(F)F)(C(F)(F)F)F)(F)F)(F)F)F	Tetradecane, 1,1,1,2,3,3,4,4,5,5,6,6,7,7,8,8,9,9,10,10,11,11,12,12,13,13,14,14-octacosafluoro-14-iodo-2-(trifluoromethyl)-	fluorotelomer-related compounds	perfluoroalkyl iodides (PFAIs)	A		0.973444	0.0265559	0.994072	0.122558	0.0717077	0.874142	1.0567	51.3449	-1.91913	0.866057	outside structural and prediction interval AD	0.521505	0.351981	4.69135	0.9
376-04-5	484	FC(C(C(C(C(C(C(C(C(I)(F)F)(F)F)(F)F)(F)F)(F)F)(F)F)(F)F)(F)F)(C(C(C(C(F)(F)F)(F)F)(F)F)(F)F)F	Tridecane, 1,1,1,2,2,3,3,4,4,5,5,6,6,7,7,8,8,9,9,10,10,11,11,12,12,13,13-heptacosafluoro-13-iodo-	fluorotelomer-related compounds	perfluoroalkyl iodides (PFAIs)	A		0.896863	0.103137	0.999153	0.331922	0.0298584	0.975524	0.945423	46.4707	-1.42514	0.785374	outside structural and prediction interval AD	0.251221	0.352341	4.51086	0.66
3248-61-1	2521	FC(C(C(C(C(C(C(C(C(I)(F)F)(F)F)(F)F)(F)F)(F)F)(F)F)(F)F)(F)F)(C(C(C(F)(F)F)(C(F)(F)F)F)(F)F)F	Dodecane, 1,1,1,2,3,3,4,4,5,5,6,6,7,7,8,8,9,9,10,10,11,11,12,12-tetracosafluoro-12-iodo-2-(trifluoromethyl)-	fluorotelomer-related compounds	perfluoroalkyl iodides (PFAIs)	A		0.983232	0.0167676	0.991528	0.0851774	0.0298584	0.975524	1.06637	54.7658	-1.42514	0.785374	outside structural and prediction interval AD	0.251221	0.352341	4.51086	0.66
78974-41-1	2646	FC(C(C(C(C(C(C(C(F)(F)F)(C(F)(F)F)F)(F)F)(F)F)(F)F)(F)F)(F)F)(CCOP(=O)(OCCC(C(C(C(C(C(C(C(F)(F)F)(C(F)(F)F)F)(F)F)(F)F)(F)F)(F)F)(F)F)(F)F)O)F	1-Decanol, 3,3,4,4,5,5,6,6,7,7,8,8,9,10,10,10-hexadecafluoro-9-(trifluoromethyl)-, hydrogen phosphate (9CI)	fluorotelomer-related compounds	n:2 fluorotelomer alcohol, phosphate esters (PAPs)	A		0.892991	0.107009	0.999133	0.340215	0.119768	1.22377	0.957133	44.1905	-2.13081	0.865844	outside structural and prediction interval AD	0.520759	0.405203	4.91998	0.9
40143-79-1	3776	FC(C(C(C(C(C(C(C(F)(F)F)(F)F)(F)F)(F)F)(F)F)(F)F)(F)F)(P(=O)(C(C(C(C(C(C(C(C(F)(F)F)(F)F)(F)F)(F)F)(F)F)(F)F)(F)F)(F)F)O)F	Phosphinic acid, P,P-bis(1,1,2,2,3,3,4,4,5,5,6,6,7,7,8,8,8-heptadecafluorooctyl)-	perfluoroalkyl phosphate compounds	perfluoroalkyl phosphinic acids (PFPiAs), their salts and esters	A		0.820729	0.179271	0.999045	0.470287	-0.084645	1.18826	0.930629	42.0225	-2.43233	0.966226	outside structural and prediction interval AD	0.893817	0.356119	4.89035	1.14
39847-41-1	2046	FC(C(C(C(C(C(C(C(F)(F)F)(F)F)(F)F)(F)F)(F)F)(F)F)(F)F)(S(=O)(=O)NS(=O)(=O)C(C(C(C(C(C(C(C(F)(F)F)(F)F)(F)F)(F)F)(F)F)(F)F)(F)F)(F)F)F	1-Octanesulfonamide, 1,1,2,2,3,3,4,4,5,5,6,6,7,7,8,8,8-heptadecafluoro-N-[(1,1,2,2,3,3,4,4,5,5,6,6,7,7,8,8,8-heptadecafluorooctyl)sulfonyl]-	perfluoroalkane sulfonyl compounds	perfluoroalkane sulfonyl amides/amido ethanols (xFASA/Es) and other alcohols	A		0.853658	0.146342	0.999367	0.416311	-0.342941	1.25882	0.931042	45.3941	-2.11494	0.99909	outside structural and prediction interval AD	1.02483	0.327872	5.05625	1.22
610800-34-5	4557	FC(C(C(C(C(C(C(F)(F)F)(F)F)(F)F)(F)F)(F)F)(F)F)(C(P(=O)(C(C(C(C(C(C(F)(F)F)(F)F)(F)F)(F)F)(F)F)(F)F)O)(F)F)F	Phosphinic acid, P-(1,1,2,2,3,3,4,4,5,5,6,6,7,7,8,8,8-heptadecafluorooctyl)-P-(1,1,2,2,3,3,4,4,5,5,6,6,6-tridecafluorohexyl)-	perfluoroalkyl phosphate compounds	perfluoroalkyl phosphinic acids (PFPiAs), their salts and esters	A		0.837182	0.162818	0.999484	0.444314	-0.0991625	1.1101	0.921901	43.9115	-1.88564	0.863281	outside structural and prediction interval AD	0.511769	0.356897	4.74493	0.9
187039-77-6	1706	FC(C(C(C(C(C(C(F)(F)F)(F)F)(F)F)(F)F)(F)F)(F)F)(COS(=O)(=O)C(C(C(C(F)(F)F)(F)F)(F)F)(F)F)F	1-Butanesulfonic acid, 1,1,2,2,3,3,4,4,4-nonafluoro-, 2,2,3,3,4,4,5,5,6,6,7,7,8,8,8-pentadecafluorooctyl ester	perfluoroalkane sulfonyl compounds	perfluoroalkane sulfonic acids (PFSAs), their salts and esters	A		0.886654	0.113346	0.999352	0.353454	0.458387	1.48081	0.879702	46.4439	-1.48313	0.78641	outside structural and prediction interval AD	0.254522	0.352634	4.47734	0.66
79780-39-5	1594	FC(C(C(C(C(C(C(S(=O)(=O)O)(F)F)(F)F)(F)F)(F)F)(F)F)(F)F)(C(C(C(C(C(F)(F)F)(F)F)(F)F)(F)F)(F)F)F	1-Dodecanesulfonic acid, 1,1,2,2,3,3,4,4,5,5,6,6,7,7,8,8,9,9,10,10,11,11,12,12,12-pentacosafluoro-	perfluoroalkane sulfonyl compounds	perfluoroalkane sulfonic acids (PFSAs), their salts and esters	A		0.808531	0.191469	0.998892	0.488346	0.0799252	0.931818	0.944005	40.0881	-1.14276	0.785615	outside structural and prediction interval AD	0.251987	0.336148	4.57471	0.66
118694-32-9	2522	FC(C(C(C(C(C(F)(F)F)(C(F)(F)F)F)(F)F)(F)F)(F)F)(C(C(C(C(C(C(F)(F)F)(C(F)(F)F)F)(F)F)(F)F)(F)F)(F)F)F	Dodecane, 1,1,1,2,3,3,4,4,5,5,6,6,7,7,8,8,9,9,10,10,11,12,12,12-tetracosafluoro-2,11-bis(trifluoromethyl)-	other PFAA precursors and related compounds - perfluoroalkyl ones	perfluoroalkanes & armoatics	A		0.950558	0.0494423	0.980515	0.19687	-0.087021	0.938492	1.19357	36.9883	-1.54436	0.823559	outside structural and prediction interval AD	0.375846	0.341145	4.60517	0.78
446043-85-2	2192	FC(C(C(C(C(C(F)(F)F)(F)F)(F)F)(F)F)(F)F)(c1ccc(s1)c1ccc(s1)c1ccc(s1)c1ccc(s1)C(C(C(C(C(C(F)(F)F)(F)F)(F)F)(F)F)(F)F)(F)F)F	2,2':5',2'':5'',2'''-Quaterthiophene, 5,5'''-bis(tridecafluorohexyl)-	other PFAA precursors or related compounds - semifluorinated	side-chain fluorinated aromatics	A		0.982459	0.0175405	0.985965	0.0883063	6.26003	1.40111	0.581754	51.6891	0.32897	0.916251	outside structural and prediction interval AD	0.702979	0.386787	6.47976	0.988148
40143-77-9	3775	FC(C(C(C(C(C(F)(F)F)(F)F)(F)F)(F)F)(F)F)(P(=O)(C(C(C(C(C(C(F)(F)F)(F)F)(F)F)(F)F)(F)F)(F)F)O)F	Phosphinic acid, P,P-bis(1,1,2,2,3,3,4,4,5,5,6,6,6-tridecafluorohexyl)-	perfluoroalkyl phosphate compounds	perfluoroalkyl phosphinic acids (PFPiAs), their salts and esters	A		0.851223	0.148777	0.999512	0.420582	-0.119113	1.01602	0.910639	45.9639	-1.38171	0.783505	outside structural and prediction interval AD	0.245273	0.357879	4.57471	0.66
93962-52-8	1463	FC(C(C(C(C(C(F)(F)F)(F)F)(F)F)(F)F)(F)F)(SSC(C(C(C(C(C(F)(F)F)(F)F)(F)F)(F)F)(F)F)(F)F)F	Disulfide, bis(tridecafluorohexyl) (9CI)	other PFAA precursors and related compounds - perfluoroalkyl ones	perfluoroalkyl sulfide	A		0.762979	0.237021	0.99824	0.547621	-0.936801	0.962969	0.914422	45.4246	-2.00945	0.83769	outside structural and prediction interval AD	0.423468	0.342664	4.33073	0.78
322647-83-6	1951	FC(C(C(C(C(F)(F)F)(F)F)(F)F)(C(F)(F)F)Cc1ccc(cc1)P(c1ccc(cc1)CC(C(C(C(F)(F)F)(F)F)(F)F)(C(F)(F)F)C(F)(F)F)c1ccccc1)(F)F	Phosphine, bis[4-[3,3,4,4,5,5,5-heptafluoro-2,2-bis(trifluoromethyl)pentyl]phenyl]phenyl-	fluorotelomer-related compounds	n:1 fluorotelomer-based non-polymers	A		0.908614	0.0913863	0.986128	0.305734	4.66538	1.07968	0.641431	42.2533	-2.29627	1.15232	outside structural and prediction interval AD	1.69356	0.39069	6.16922	1.61625
338-84-1	1416	FC(C(C(C(C(F)(F)F)(F)F)(F)F)(F)F)(N(C(C(C(C(C(F)(F)F)(F)F)(F)F)(F)F)(F)F)C(C(C(C(C(F)(F)F)(F)F)(F)F)(F)F)(F)F)F	1-Pentanamine, 1,1,2,2,3,3,4,4,5,5,5-undecafluoro-N,N-bis(1,1,2,2,3,3,4,4,5,5,5-undecafluoropentyl)-	other PFAA precursors and related compounds - perfluoroalkyl ones	perfluoroalkyl amines	A		0.959755	0.0402448	0.9979	0.168721	1.9153	0.916846	0.984646	42.0702	-2.66511	1.03511	outside structural and prediction interval AD	1.17348	0.334379	4.84419	1.26
68155-54-4	3219	FC(C(C(C(C1(F)OC(F)(F)C(C(C1(F)F)(F)F)(F)F)(F)F)(F)F)(F)F)(C(C(C(C(C(F)(F)F)(F)F)(F)F)(F)F)(F)F)F	2H-Pyran, 2,2,3,3,4,4,5,5,6-nonafluorotetrahydro-6-(1,1,2,2,3,3,4,4,5,5,6,6,7,7,8,8,9,9,9-nonadecafluorononyl)-	per- and polyfluoroalkyl ether-based compounds	perfluoroalkyl ethers / alkanes + aromatics - monoethers	A		0.787218	0.212782	0.998513	0.517619	-0.013406	0.934783	0.965393	37.9744	-1.03488	0.813604	outside structural and prediction interval AD	0.342788	0.341439	4.91265	0.776875
558-89-4	19	FC(C(C(C(Cl)(F)F)(F)F)(F)F)(F)F	Butane, 1-chloro-1,1,2,2,3,3,4,4,4-nonafluoro-	other PFAA precursors and related compounds - perfluoroalkyl ones	perfluoaoalkyl halides (other than iodides)	A		0.75492	0.24508	0.998646	0.556865	0	0	0.838799	47.3268	-2.41291	0.786501	outside structural and prediction interval AD	0.254815	0.312331	2.30259	0
1234571-87-9	2400	FC(C(C(C(F)(F)F)(F)F)(F)F)(S(=O)(=O)NC1=C(NS(=O)(=O)C(C(C(C(F)(F)F)(F)F)(F)F)(F)F)C(=O)C1=O)F	1-Butanesulfonamide, N,N'-(3,4-dioxo-1-cyclobutene-1,2-diyl)bis[1,1,2,2,3,3,4,4,4-nonafluoro-	perfluoroalkane sulfonyl compounds	perfluoroalkane sulfonyl-based nonpolymers	A		0.866654	0.133346	0.996736	0.392698	0.224789	1.02587	0.755857	55.8138	-0.339295	0.809167	outside structural and prediction interval AD	0.328181	0.326778	5.19296	0.75375
143356-32-5	4119	FC(C(C(N(C(C(C(F)(F)F)(F)F)(F)F)C(C(C(F)(F)F)(F)F)(F)F)(F)F)(F)F)(C(C(C(N(C(C(C(F)(F)F)(F)F)(F)F)C(C(C(F)(F)F)(F)F)(F)F)(F)F)(F)F)(F)F)F	1,6-Hexanediamine, 1,1,2,2,3,3,4,4,5,5,6,6-dodecafluoro-N1,N1,N6,N6-tetrakis(1,1,2,2,3,3,3-heptafluoropropyl)-	other PFAA precursors and related compounds - perfluoroalkyl ones	perfluoroalkyl amines	A		0.885986	0.114014	0.995469	0.354827	-0.33402	0.878735	1.00354	43.7592	-2.19787	1.02394	outside structural and prediction interval AD	1.12681	0.330947	5.14749	1.28
95841-80-8	2791	FC(C(OC(C(F)(F)F)(C(F)(F)F)OC(F)(F)F)(F)F)(OC(C(F)(F)F)(C(F)(F)F)OC(F)(F)F)F	2,4,7,9-Tetraoxadecane, 1,1,1,5,5,6,6,10,10,10-decafluoro-3,3,8,8-tetrakis(trifluoromethyl)- (9CI)	per- and polyfluoroalkyl ether-based compounds	perfluoroalkyl ethers / alkanes + aromatics - 4-10 ether linkages	A		0.992625	0.00737519	0.998569	0.0435574	3.95875	1.73052	0.966929	44.891	-1.03349	0.834715	outside structural and prediction interval AD	0.413373	0.300515	4.64439	0.78
1561-50-8	2756	FC(OC(C(Cl)(F)F)(F)F)(F)F	Ethane, 1-chloro-1,1,2,2-tetrafluoro-2-(trifluoromethoxy)-	per- and polyfluoroalkyl ether-based compounds	per- and polyfluoroalkyl ether halides (except F) - monoethers	A		0.930061	0.0699388	0.996231	0.253481	0	0	0.958018	51.8494	-2.02455	0.808605	outside structural and prediction interval AD	0.326335	0.277014	2.30259	0
116265-66-8	4075	FC1(C(C2(F)C(F)(F)C(F)(F)C(C(C2(F)F)(F)F)(F)F)(F)F)C(F)(F)C(F)(F)C2(C(C1(F)F)(F)C(F)(F)C(C(C2(F)F)(F)F)(F)F)F	Naphthalene, 2-[difluoro(1,2,2,3,3,4,4,5,5,6,6-undecafluorocyclohexyl)methyl]-1,1,2,3,3,4,4,4a,5,5,6,6,7,7,8,8,8a-heptadecafluorodecahydro-	other PFAA precursors and related compounds - perfluoroalkyl ones	perfluoroalkanes & armoatics	A		0.847599	0.152401	0.985769	0.426852	-0.00729018	0.963458	1.12522	30.3775	-0.788396	0.883945	outside structural and prediction interval AD	0.585007	0.363053	5.66643	1.00313
125061-94-1	4096	FC1(C(F)(F)C(F)(F)C(C(C1(F)F)(F)F)(F)F)C(C1(F)C(F)(F)C(F)(F)C(C2(C1(F)C(F)(F)C(F)(F)C(C2(F)F)(F)F)F)(F)F)(F)F	Naphthalene, [difluoro(1,2,2,3,3,4,4,5,5,6,6-undecafluorocyclohexyl)methyl]heptadecafluorodecahydro-	other PFAA precursors and related compounds - perfluoroalkyl ones	perfluoroalkanes & armoatics	A		0.815171	0.184829	0.986282	0.478638	-0.0274784	0.911431	1.09906	30.403	0.370445	0.811035	outside structural and prediction interval AD	0.334319	0.363053	5.69709	0.6675
60799-27-1	2932	Fc1c(Br)c(F)c(c(c1F)C(C(C(F)(F)F)(OC(C(C(F)(F)F)(OC(C(C(F)(F)F)(F)F)(F)F)F)(F)F)F)(F)F)F	Benzene, 1-bromo-2,3,5,6-tetrafluoro-4-[1,1,2,3,3,3-hexafluoro-2-[1,1,2,3,3,3-hexafluoro-2-(1,1,2,2,3,3,3-heptafluoropropoxy)propoxy]propyl]-	per- and polyfluoroalkyl ether-based compounds	per- and polyfluoroalkyl ether halides (except F) - diethers	A		0.962224	0.0377759	0.977798	0.16081	-2.25943	1.2415	0.930328	69.162	-0.29867	0.832838	outside structural and prediction interval AD	0.407024	0.351292	5.54835	0.835625
19547-30-9	2666	Fc1c(c(F)c(c(c1F)C(C(F)(F)F)(C(F)(F)F)F)F)C(=O)C(C(F)(F)F)(C(F)(F)F)F	1-Propanone, 2,3,3,3-tetrafluoro-1-[2,3,5,6-tetrafluoro-4-[1,2,2,2-tetrafluoro-1-(trifluoromethyl)ethyl]phenyl]-2-(trifluoromethyl)-	other PFAA precursors and related compounds - perfluoroalkyl ones	perfluoroalkyl ketons	A		0.978797	0.0212026	0.985929	0.102683	0.281822	1.30091	1.15512	44.3295	0.00103326	0.814755	outside structural and prediction interval AD	0.346587	0.371916	5.6368	0.72
70627-97-3	2940	Fc1c(F)c(c(c(c1F)F)F)C(=O)C(C(F)(F)F)(OC(C(C(F)(F)F)(OC(C(C(F)(F)F)(F)F)(F)F)F)(F)F)F	1-Propanone, 2,3,3,3-tetrafluoro-2-[1,1,2,3,3,3-hexafluoro-2-(1,1,2,2,3,3,3-heptafluoropropoxy)propoxy]-1-(2,3,4,5,6-pentafluorophenyl)-	per- and polyfluoroalkyl ether-based compounds	other per- and polyfluoroalkyl ether-based compounds - diethers	A		0.861881	0.138119	0.985766	0.401535	-2.28203	1.08258	0.891246	60.102	-0.113276	0.819239	outside structural and prediction interval AD	0.361451	0.352458	5.54835	0.775625
238742-84-2	1827	IC(CC(C(C(C(C(C(C(C(F)(F)F)(F)F)(F)F)(F)F)(F)F)(F)F)(F)F)(F)F)COC(=O)CCCCC(=O)OCC(CC(C(C(C(C(C(C(C(F)(F)F)(F)F)(F)F)(F)F)(F)F)(F)F)(F)F)(F)F)I	Hexanedioic acid, 1,6-bis(4,4,5,5,6,6,7,7,8,8,9,9,10,10,11,11,11-heptadecafluoro-2-iodoundecyl) ester	fluorotelomer-related compounds	n:2 fluorotelomer-based non-polymers	A		0.997506	0.0024944	0.995943	0.017442	3.19488	1.43086	0.863221	66.6041	-1.84644	0.872124	outside structural and prediction interval AD	0.542897	0.370544	4.94164	0.94
1401422-19-2	2420	N#CCCOP(N(C(C)C)C(C)C)OC1CC(OC1COC(c1ccc(cc1)CCC(C(C(C(C(C(C(C(F)(F)F)(F)F)(F)F)(F)F)(F)F)(F)F)(F)F)(F)F)(c1ccc(cc1)OC)c1ccc(cc1)OC)n1ccc(nc1=O)NC(=O)c1ccccc1	Cytidine, N-benzoyl-2'-deoxy-5'-O-[[4-(3,3,4,4,5,5,6,6,7,7,8,8,9,9,10,10,10-heptadecafluorodecyl)phenyl]bis(4-methoxyphenyl)methyl]-, 3'-[2-cyanoethyl N,N-bis(1-methylethyl)phosphoramidite]	fluorotelomer-related compounds	n:2 fluorotelomer-based non-polymers	A		0.94702	0.0529804	0.995532	0.207199	4.05467	0.875696	0.667633	49.5029	-0.844692	1.34991	outside structural and prediction interval AD	2.69652	0.227068	6.61355	1.94125
902456-09-1	2419	N#CCCOP(N(C(C)C)C(C)C)OC1CC(OC1COC(c1ccc(cc1)OC)(c1ccc(cc1)OC)c1ccc(cc1)CCC(C(C(C(C(C(C(C(F)(F)F)(F)F)(F)F)(F)F)(F)F)(F)F)(F)F)(F)F)n1cc(C)c(=O)[nH]c1=O	Thymidine, 5'-O-[[4-(3,3,4,4,5,5,6,6,7,7,8,8,9,9,10,10,10-heptadecafluorodecyl)phenyl]bis(4-methoxyphenyl)methyl]-, 3'-[2-cyanoethyl N,N-bis(1-methylethyl)phosphoramidite]	fluorotelomer-related compounds	n:2 fluorotelomer-based non-polymers	A		0.947978	0.0520217	0.994667	0.204426	4.38106	0.851397	0.65915	48.4754	-0.922216	1.30422	outside structural and prediction interval AD	2.4505	0.241235	6.50979	1.86624
1401422-21-6	2422	N#CCCOP(N(C(C)C)C(C)C)OC1CC(OC1COC(c1ccc(cc1)OC)(c1ccc(cc1)OC)c1ccc(cc1)CCC(C(C(C(C(C(C(C(F)(F)F)(F)F)(F)F)(F)F)(F)F)(F)F)(F)F)(F)F)n1cnc2c1nc(NC(=O)C(C)C)[nH]c2=O	Guanosine, 2'-deoxy-5'-O-[[4-(3,3,4,4,5,5,6,6,7,7,8,8,9,9,10,10,10-heptadecafluorodecyl)phenyl]bis(4-methoxyphenyl)methyl]-N-(2-methyl-1-oxopropyl)-, 3'-[2-cyanoethyl N,N-bis(1-methylethyl)phosphoramidite]	fluorotelomer-related compounds	n:2 fluorotelomer-based non-polymers	A		0.967948	0.0320525	0.995018	0.141806	4.75333	0.891516	0.67113	49.858	-0.621712	1.32246	outside structural and prediction interval AD	2.5477	0.22699	6.65536	1.89469
1401422-22-7	2421	N#CCCOP(N(C(C)C)C(C)C)OC1CC(OC1COC(c1ccc(cc1)OC)(c1ccccc1)c1ccc(cc1)CCC(C(C(C(C(C(C(C(F)(F)F)(F)F)(F)F)(F)F)(F)F)(F)F)(F)F)(F)F)n1cnc2c1nc(NC(=O)C(C)C)[nH]c2=O	Guanosine, 2'-deoxy-5'-O-[[4-(3,3,4,4,5,5,6,6,7,7,8,8,9,9,10,10,10-heptadecafluorodecyl)phenyl](4-methoxyphenyl)phenylmethyl]-N-(2-methyl-1-oxopropyl)-, 3'-[2-cyanoethyl N,N-bis(1-methylethyl)phosphoramidite]	fluorotelomer-related compounds	n:2 fluorotelomer-based non-polymers	A		0.935698	0.0643018	0.995379	0.238644	3.80736	0.871121	0.653346	50.1017	-0.226856	1.25036	outside structural and prediction interval AD	2.17141	0.227894	6.62448	1.75688
942199-24-8	1797	O=C(C(C(C(C(C(C(C(C(C(F)(F)F)(F)F)(F)F)(F)F)(F)F)(F)F)(F)F)(F)F)(F)F)OC(=O)C(C(C(C(C(C(C(C(C(F)(F)F)(F)F)(F)F)(F)F)(F)F)(F)F)(F)F)(F)F)(F)F	Decanoic acid, 2,2,3,3,4,4,5,5,6,6,7,7,8,8,9,9,10,10,10-nonadecafluoro-, 1,1'-anhydride	perfluoroalkyl carbonyl compounds	perfluoroalkyl carboxylic acids (PFCAs), their salts and esters	A		0.793393	0.206607	0.998912	0.509426	0.00484401	0.950732	0.939928	39.9185	-2.55582	1.04295	outside structural and prediction interval AD	1.20651	0.338142	5.01728	1.3
36554-97-9	1421	O=C(C(C(C(C(C(C(C(F)(F)F)(F)F)(F)F)(F)F)(F)F)(F)F)(F)F)CC(=O)C(C(C(C(C(C(C(F)(F)F)(F)F)(F)F)(F)F)(F)F)(F)F)(F)F	8,10-Heptadecanedione, 1,1,1,2,2,3,3,4,4,5,5,6,6,7,7,11,11,12,12,13,13,14,14,15,15,16,16,17,17,17-triacontafluoro-	other PFAA precursors or related compounds - semifluorinated	semi-fluorinated ketons	A		0.767685	0.232315	0.999632	0.542059	-0.00793907	1.35863	0.874111	42.2375	-1.76161	0.832455	outside structural and prediction interval AD	0.405731	0.369651	4.74493	0.82
24216-05-5	2387	O=C(C(C(C(C(C(C(C(F)(F)F)(F)F)(F)F)(F)F)(F)F)(F)F)(F)F)Nc1ccc(cc1NC(=O)C(C(C(C(C(C(C(F)(F)F)(F)F)(F)F)(F)F)(F)F)(F)F)(F)F)S(=O)(=O)Cl	Benzenesulfonyl chloride, 3,4-bis[(2,2,3,3,4,4,5,5,6,6,7,7,8,8,8-pentadecafluoro-1-oxooctyl)amino]-	perfluoroalkyl carbonyl compounds	other perfluoroalkyl carbonyl-based nonpolymers	A		0.902782	0.0972175	0.996661	0.318926	1.48892	1.29681	0.718442	53.7242	-2.10284	1.05094	outside structural and prediction interval AD	1.24046	0.369513	5.69015	1.39125
33496-48-9	1733	O=C(C(C(C(C(C(C(C(F)(F)F)(F)F)(F)F)(F)F)(F)F)(F)F)(F)F)OC(=O)C(C(C(C(C(C(C(F)(F)F)(F)F)(F)F)(F)F)(F)F)(F)F)(F)F	Octanoic acid, 2,2,3,3,4,4,5,5,6,6,7,7,8,8,8-pentadecafluoro-, 1,1'-anhydride	perfluoroalkyl carbonyl compounds	perfluoroalkyl carboxylic acids (PFCAs), their salts and esters	A		0.828903	0.171097	0.998976	0.457622	0.00544408	0.923427	0.921585	43.2778	-1.38433	0.833803	outside structural and prediction interval AD	0.410287	0.335342	4.74493	0.82
261503-74-6	1386	O=C(C(C(C(C(C(C(F)(F)F)(F)F)(F)F)(F)F)(F)F)(F)F)CC(=O)C(C(C(C(C(C(F)(F)F)(F)F)(F)F)(F)F)(F)F)(F)F	7,9-Pentadecanedione, 1,1,1,2,2,3,3,4,4,5,5,6,6,10,10,11,11,12,12,13,13,14,14,15,15,15-hexacosafluoro-	other PFAA precursors or related compounds - semifluorinated	semi-fluorinated ketons	A		0.788625	0.211375	0.999561	0.515773	-0.0104017	1.54929	0.858883	43.8996	-1.92935	0.824524	outside structural and prediction interval AD	0.379074	0.37163	4.57471	0.78
78225-99-7	1709	O=C(C(C(C(C(C(C(F)(F)F)(F)F)(F)F)(F)F)(F)F)(F)F)OC(=O)C(C(C(C(C(C(F)(F)F)(F)F)(F)F)(F)F)(F)F)(F)F	Heptanoic acid, 2,2,3,3,4,4,5,5,6,6,7,7,7-tridecafluoro-, anhydride with 2,2,3,3,4,4,5,5,6,6,7,7,7-tridecafluoroheptanoic acid	perfluoroalkyl carbonyl compounds	perfluoroalkyl carboxylic acids (PFCAs), their salts and esters	A		0.844274	0.155726	0.9991	0.432515	0.0057299	0.953616	0.907503	45.1582	-1.50839	0.826224	outside structural and prediction interval AD	0.384767	0.333348	4.57471	0.78
28285-49-6	3743	O=C(C(C(C(C(C(Cl)(F)F)(Cl)F)(F)F)(Cl)F)(F)F)OOC(=O)C(C(C(C(C(Cl)(F)F)(Cl)F)(F)F)(Cl)F)(F)F	Peroxide, bis(3,5,6-trichloro-2,2,3,4,4,5,6,6-octafluoro-1-oxohexyl) (9CI)	perfluoroalkyl carbonyl compounds	perfluoroalkyl carboxylic acids (PFCAs), their salts and esters	A		0.993231	0.00676937	0.99276	0.0405618	0.408757	0.927115	0.946997	69.0043	-1.00264	0.814395	outside structural and prediction interval AD	0.345398	0.287155	4.33073	0.66
308-13-4	1659	O=C(C(C(C(C(C(F)(F)F)(F)F)(F)F)(F)F)(F)F)OC(=O)C(C(C(C(C(F)(F)F)(F)F)(F)F)(F)F)(F)F	Hexanoic acid, 2,2,3,3,4,4,5,5,6,6,6-undecafluoro-, 1,1'-anhydride	perfluoroalkyl carbonyl compounds	perfluoroalkyl carboxylic acids (PFCAs), their salts and esters	A		0.858957	0.141043	0.999715	0.406853	0.00592982	1.20238	0.887333	46.9612	-1.4182	0.793709	outside structural and prediction interval AD	0.277919	0.330698	4.36945	0.66
2212-77-3	2359	O=C(c1c(C(=O)OCC(C(C(C(C(C(C(F)(F)F)(F)F)(F)F)(F)F)(F)F)(F)F)(F)F)c(Cl)c(c(c1Cl)Cl)Cl)OCC(C(C(C(C(C(C(F)(F)F)(F)F)(F)F)(F)F)(F)F)(F)F)(F)F	1,2-Benzenedicarboxylic acid, 3,4,5,6-tetrachloro-, 1,2-bis(2,2,3,3,4,4,5,5,6,6,7,7,8,8,8-pentadecafluorooctyl) ester	fluorotelomer-related compounds	n:1 fluorotelomer-based non-polymers	A		0.940421	0.0595789	0.998822	0.225807	1.42027	1.45333	0.855734	48.8686	-1.845	1.04582	outside structural and prediction interval AD	1.21868	0.362953	5.80382	1.39125
53122-42-2	3504	O=C(Nc1ccc(c(c1)NC(=O)N1CC1C)C)OC(CSCCC(C(C(C(C(C(C(C(F)(F)F)(C(F)(F)F)F)(F)F)(F)F)(F)F)(F)F)(F)F)(F)F)CSCCC(C(C(C(C(C(C(C(F)(F)F)(C(F)(F)F)F)(F)F)(F)F)(F)F)(F)F)(F)F)(F)F	Carbamic acid, N-[4-methyl-3-[[(2-methyl-1-aziridinyl)carbonyl]amino]phenyl]-, 2-[[3,3,4,4,5,5,6,6,7,7,8,8,9,10,10,10-hexadecafluoro-9-(trifluoromethyl)decyl]thio]-1-[[[3,3,4,4,5,5,6,6,7,7,8,8,9,10,10,10-hexadecafluoro-9-(trifluoromethyl)decyl]thio]methyl]ethyl ester	fluorotelomer-related compounds	n:2 FT-thiol derivatives	A		0.969622	0.0303783	0.995597	0.136055	3.97326	1.0672	0.727404	50.4239	-1.95645	1.00024	outside structural and prediction interval AD	1.02951	0.387536	5.6774	1.28063
72779-05-6	3548	O=C(Nc1ccc(c(c1)NC(=O)N1CC1C)C)OC(CSCCC(C(C(C(C(C(F)(F)F)(C(F)(F)F)F)(F)F)(F)F)(F)F)(F)F)CSCCC(C(C(C(C(C(F)(F)F)(C(F)(F)F)F)(F)F)(F)F)(F)F)(F)F	Carbamic acid, N-[4-methyl-3-[[(2-methyl-1-aziridinyl)carbonyl]amino]phenyl]-, 2-[[3,3,4,4,5,5,6,6,7,8,8,8-dodecafluoro-7-(trifluoromethyl)octyl]thio]-1-[[[3,3,4,4,5,5,6,6,7,8,8,8-dodecafluoro-7-(trifluoromethyl)octyl]thio]methyl]ethyl ester	fluorotelomer-related compounds	n:2 FT-thiol derivatives	A		0.965766	0.0342341	0.997598	0.149165	3.37075	1.28895	0.734813	51.6933	-1.45245	0.929509	outside structural and prediction interval AD	0.75262	0.370233	5.54591	1.12063
104267-74-5	4034	O=C(Nc1ccc(c(c1)NC(=O)OCCNCS(=O)(=O)C(C(C(C(C(C(C(C(F)(F)F)(F)F)(F)F)(F)F)(F)F)(F)F)(F)F)(F)F)C)OCCNCCCS(=O)(=O)C(C(C(C(C(C(C(C(F)(F)F)(F)F)(F)F)(F)F)(F)F)(F)F)(F)F)(F)F	Carbamic acid, [3-[[[2-[[(heptadecafluorooctyl)sulfonyl]methylamino]ethoxy]carbonyl]amino]-4-methylphenyl]-, 2-[[(heptadecafluorooctyl)sulfonyl]propylamino]ethyl ester (9CI)	perfluoroalkane sulfonyl compounds	perfluoroalkane sulfonyl-based nonpolymers	A		0.840236	0.159764	0.996022	0.439278	2.34377	0.977078	0.606123	52.4831	-1.48743	0.957072	outside structural and prediction interval AD	0.858102	0.373254	5.68761	1.19125
99908-28-8	2418	OC(=Nc1ccc(c(c1)N=C(OCCNCCCS(=O)(=O)C(C(C(C(C(C(C(C(F)(F)F)(F)F)(F)F)(F)F)(F)F)(F)F)(F)F)(F)F)O)C)OCCNCS(=O)(=O)C(C(C(C(C(C(C(C(F)(F)F)(F)F)(F)F)(F)F)(F)F)(F)F)(F)F)(F)F	Carbamic acid, [2-methyl-5-[[[2-[[(heptadecafluorooctyl)sulfonyl]methylamino]ethoxy]carbonyl]amino]phenyl]-, 2-[[(heptadecafluorooctyl)sulfonyl]propylamino]ethyl ester (9CI)	perfluoroalkane sulfonyl compounds	perfluoroalkane sulfonyl-based nonpolymers	A		0.810018	0.189982	0.996119	0.486197	2.00849	0.97366	0.607109	52.4831	-1.36302	0.963723	outside structural and prediction interval AD	0.884018	0.373254	5.80419	1.21125
18024-09-4	2600	OC(=O)C(C(C(C(C(C(C(C(C(C(C(C(C(F)(F)F)(C(F)(F)F)F)(F)F)(F)F)(F)F)(F)F)(F)F)(F)F)(F)F)(F)F)(F)F)(F)F)(F)F	Tetradecanoic acid, 2,2,3,3,4,4,5,5,6,6,7,7,8,8,9,9,10,10,11,11,12,12,13,14,14,14-hexacosafluoro-13-(trifluoromethyl)-	perfluoroalkyl carbonyl compounds	perfluoroalkyl carboxylic acids (PFCAs), their salts and esters	A		0.907285	0.0927154	0.992991	0.308776	-0.0138548	0.925336	1.03568	41.6294	-1.77852	0.849597	outside structural and prediction interval AD	0.464221	0.351211	4.69135	0.86
97220-62-7	2708	OC(=O)c1cc(OC(=C(C(C(F)(F)F)(C(F)(F)F)F)C(C(F)(F)F)(C(F)(F)F)F)C(F)(F)F)cc(c1)C(=O)O	1,3-Benzenedicarboxylic acid, 5-[[3,4,4,4-tetrafluoro-2-[1,2,2,2-tetrafluoro-1-(trifluoromethyl)ethyl]-1,3-bis(trifluoromethyl)-1-buten-1-yl]oxy]-	other PFAA precursors and related compounds - perfluoroalkyl ones	perfluoroalkenes & derivatives	A		0.999995	5.17813e-06	0.981608	6.82015e-05	15.7555	1.84457	0.866173	48.4699	-1.26132	0.938855	outside structural and prediction interval AD	0.78804	0.37884	5.77513	1.1475
65439-50-1	2685	OC(=O)c1ccc(cc1)OC(=C(C(C(F)(F)F)(C(F)(F)F)F)C(C(F)(F)F)(C(F)(F)F)F)C(F)(F)F	Benzoic acid, 4-[[3,4,4,4-tetrafluoro-2-[1,2,2,2-tetrafluoro-1-(trifluoromethyl)ethyl]-1,3-bis(trifluoromethyl)-1-buten-1-yl]oxy]-	other PFAA precursors and related compounds - perfluoroalkyl ones	perfluoroalkenes & derivatives	A		0.999984	1.64499e-05	0.9807	0.000197649	14.538	2.2789	0.827564	46.8628	0.38998	0.8014	outside structural and prediction interval AD	0.302805	0.393057	5.58748	0.5075
63295-28-3	3409	OC(CC(C(C(C(C(C(C(C(C(C(C(C(F)(F)F)(C(F)(F)F)F)(F)F)(F)F)(F)F)(F)F)(F)F)(F)F)(F)F)(F)F)(F)F)(F)F)COP(=O)(O)O	1,2-Pentadecanediol, 4,4,5,5,6,6,7,7,8,8,9,9,10,10,11,11,12,12,13,13,14,15,15,15-tetracosafluoro-14-(trifluoromethyl)-, 1-(dihydrogen phosphate)	fluorotelomer-related compounds	n:2 fluorotelomer alcohol, phosphate esters (PAPs)	A		0.818999	0.181001	0.999095	0.472908	-0.0732959	0.89679	0.907033	44.1969	-2.68446	0.907509	outside structural and prediction interval AD	0.67064	0.401581	4.7185	0.98
63295-27-2	2635	OC(CC(C(C(C(C(C(C(C(C(C(F)(F)F)(C(F)(F)F)F)(F)F)(F)F)(F)F)(F)F)(F)F)(F)F)(F)F)(F)F)COP(=O)(O)O	1,2-Tridecanediol, 4,4,5,5,6,6,7,7,8,8,9,9,10,10,11,11,12,13,13,13-eicosafluoro-12-(trifluoromethyl)-, 1-(dihydrogen phosphate)	fluorotelomer-related compounds	n:2 fluorotelomer alcohol, phosphate esters (PAPs)	A		0.852454	0.147546	0.999301	0.418429	-0.0672923	0.950661	0.908859	46.0388	-2.19421	0.819386	outside structural and prediction interval AD	0.361938	0.403066	4.54329	0.74
63295-20-5	3408	OC(CC(C(C(C(C(C(C(C(F)(F)F)(C(F)(F)F)F)(F)F)(F)F)(F)F)(F)F)(F)F)(F)F)COP(=O)(OCC(CC(C(C(C(C(C(C(C(F)(F)F)(C(F)(F)F)F)(F)F)(F)F)(F)F)(F)F)(F)F)(F)F)O)O	1,2-Undecanediol, 4,4,5,5,6,6,7,7,8,8,9,9,10,11,11,11-hexadecafluoro-10-(trifluoromethyl)-, 1,1'-(hydrogen phosphate) (9CI)	fluorotelomer-related compounds	n:2 fluorotelomer alcohol, phosphate esters (PAPs)	A		0.864815	0.135185	0.999141	0.396125	0.301499	0.996222	0.893924	45.7693	-2.38473	0.912388	outside structural and prediction interval AD	0.688651	0.408656	5.03044	1.02
93819-97-7	3983	OCCN(S(=O)(=O)c1ccc(cc1)OC(=C(C(C(C(F)(F)F)(F)F)(C(C(F)(F)F)(F)F)C(F)(F)F)C(F)(F)F)C(F)(F)F)CCO	Benzenesulfonamide, N,N-bis(2-hydroxyethyl)-4-[[4,4,5,5,5-pentafluoro-3-(1,1,2,2,2-pentafluoroethyl)-1,2,3-tris(trifluoromethyl)-1-penten-1-yl]oxy]-	other PFAA precursors and related compounds - perfluoroalkyl ones	perfluoroalkenes & derivatives	A		0.993976	0.00602444	0.994942	0.0368028	6.17652	1.13115	0.721673	52.5722	0.347784	0.825188	outside structural and prediction interval AD	0.381296	0.37575	5.8306	0.698125
94200-57-4	3472	OP(=O)(OCCC(C(C(C(C(C(C(C(C(C(C(C(F)(F)F)(C(F)(F)F)F)(F)F)(F)F)(F)F)(F)F)(F)F)(F)F)(F)F)(F)F)(F)F)(F)F)O	1-Tetradecanol, 3,3,4,4,5,5,6,6,7,7,8,8,9,9,10,10,11,11,12,12,13,14,14,14-tetracosafluoro-13-(trifluoromethyl)-, dihydrogen phosphate (9CI)	fluorotelomer-related compounds	n:2 fluorotelomer alcohol, phosphate esters (PAPs)	A		0.853068	0.146932	0.998184	0.41735	-0.0281526	0.894238	0.957178	42.6572	-2.49097	0.874843	outside structural and prediction interval AD	0.552533	0.397008	4.64439	0.9
94200-56-3	2617	OP(=O)(OCCC(C(C(C(C(C(C(C(C(C(F)(F)F)(C(F)(F)F)F)(F)F)(F)F)(F)F)(F)F)(F)F)(F)F)(F)F)(F)F)O	1-Dodecanol, 3,3,4,4,5,5,6,6,7,7,8,8,9,9,10,10,11,12,12,12-eicosafluoro-11-(trifluoromethyl)-, dihydrogen phosphate (9CI)	fluorotelomer-related compounds	n:2 fluorotelomer alcohol, phosphate esters (PAPs)	A		0.884738	0.115262	0.998909	0.357376	-0.023647	0.951504	0.962013	44.5951	-2.03958	0.794829	outside structural and prediction interval AD	0.281529	0.399821	4.45435	0.66
ID_48	ID_48	OCC=CC(C(C(C(C(C(F)(F)F)(F)F)(F)F)(F)F)(F)F)(F)F	ID_48	fluorotelomer-related compounds	n:2 fluorotelomer-based non-polymers	A	outside prediction AD	0.529315	0.470685	0.997702	0.691427	0.0576675	2.02727	0.702621	42.6894
ID_35	ID_35	O=C(C=CC(=O)OCCC(C(C(C(C(C(F)(F)F)(F)F)(F)F)(F)F)(F)F)(F)F)OCCC(C(C(C(C(C(F)(F)F)(F)F)(F)F)(F)F)(F)F)(F)F	ID_35	fluorotelomer-related compounds	n:2 fluorotelomer-based non-polymers	A	outside prediction AD	0.596208	0.403792	0.99944	0.674519	-0.117923	1.72818	0.800802	39.9962
ID_34	ID_34	O=C(C=CC(=O)O)OCCC(C(C(C(C(C(C(C(F)(F)F)(F)F)(F)F)(F)F)(F)F)(F)F)(F)F)(F)F	ID_34	fluorotelomer-related compounds	n:2 fluorotelomer-based non-polymers	A	outside prediction AD	0.659181	0.340819	0.999013	0.641577	0.0741598	1.22612	0.820924	41.0991
ID_20	ID_20	FC(C(C(C(OC(C(C(F)(F)F)(F)F)(F)F)(F)F)(OC(C(C(F)(F)F)(F)F)(F)F)F)(OC(C(C(F)(F)F)(F)F)(F)F)F)(OC(C(C(F)(F)F)(F)F)(F)F)F	ID_20	per- and polyfluoroalkyl ether-based compounds	perfluoroalkyl ethers / alkanes + aromatics - 4-10 ether linkages	A	outside prediction AD	0.637666	0.362334	0.981395	0.654749	-2.43694	1.13204	0.898669	49.2951
ID_16	ID_16	FC(=C(C(F)(F)F)F)C(F)(F)F	ID_16	other PFAA precursors and related compounds - perfluoroalkyl ones	perfluoroalkenes & derivatives	A	outside prediction AD	0.607763	0.392237	0.989464	0.669738	0	0	1.03125	28.0241
67727-74-6	2925	Brc1ccc(cc1)C(=O)C(C(F)(F)F)(OC(C(C(F)(F)F)(OC(C(C(F)(F)F)(F)F)(F)F)F)(F)F)F	1-Propanone, 1-(4-bromophenyl)-2,3,3,3-tetrafluoro-2-[1,1,2,3,3,3-hexafluoro-2-(1,1,2,2,3,3,3-heptafluoropropoxy)propoxy]-	per- and polyfluoroalkyl ether-based compounds	other per- and polyfluoroalkyl ether-based compounds - diethers	A	outside prediction AD	0.695529	0.304471	0.977011	0.614605	-0.769146	1.19764	0.571278	64.6388
206560-77-2	1270	Brc1ccc(cc1)C(C(C(C(C(C(C(C(F)(F)F)(F)F)(F)F)(F)F)(F)F)(F)F)(F)F)(F)F	Benzene, 1-bromo-4-(1,1,2,2,3,3,4,4,5,5,6,6,7,7,8,8,8-heptadecafluorooctyl)-	other PFAA precursors or related compounds - semifluorinated	side-chain fluorinated aromatics	A	outside prediction AD	0.614038	0.385962	0.996114	0.666907	-0.224361	1.08401	0.668988	51.9289
149068-56-4	1156	Brc1ccc(cc1)C(C(C(C(C(C(F)(F)F)(F)F)(F)F)(F)F)(F)F)(F)F	Benzene, 1-bromo-4-(1,1,2,2,3,3,4,4,5,5,6,6,6-tridecafluorohexyl)-	other PFAA precursors or related compounds - semifluorinated	side-chain fluorinated aromatics	A	outside prediction AD	0.616323	0.383677	0.995099	0.665836	-0.476175	1.43342	0.628655	55.372
325459-90-3	1315	Brc1cccc(c1)C(C(C(C(C(C(C(C(F)(F)F)(F)F)(F)F)(F)F)(F)F)(F)F)(F)F)(F)F	Benzene, 1-bromo-3-(1,1,2,2,3,3,4,4,5,5,6,6,7,7,8,8,8-heptadecafluorooctyl)-	other PFAA precursors or related compounds - semifluorinated	side-chain fluorinated aromatics	A	outside prediction AD	0.631976	0.368024	0.996339	0.657896	-0.224361	1.08401	0.668988	52.5955
157829-77-1	1196	Brc1cccc(c1)C(C(C(C(C(C(F)(F)F)(F)F)(F)F)(F)F)(F)F)(F)F	Benzene, 1-bromo-3-(1,1,2,2,3,3,4,4,5,5,6,6,6-tridecafluorohexyl)-	other PFAA precursors or related compounds - semifluorinated	side-chain fluorinated aromatics	A	outside prediction AD	0.637754	0.362246	0.994501	0.654699	-0.476175	1.43342	0.628655	56.172
93417-72-2	626	BrCC(C(C(F)(F)F)(F)F)(C(C(C(F)(F)F)(F)F)(F)F)O	3-Hexanol, 3-(bromomethyl)-1,1,1,2,2,4,4,5,5,6,6,6-dodecafluoro-	other PFAA precursors or related compounds - semifluorinated	HFCs and derivatives	A	outside prediction AD	0.586014	0.413986	0.994178	0.678276	-0.711298	0	0.721381	52.6716
332136-76-2	333	BrCCC(C(C(C(C(C(C(C(C(C(F)(F)F)(F)F)(F)F)(F)F)(F)F)(F)F)(F)F)(F)F)(F)F)(F)F	Dodecane, 12-bromo-1,1,1,2,2,3,3,4,4,5,5,6,6,7,7,8,8,9,9,10,10-heneicosafluoro-	fluorotelomer-related compounds	n:2 fluorotelomer-based non-polymers	A	outside prediction AD	0.630551	0.369449	0.998539	0.658662	0.117075	1.01965	0.821531	40.2259
21652-57-3	233	BrCCC(C(C(C(C(C(C(C(F)(F)F)(F)F)(F)F)(F)F)(F)F)(F)F)(F)F)(F)F	Decane, 10-bromo-1,1,1,2,2,3,3,4,4,5,5,6,6,7,7,8,8-heptadecafluoro-	fluorotelomer-related compounds	n:2 fluorotelomer-based non-polymers	A	outside prediction AD	0.686746	0.313254	0.999111	0.62168	0.107962	1.26548	0.801824	43.2268
38436-14-5	41	BrCCC(C(C(C(F)(F)F)(F)F)(F)F)(F)F	Hexane, 6-bromo-1,1,1,2,2,3,3,4,4-nonafluoro-	fluorotelomer-related compounds	n:2 fluorotelomer-based non-polymers	A	outside prediction AD	0.667467	0.332533	0.996976	0.635958	-0.260537	0	0.753125	50.9821
1274903-97-7	2427	BrCCC(C(F)(F)F)(C(F)(F)F)F	Butane, 4-bromo-1,1,1,2-tetrafluoro-2-(trifluoromethyl)-	fluorotelomer-related compounds	n:2 fluorotelomer-based non-polymers	A	outside prediction AD	0.724711	0.275289	0.998883	0.588449	0	0	0.818426	47.3645
55009-88-6	293	C#CC(C(C(C(C(C(C(C(F)(F)F)(F)F)(F)F)(F)F)(F)F)(F)F)(F)F)(F)F	1-Decyne, 3,3,4,4,5,5,6,6,7,7,8,8,9,9,10,10,10-heptadecafluoro-	fluorotelomer-related compounds	n:2 fluorotelomer-based non-polymers	A	outside prediction AD	0.671199	0.328801	0.999317	0.633326	0.0965663	1.26709	0.854446	39.0264
24690-53-7	2425	C#CC(C(F)(F)F)(C(F)(F)F)F	1-Butyne, 3,4,4,4-tetrafluoro-3-(trifluoromethyl)-	fluorotelomer-related compounds	n:2 fluorotelomer-based non-polymers	A	outside prediction AD	0.711544	0.288456	0.990208	0.600764	0	0	1.05112	30.7086
132673-98-4	90	C=C=CC(C(C(C(F)(F)F)(F)F)(F)F)(F)F	1,2-Heptadiene, 4,4,5,5,6,6,7,7,7-nonafluoro-	fluorotelomer-related compounds	n:2 fluorotelomer-based non-polymers	A	outside prediction AD	0.64297	0.35703	0.992252	0.65169	-0.480387	3.85492	0.739689	42.8247
4998-38-3	3693	C=CC(=O)OC(C(C(C(C(C(C(C(C(C(CF)(F)F)(F)F)(F)F)(F)F)(F)F)(F)F)(F)F)(F)F)(F)F)F	2-Propenoic acid, 2,2,3,3,4,4,5,5,6,6,7,7,8,8,9,9,10,10,11,11-eicosafluoroundecyl ester	fluorotelomer-related compounds	n:1 FT (meth)acrylate	A	outside prediction AD	0.537115	0.462885	0.99808	0.69039	0.0269848	1.11461	0.844125	35.5733
15498-45-0	1591	C=CC(=O)OC(C(C(C(C(C(C(C(F)(F)F)(F)F)(F)F)(F)F)(F)F)(F)F)(F)F)(F)F	2-Propenoic acid, 1,1,2,2,3,3,4,4,5,5,6,6,7,7,8,8,8-heptadecafluorooctyl ester	other PFAA precursors and related compounds - perfluoroalkyl ones	perfluoroalkyl alcohols	A	outside prediction AD	0.662238	0.337762	0.999147	0.63954	0.0846482	1.24532	0.789661	43.2737
2708-03-4	1127	C=CC(=O)OC(C(C(C(F)(F)F)(F)F)(F)F)(F)F	2-Propenoic acid, 1,1,2,2,3,3,4,4,4-nonafluorobutyl ester	other PFAA precursors and related compounds - perfluoroalkyl ones	perfluoroalkyl alcohols	A	outside prediction AD	0.557665	0.442335	0.987079	0.686482	-0.904536	2.88679	0.699912	47.2111
559-11-5	1392	C=CC(=O)OCC(C(C(C(C(C(F)(F)F)(F)F)(F)F)(F)F)(F)F)(F)F	2-Propenoic acid, 2,2,3,3,4,4,5,5,6,6,7,7,7-tridecafluoroheptyl ester	fluorotelomer-related compounds	n:1 FT (meth)acrylate	A	outside prediction AD	0.573122	0.426878	0.999167	0.682415	-0.0261161	1.841	0.777337	39.9962
2993-85-3	3560	C=CC(=O)OCC(C(C(C(C(C(F)F)(F)F)(F)F)(F)F)(F)F)(F)F	2-Propenoic acid, 2,2,3,3,4,4,5,5,6,6,7,7-dodecafluoroheptyl ester	fluorotelomer-related compounds	1-H n:1 FT	A	outside prediction AD	0.59971	0.40029	0.999275	0.673129	-0.0226393	1.52446	0.819363	38.7982
376-56-7	1274	C=CC(=O)OCC(C(C(C(C(F)(F)F)(F)F)(F)F)(F)F)(F)F	2-Propenoic acid, 2,2,3,3,4,4,5,5,6,6,6-undecafluorohexyl ester	fluorotelomer-related compounds	n:1 FT (meth)acrylate	A	outside prediction AD	0.562323	0.437677	0.999696	0.685359	-0.0224909	1.45413	0.769535	41.0724
308-26-9	1124	C=CC(=O)OCC(C(C(C(F)(F)F)(F)F)(F)F)(F)F	2-Propenoic acid, 2,2,3,3,4,4,5,5,5-nonafluoropentyl ester	fluorotelomer-related compounds	n:1 FT (meth)acrylate	A	outside prediction AD	0.686685	0.313315	0.999587	0.621728	0.701976	1.54389	0.763153	41.8695
16083-78-6	3254	C=CC(=O)OCC(CC(C(C(C(C(C(C(C(C(C(C(C(C(C(F)(F)F)(C(F)(F)F)F)(F)F)(F)F)(F)F)(F)F)(F)F)(F)F)(F)F)(F)F)(F)F)(F)F)(F)F)(F)F)O	2-Propenoic acid, 4,4,5,5,6,6,7,7,8,8,9,9,10,10,11,11,12,12,13,13,14,14,15,15,16,17,17,17-octacosafluoro-2-hydroxy-16-(trifluoromethyl)heptadecyl ester	fluorotelomer-related compounds	n:2 fluorotelomer-based (meth)acrylate	A	outside prediction AD	0.659666	0.340334	0.998229	0.641257	0.0709068	0.779395	0.849889	40.2207
16083-87-7	2657	C=CC(=O)OCC(CC(C(C(C(C(C(C(C(C(C(C(C(F)(F)F)(C(F)(F)F)F)(F)F)(F)F)(F)F)(F)F)(F)F)(F)F)(F)F)(F)F)(F)F)(F)F)O	2-Propenoic acid, 4,4,5,5,6,6,7,7,8,8,9,9,10,10,11,11,12,12,13,13,14,15,15,15-tetracosafluoro-2-hydroxy-14-(trifluoromethyl)pentadecyl ester	fluorotelomer-related compounds	n:2 fluorotelomer-based (meth)acrylate	A	outside prediction AD	0.694499	0.305501	0.998005	0.615453	0.0730768	0.812167	0.84698	41.7213
146955-22-8	1521	C=CC(=O)OCC(CC(C(C(C(C(C(F)(F)F)(F)F)(F)F)(F)F)(F)F)(F)F)O	2-Propenoic acid, 4,4,5,5,6,6,7,7,8,8,9,9,9-tridecafluoro-2-hydroxynonyl ester	fluorotelomer-related compounds	n:2 fluorotelomer-based non-polymers	A	outside prediction AD	0.531834	0.468166	0.998803	0.691119	0.0780546	1.27762	0.740363	41.8773
98573-25-2	1308	C=CC(=O)OCC(CC(C(C(C(F)(F)F)(F)F)(F)F)(F)F)O	2-Propenoic acid, 4,4,5,5,6,6,7,7,7-nonafluoro-2-hydroxyheptyl ester	fluorotelomer-related compounds	n:2 fluorotelomer-based non-polymers	A	outside prediction AD	0.5273	0.4727	0.998993	0.691656	-0.169428	1.17667	0.745472	43.0071
40677-94-9	3777	C=CC(=O)OCC1(F)C(F)(F)C(F)(F)C(C(C1(F)F)(F)F)(F)F	2-Propenoic acid, (1,2,2,3,3,4,4,5,5,6,6-undecafluorocyclohexyl)methyl ester	fluorotelomer-related compounds	n:1 FT (meth)acrylate	A	outside prediction AD	0.681652	0.318348	0.998455	0.625618	0.131191	2.18163	0.85098	37.2623
94158-63-1	3334	C=CC(=O)OCCC(C(C(C(C(C(C(C(C(C(C(C(C(C(C(C(F)(F)F)(C(F)(F)F)F)(F)F)(F)F)(F)F)(F)F)(F)F)(F)F)(F)F)(F)F)(F)F)(F)F)(F)F)(F)F)(F)F)(F)F	2-Propenoic acid, 3,3,4,4,5,5,6,6,7,7,8,8,9,9,10,10,11,11,12,12,13,13,14,14,15,15,16,16,17,18,18,18-dotriacontafluoro-17-(trifluoromethyl)octadecyl ester	fluorotelomer-related compounds	n:2 fluorotelomer-based (meth)acrylate	A	outside prediction AD	0.651419	0.348581	0.999309	0.646564	0.0437342	0.881081	0.888163	37.1616
91615-22-4	3338	C=CC(=O)OCCC(C(C(C(C(C(C(C(C(C(C(C(C(C(F)(F)F)(C(F)(F)F)F)(F)F)(F)F)(F)F)(F)F)(F)F)(F)F)(F)F)(F)F)(F)F)(F)F)(F)F)(F)F	2-Propenoic acid, 3,3,4,4,5,5,6,6,7,7,8,8,9,9,10,10,11,11,12,12,13,13,14,14,15,16,16,16-octacosafluoro-15-(trifluoromethyl)hexadecyl ester	fluorotelomer-related compounds	n:2 fluorotelomer-based (meth)acrylate	A	outside prediction AD	0.684068	0.315932	0.999452	0.623765	0.0473417	0.913854	0.885162	38.5541
52956-82-8	3306	C=CC(=O)OCCC(C(C(C(C(C(C(C(C(C(C(C(F)(F)F)(C(F)(F)F)F)(F)F)(F)F)(F)F)(F)F)(F)F)(F)F)(F)F)(F)F)(F)F)(F)F	2-Propenoic acid, 3,3,4,4,5,5,6,6,7,7,8,8,9,9,10,10,11,11,12,12,13,14,14,14-tetracosafluoro-13-(trifluoromethyl)tetradecyl ester	fluorotelomer-related compounds	n:2 fluorotelomer-based (meth)acrylate	A	outside prediction AD	0.720865	0.279135	0.999585	0.592135	0.0513359	0.96192	0.883176	40.09
1799-55-9	3673	C=CC(=O)OCCC(C(C(C(C(C(C(F)(F)F)(F)F)(F)F)(F)F)(F)F)(F)F)(F)F	2-Propenoic acid, 3,3,4,4,5,5,6,6,7,7,8,8,9,9,9-pentadecafluorononyl ester	fluorotelomer-related compounds	n:2 fluorotelomer-based (meth)acrylate	A	outside prediction AD	0.516288	0.483712	0.999634	0.692616	0.064463	1.3841	0.769083	39.1652
17527-29-6	1328	C=CC(=O)OCCC(C(C(C(C(C(F)(F)F)(F)F)(F)F)(F)F)(F)F)(F)F	2-Propenoic acid, 3,3,4,4,5,5,6,6,7,7,8,8,8-tridecafluorooctyl ester	fluorotelomer-related compounds	n:2 fluorotelomer-based (meth)acrylate	A	outside prediction AD	0.560561	0.439439	0.999302	0.685794	0.0660634	1.72109	0.765715	40.1249
25268-77-3	2266	C=CC(=O)OCCN(S(=O)(=O)C(C(C(C(C(C(C(C(F)(F)F)(F)F)(F)F)(F)F)(F)F)(F)F)(F)F)(F)F)C	2-Propenoic acid, 2-[[(1,1,2,2,3,3,4,4,5,5,6,6,7,7,8,8,8-heptadecafluorooctyl)sulfonyl]methylamino]ethyl ester	perfluoroalkane sulfonyl compounds	perfluoroalkane sulfonyl (meth)acrylates	A	outside prediction AD	0.663516	0.336484	0.998634	0.638676	0.857044	1.11802	0.647039	49.1367
68084-62-8	2256	C=CC(=O)OCCN(S(=O)(=O)C(C(C(C(C(C(C(F)(F)F)(F)F)(F)F)(F)F)(F)F)(F)F)(F)F)C	2-Propenoic acid, 2-[methyl[(1,1,2,2,3,3,4,4,5,5,6,6,7,7,7-pentadecafluoroheptyl)sulfonyl]amino]ethyl ester	perfluoroalkane sulfonyl compounds	perfluoroalkane sulfonyl (meth)acrylates	A	outside prediction AD	0.661081	0.338919	0.998046	0.640316	0.822588	1.14953	0.633744	50.0786
67584-57-0	2253	C=CC(=O)OCCN(S(=O)(=O)C(C(C(C(C(C(F)(F)F)(F)F)(F)F)(F)F)(F)F)(F)F)C	2-Propenoic acid, 2-[methyl[(1,1,2,2,3,3,4,4,5,5,6,6,6-tridecafluorohexyl)sulfonyl]amino]ethyl ester	perfluoroalkane sulfonyl compounds	perfluoroalkane sulfonyl (meth)acrylates	A	outside prediction AD	0.652623	0.347377	0.997011	0.645807	0.781038	1.1907	0.619155	50.894
67584-55-8	2140	C=CC(=O)OCCN(S(=O)(=O)C(C(C(C(F)(F)F)(F)F)(F)F)(F)F)C	2-Propenoic acid, 2-[methyl[(1,1,2,2,3,3,4,4,4-nonafluorobutyl)sulfonyl]amino]ethyl ester	perfluoroalkane sulfonyl compounds	perfluoroalkane sulfonyl (meth)acrylates	A	outside prediction AD	0.659074	0.340926	0.994928	0.641648	1.0837	1.53441	0.584403	51.0024
68758-56-5	3487	C=CC(=O)OCCN(S(=O)(=O)CC(C(C(C(C(C(C(C(C(C(C(C(C(C(C(C(F)(F)F)(F)F)(F)F)(F)F)(F)F)(F)F)(F)F)(F)F)(F)F)(F)F)(F)F)(F)F)(F)F)(F)F)(F)F)(F)F)C	2-Propenoic acid, 2-[methyl[(2,2,3,3,4,4,5,5,6,6,7,7,8,8,9,9,10,10,11,11,12,12,13,13,14,14,15,15,16,16,17,17,17-tritriacontafluoroheptadecyl)sulfonyl]amino]ethyl ester	fluorotelomer-related compounds	n:1 FT sulfonyl-based substances	A	outside prediction AD	0.604255	0.395745	0.99742	0.671248	0.824459	0.934866	0.776426	38.5882
68758-55-4	3486	C=CC(=O)OCCN(S(=O)(=O)CC(C(C(C(C(C(C(C(C(C(C(C(C(C(F)(F)F)(F)F)(F)F)(F)F)(F)F)(F)F)(F)F)(F)F)(F)F)(F)F)(F)F)(F)F)(F)F)(F)F)C	2-Propenoic acid, 2-[methyl[(2,2,3,3,4,4,5,5,6,6,7,7,8,8,9,9,10,10,11,11,12,12,13,13,14,14,15,15,15-nonacosafluoropentadecyl)sulfonyl]amino]ethyl ester	fluorotelomer-related compounds	n:1 FT sulfonyl-based substances	A	outside prediction AD	0.626271	0.373729	0.997521	0.66091	0.798501	0.969955	0.769213	39.9599
66008-67-1	3483	C=CC(=O)OCCN(S(=O)(=O)CC(C(C(C(C(C(C(C(C(C(C(C(F)(F)F)(F)F)(F)F)(F)F)(F)F)(F)F)(F)F)(F)F)(F)F)(F)F)(F)F)(F)F)C	2-Propenoic acid, 2-[methyl[(2,2,3,3,4,4,5,5,6,6,7,7,8,8,9,9,10,10,11,11,12,12,13,13,13-pentacosafluorotridecyl)sulfonyl]amino]ethyl ester	fluorotelomer-related compounds	n:1 FT sulfonyl-based substances	A	outside prediction AD	0.652111	0.347889	0.997465	0.64613	0.765828	1.01715	0.762592	41.4653
66008-68-2	2260	C=CC(=O)OCCN(S(=O)(=O)CC(C(C(C(C(C(C(C(C(C(F)(F)F)(F)F)(F)F)(F)F)(F)F)(F)F)(F)F)(F)F)(F)F)(F)F)C	2-Propenoic acid, 2-[[(2,2,3,3,4,4,5,5,6,6,7,7,8,8,9,9,10,10,11,11,11-eicosafluoroundecyl)sulfonyl]methylamino]ethyl ester	fluorotelomer-related compounds	n:1 fluorotelomer-based non-polymers	A	outside prediction AD	0.682508	0.317492	0.997579	0.624965	0.72368	1.08282	0.757413	43.0969
66008-69-3	2238	C=CC(=O)OCCN(S(=O)(=O)CC(C(C(C(C(C(C(C(F)(F)F)(F)F)(F)F)(F)F)(F)F)(F)F)(F)F)(F)F)C	2-Propenoic acid, 2-[[(2,2,3,3,4,4,5,5,6,6,7,7,8,8,9,9,9-heptadecafluorononyl)sulfonyl]methylamino]ethyl ester	fluorotelomer-related compounds	n:1 fluorotelomer-based non-polymers	A	outside prediction AD	0.718209	0.281791	0.997886	0.594636	0.667648	1.17853	0.755374	44.8073
72276-08-5	3520	C=CC(=O)OCCN(S(=O)(=O)CCC(C(C(C(C(C(C(C(C(C(C(C(C(C(C(C(F)(F)F)(F)F)(F)F)(F)F)(F)F)(F)F)(F)F)(F)F)(F)F)(F)F)(F)F)(F)F)(F)F)(F)F)(F)F)(F)F)C	2-Propenoic acid, 2-[methyl[(3,3,4,4,5,5,6,6,7,7,8,8,9,9,10,10,11,11,12,12,13,13,14,14,15,15,16,16,17,17,18,18,18-tritriacontafluorooctadecyl)sulfonyl]amino]ethyl ester	fluorotelomer-related compounds	n:2 fluorotelomer sulfonyl-based compounds	A	outside prediction AD	0.524542	0.475458	0.997376	0.691942	0.632834	0.947477	0.74518	38.9624
72276-07-4	3494	C=CC(=O)OCCN(S(=O)(=O)CCC(C(C(C(C(C(C(C(C(C(C(C(C(C(F)(F)F)(F)F)(F)F)(F)F)(F)F)(F)F)(F)F)(F)F)(F)F)(F)F)(F)F)(F)F)(F)F)(F)F)C	2-Propenoic acid, 2-[methyl[(3,3,4,4,5,5,6,6,7,7,8,8,9,9,10,10,11,11,12,12,13,13,14,14,15,15,16,16,16-nonacosafluorohexadecyl)sulfonyl]amino]ethyl ester	fluorotelomer-related compounds	n:2 fluorotelomer sulfonyl-based compounds	A	outside prediction AD	0.544478	0.455522	0.997225	0.689185	0.601896	0.984207	0.737638	40.2685
72276-06-3	3493	C=CC(=O)OCCN(S(=O)(=O)CCC(C(C(C(C(C(C(C(C(C(C(C(F)(F)F)(F)F)(F)F)(F)F)(F)F)(F)F)(F)F)(F)F)(F)F)(F)F)(F)F)(F)F)C	2-Propenoic acid, 2-[methyl[(3,3,4,4,5,5,6,6,7,7,8,8,9,9,10,10,11,11,12,12,13,13,14,14,14-pentacosafluorotetradecyl)sulfonyl]amino]ethyl ester	fluorotelomer-related compounds	n:2 fluorotelomer sulfonyl-based compounds	A	outside prediction AD	0.568329	0.431671	0.997098	0.68378	0.563637	1.03288	0.73077	41.6843
72276-05-2	2246	C=CC(=O)OCCN(S(=O)(=O)CCC(C(C(C(C(C(C(C(C(C(F)(F)F)(F)F)(F)F)(F)F)(F)F)(F)F)(F)F)(F)F)(F)F)(F)F)C	2-Propenoic acid, 2-[[(3,3,4,4,5,5,6,6,7,7,8,8,9,9,10,10,11,11,12,12,12-heneicosafluorododecyl)sulfonyl]methylamino]ethyl ester	fluorotelomer-related compounds	n:2 fluorotelomer sulfonyl-based compounds	A	outside prediction AD	0.597032	0.402968	0.997213	0.674197	0.515283	1.09945	0.725442	43.194
48077-95-8	2220	C=CC(=O)OCCN(S(=O)(=O)CCC(C(C(C(C(C(C(C(F)(F)F)(F)F)(F)F)(F)F)(F)F)(F)F)(F)F)(F)F)C	2-Propenoic acid, 2-[[(3,3,4,4,5,5,6,6,7,7,8,8,9,9,10,10,10-heptadecafluorodecyl)sulfonyl]methylamino]ethyl ester	fluorotelomer-related compounds	n:2 fluorotelomer sulfonyl-based compounds	A	outside prediction AD	0.631728	0.368272	0.997709	0.65803	0.452531	1.19446	0.723368	44.7391
49859-70-3	2193	C=CC(=O)OCCN(S(=O)(=O)CCC(C(C(C(C(C(F)(F)F)(F)F)(F)F)(F)F)(F)F)(F)F)C	2-Propenoic acid, 2-[methyl[(3,3,4,4,5,5,6,6,7,7,8,8,8-tridecafluorooctyl)sulfonyl]amino]ethyl ester	fluorotelomer-related compounds	n:2 fluorotelomer sulfonyl-based compounds	A	outside prediction AD	0.676672	0.323328	0.997529	0.629353	0.368377	1.38721	0.728228	46.1446
30389-25-4	429	C=CC(C(C(C(C(C(C(C(C(C(F)(F)F)(F)F)(F)F)(F)F)(F)F)(F)F)(F)F)(F)F)(F)F)(F)F	1-Dodecene, 3,3,4,4,5,5,6,6,7,7,8,8,9,9,10,10,11,11,12,12,12-heneicosafluoro-	fluorotelomer-related compounds	n:2 fluorotelomer olefins (n:2 FTOs)	A	outside prediction AD	0.508714	0.491286	0.998451	0.692995	0.0372173	1.11056	0.825151	35.8435
57216-75-8	397	C=CC(C(C(C(C(C(C(C(C(F)(F)F)(F)F)(F)F)(F)F)(F)F)(F)F)(F)F)(F)F)(F)F	1-Undecene, 3,3,4,4,5,5,6,6,7,7,8,8,9,9,10,10,11,11,11-nonadecafluoro-	fluorotelomer-related compounds	n:2 fluorotelomer olefins (n:2 FTOs)	A	outside prediction AD	0.526545	0.473455	0.99935	0.691737	0.040252	1.2191	0.813963	36.9591
21652-58-4	288	C=CC(C(C(C(C(C(C(C(F)(F)F)(F)F)(F)F)(F)F)(F)F)(F)F)(F)F)(F)F	1-Decene, 3,3,4,4,5,5,6,6,7,7,8,8,9,9,10,10,10-heptadecafluoro-	fluorotelomer-related compounds	n:2 fluorotelomer olefins (n:2 FTOs)	A	outside prediction AD	0.548871	0.451129	0.999626	0.688363	0.043817	1.39937	0.801296	38.1602
25431-45-2	243	C=CC(C(C(C(C(C(C(F)(F)F)(F)F)(F)F)(F)F)(F)F)(F)F)(F)F	1-Nonene, 3,3,4,4,5,5,6,6,7,7,8,8,9,9,9-pentadecafluoro-	fluorotelomer-related compounds	n:2 fluorotelomer olefins (n:2 FTOs)	A	outside prediction AD	0.580631	0.419369	0.999354	0.680087	0.0480605	1.74451	0.786858	39.4227
25291-17-2	160	C=CC(C(C(C(C(C(F)(F)F)(F)F)(F)F)(F)F)(F)F)(F)F	1-Octene, 3,3,4,4,5,5,6,6,7,7,8,8,8-tridecafluoro-	fluorotelomer-related compounds	n:2 fluorotelomer olefins (n:2 FTOs)	A	outside prediction AD	0.663741	0.336259	0.997354	0.638523	0.053189	2.96258	0.770288	40.6708
84100-13-0	115	C=CC(C(C(C(C(F)(F)F)(F)F)(F)F)(F)F)(F)F	1-Heptene, 3,3,4,4,5,5,6,6,7,7,7-undecafluoro-	fluorotelomer-related compounds	n:2 fluorotelomer olefins (n:2 FTOs)	A	outside prediction AD	0.718527	0.281473	0.995235	0.59434	0.0594959	4.00222	0.751145	41.6735
139060-76-7	2460	C=CC(C(C(C(F)(F)F)(C(F)(F)F)F)(F)F)(F)F	1-Hexene, 3,3,4,4,5,6,6,6-octafluoro-5-(trifluoromethyl)-	fluorotelomer-related compounds	n:2 fluorotelomer olefins (n:2 FTOs)	A	outside prediction AD	0.669658	0.330342	0.979699	0.634421	-1.63301	0	0.98148	43.0229
226575-14-0	2766	C=CC(C(F)(F)F)(OC(F)(F)F)F	1-Butene, 3,4,4,4-tetrafluoro-3-(trifluoromethoxy)-	per- and polyfluoroalkyl ether-based compounds	per - and polyfluoroalkyl ether + telomer-based substances - monoethers	A	outside prediction AD	0.585373	0.414627	0.998619	0.678498	0.630633	0	0.771922	41.5839
1152098-94-6	2826	C=CC(C(OC(C(C(F)(F)F)(F)F)(F)F)(F)F)(F)F	1-Butene, 3,3,4,4-tetrafluoro-4-(1,1,2,2,3,3,3-heptafluoropropoxy)-	per- and polyfluoroalkyl ether-based compounds	per - and polyfluoroalkyl ether + telomer-based substances - monoethers	A	outside prediction AD	0.715677	0.284323	0.988303	0.59699	-0.376765	2.85965	0.723804	48.6825
74338-55-9	445	C=CC=C(C(C(C(C(C(F)(F)F)(F)F)(F)F)(F)F)(F)F)F	1,3-Nonadiene, 4,5,5,6,6,7,7,8,8,9,9,9-dodecafluoro-	fluorotelomer-related compounds	n:2 fluorotelomer-based non-polymers	A	outside prediction AD	0.588186	0.411814	0.992518	0.677512	0.116588	2.33125	0.668288	46.0777
709620-35-9	2793	C=CC1CC(C1(F)OC(C(OC(C(OC(C(OC(F)(F)F)(F)F)(F)F)(F)F)(F)F)(F)F)(F)F)(F)F	Cyclobutane, 3-ethenyl-1,1,2-trifluoro-2-[1,1,2,2-tetrafluoro-2-[1,1,2,2-tetrafluoro-2-[1,1,2,2-tetrafluoro-2-(trifluoromethoxy)ethoxy]ethoxy]ethoxy]-	per- and polyfluoroalkyl ether-based compounds	other per- and polyfluoroalkyl ether-based compounds - triethers	A	outside prediction AD	0.639588	0.360412	0.997326	0.653655	1.15861	0.767108	0.670615	45.7391
423-88-1	1504	C=COC(=O)C(C(C(C(C(C(C(C(C(F)(F)F)(F)F)(F)F)(F)F)(F)F)(F)F)(F)F)(F)F)(F)F	Decanoic acid, 2,2,3,3,4,4,5,5,6,6,7,7,8,8,9,9,10,10,10-nonadecafluoro-, ethenyl ester	perfluoroalkyl carbonyl compounds	perfluoroalkyl carboxylic acids (PFCAs), their salts and esters	A	outside prediction AD	0.610647	0.389353	0.998907	0.668458	0.0795721	1.1318	0.785381	41.926
54640-64-1	1494	C=COC(=O)C(C(C(C(C(C(C(C(F)(F)F)(F)F)(F)F)(F)F)(F)F)(F)F)(F)F)(F)F	Nonanoic acid, 2,2,3,3,4,4,5,5,6,6,7,7,8,8,9,9,9-heptadecafluoro-, ethenyl ester	perfluoroalkyl carbonyl compounds	perfluoroalkyl carboxylic acids (PFCAs), their salts and esters	A	outside prediction AD	0.625797	0.374203	0.999302	0.661155	0.0846482	1.24532	0.769582	43.2737
307-93-7	1402	C=COC(=O)C(C(C(C(C(C(C(F)(F)F)(F)F)(F)F)(F)F)(F)F)(F)F)(F)F	Octanoic acid, 2,2,3,3,4,4,5,5,6,6,7,7,8,8,8-pentadecafluoro-, ethenyl ester	perfluoroalkyl carbonyl compounds	perfluoroalkyl carboxylic acids (PFCAs), their salts and esters	A	outside prediction AD	0.642089	0.357911	0.998534	0.652207	0.0902647	1.43365	0.750991	44.682
240408-96-2	1356	C=COC(=O)C(C(C(C(C(C(F)(F)F)(F)F)(F)F)(F)F)(F)F)(F)F	Heptanoic acid, 2,2,3,3,4,4,5,5,6,6,7,7,7-tridecafluoro-, ethenyl ester	perfluoroalkyl carbonyl compounds	perfluoroalkyl carboxylic acids (PFCAs), their salts and esters	A	outside prediction AD	0.663408	0.336592	0.99606	0.638749	0.0964261	1.81895	0.728637	46.0763
464-35-7	1223	C=COC(=O)C(C(C(C(C(F)(F)F)(F)F)(F)F)(F)F)(F)F	Hexanoic acid, 2,2,3,3,4,4,5,5,6,6,6-undecafluoro-, ethenyl ester	perfluoroalkyl carbonyl compounds	perfluoroalkyl carboxylic acids (PFCAs), their salts and esters	A	outside prediction AD	0.680108	0.319892	0.993175	0.626788	0.10304	2.38302	0.700917	47.2441
424-37-3	1089	C=COC(=O)C(C(C(C(F)(F)F)(F)F)(F)F)(F)F	Pentanoic acid, 2,2,3,3,4,4,5,5,5-nonafluoro-, ethenyl ester	perfluoroalkyl carbonyl compounds	perfluoroalkyl carboxylic acids (PFCAs), their salts and esters	A	outside prediction AD	0.682001	0.317999	0.990114	0.625352	0.346816	2.88679	0.664876	47.2111
96383-57-2	1401	C=COC(=O)OCCC(C(C(C(C(C(F)(F)F)(F)F)(F)F)(F)F)(F)F)(F)F	Carbonic acid, ethenyl 3,3,4,4,5,5,6,6,7,7,8,8,8-tridecafluorooctyl ester	fluorotelomer-related compounds	n:2 fluorotelomer-based non-polymers	A	outside prediction AD	0.604662	0.395338	0.999502	0.671076	-0.128045	1.30844	0.79378	41.8677
66396-73-4	3583	C=COCC(C(C(C(F)F)(F)F)(F)F)(F)F	Pentane, 5-(ethenyloxy)-1,1,2,2,3,3,4,4-octafluoro-	fluorotelomer-related compounds	1-H n:1 FT	A	outside prediction AD	0.664226	0.335774	0.997926	0.638192	0.733674	1.85861	0.807002	36.9988
572911-07-0	870	C=COCCOCC(C(C(C(F)(F)F)(F)F)(F)F)(F)F	Pentane, 5-[2-(ethenyloxy)ethoxy]-1,1,1,2,2,3,3,4,4-nonafluoro-	fluorotelomer-related compounds	n:2 fluorotelomer-based non-polymers	A	outside prediction AD	0.627281	0.372719	0.994445	0.660387	1.67756	1.34589	0.688142	39.7288
93345-48-3	1537	C=CS(=O)(=O)CCC(C(C(C(C(C(C(C(F)(F)F)(F)F)(F)F)(F)F)(F)F)(F)F)(F)F)(F)F	Decane, 10-(ethenylsulfonyl)-1,1,1,2,2,3,3,4,4,5,5,6,6,7,7,8,8-heptadecafluoro-	fluorotelomer-related compounds	n:2 fluorotelomer sulfonyl-based compounds	A	outside prediction AD	0.512215	0.487785	0.999251	0.692849	-0.029667	1.1452	0.769878	40.0803
680187-85-3	1450	C=CS(=O)C(C(C(C(C(C(F)(F)F)(F)F)(F)F)(F)F)(F)F)(F)F	Hexane, 1-(ethenylsulfinyl)-1,1,2,2,3,3,4,4,5,5,6,6,6-tridecafluoro-	perfluoroalkane sulfonyl compounds	perfluoroalkane sulfinic acids	A	outside prediction AD	0.682988	0.317012	0.995603	0.624597	0.0784748	1.54493	0.726763	47.7508
94158-64-2	3333	CC(=C)C(=O)OCCC(C(C(C(C(C(C(C(C(C(C(C(C(C(F)(F)F)(C(F)(F)F)F)(F)F)(F)F)(F)F)(F)F)(F)F)(F)F)(F)F)(F)F)(F)F)(F)F)(F)F)(F)F	2-Propenoic acid, 2-methyl-, 3,3,4,4,5,5,6,6,7,7,8,8,9,9,10,10,11,11,12,12,13,13,14,14,15,16,16,16-octacosafluoro-15-(trifluoromethyl)hexadecyl ester	fluorotelomer-related compounds	n:2 fluorotelomer-based (meth)acrylate	A	outside prediction AD	0.610305	0.389695	0.998509	0.668612	0.0843489	0.925107	0.835248	38.9417
74256-14-7	2640	CC(=C)C(=O)OCCC(C(C(C(C(C(C(C(C(C(F)(F)F)(C(F)(F)F)F)(F)F)(F)F)(F)F)(F)F)(F)F)(F)F)(F)F)(F)F	2-Propenoic acid, 2-methyl-, 3,3,4,4,5,5,6,6,7,7,8,8,9,9,10,10,11,12,12,12-eicosafluoro-11-(trifluoromethyl)dodecyl ester	fluorotelomer-related compounds	n:2 fluorotelomer-based (meth)acrylate	A	outside prediction AD	0.68514	0.31486	0.998379	0.622934	0.0882805	1.05053	0.829156	41.9061
61915-92-2	3824	CC(=C)C(=O)OCCC(C(C(C(C(F)(F)C)(F)F)(F)F)(F)F)(F)F	2-Propenoic acid, 3,3,4,4,5,5,6,6,7,7-decafluorooctyl ester	fluorotelomer-related compounds	Hydrofluorotelomer non-polymers	A	outside prediction AD	0.62414	0.37586	0.998486	0.662001	0.0795534	1.19522	0.894242	34.7439
2145-81-5	1023	CC(=C)C(=O)OCCC(C(C(F)(F)F)(F)F)(F)F	2-Propenoic acid, 2-methyl-, 3,3,4,4,5,5,5-heptafluoropentyl ester	fluorotelomer-related compounds	n:2 fluorotelomer-based (meth)acrylate	A	outside prediction AD	0.580431	0.419569	0.998785	0.680153	0.830528	1.45079	0.720637	40.2944
30769-88-1	2645	CC(=C)C(=O)SCCC(C(C(C(C(C(C(C(C(C(F)(F)F)(C(F)(F)F)F)(F)F)(F)F)(F)F)(F)F)(F)F)(F)F)(F)F)(F)F	2-Propenethioic acid, 2-methyl-, S-[3,3,4,4,5,5,6,6,7,7,8,8,9,9,10,10,11,12,12,12-eicosafluoro-11-(trifluoromethyl)dodecyl] ester	fluorotelomer-related compounds	n:2 FT-thiol derivatives	A	outside prediction AD	0.647595	0.352405	0.998079	0.648923	0.0369641	0.984776	0.788619	43.6832
203201-05-2	2327	CC(=CC(=O)C(C(C(F)(F)F)(F)F)(F)F)NNC(=O)c1ccc(cc1)N(=O)=O	Benzoic acid, 4-nitro-, 2-[(1E)-4,4,5,5,6,6,6-heptafluoro-1-methyl-3-oxo-1-hexen-1-yl]hydrazide	other PFAA precursors or related compounds - semifluorinated	semi-fluorinated ketons	A	outside prediction AD	0.651964	0.348036	0.994659	0.646223	1.08724	1.3527	0.578392	51.5653
754-85-8	709	CC(=O)C(C(C(C(C(C(C(F)(F)F)(F)F)(F)F)(F)F)(F)F)(F)F)(F)F	2-Nonanone, 3,3,4,4,5,5,6,6,7,7,8,8,9,9,9-pentadecafluoro-	other PFAA precursors or related compounds - semifluorinated	semi-fluorinated ketons	A	outside prediction AD	0.642541	0.357459	0.999465	0.651942	0.0301214	1.60322	0.797593	41.4038
80793-21-1	678	CC(=O)C(C(C(C(C(C(F)(F)F)(F)F)(F)F)(F)F)(F)F)(F)F	2-Octanone, 3,3,4,4,5,5,6,6,7,7,8,8,8-tridecafluoro-	other PFAA precursors or related compounds - semifluorinated	semi-fluorinated ketons	A	outside prediction AD	0.690751	0.309249	0.997437	0.618498	0.0334381	2.30307	0.78109	42.7192
355-17-9	124	CC(=O)C(C(C(F)(F)F)(F)F)(F)F	2-Pentanone, 3,3,4,4,5,5,5-heptafluoro-	other PFAA precursors or related compounds - semifluorinated	semi-fluorinated ketons	A	outside prediction AD	0.532803	0.467197	0.99754	0.690994	0.945949	0	0.708791	42.3067
136909-85-8	1203	CC(=O)C=C(C(C(C(C(C(C(C(F)(F)F)(F)F)(F)F)(F)F)(F)F)(F)F)(F)F)F	3-Undecen-2-one, 4,5,5,6,6,7,7,8,8,9,9,10,10,11,11,11-hexadecafluoro-, (Z)- (9CI)	fluorotelomer-related compounds	n:2 fluorotelomer-based non-polymers	A	outside prediction AD	0.738146	0.261854	0.998382	0.574988	0.101135	1.3818	0.795921	45.5846
121103-97-7	1632	CC(=O)c1c[nH]cc1C(C(C(F)(F)F)(F)F)(F)F	Ethanone, 1-[4-(1,1,2,2,3,3,3-heptafluoropropyl)-1H-pyrrol-3-yl]-	other PFAA precursors or related compounds - semifluorinated	side-chain fluorinated aromatics	A	outside prediction AD	0.531382	0.468618	0.982748	0.691176	-0.115733	3.4371	0.624505	45.7105
203201-14-3	1199	CC(=O)CC(=O)C(C(C(C(C(C(C(C(F)(F)F)(F)F)(F)F)(F)F)(F)F)(F)F)(F)F)(F)F	2,4-Dodecanedione, 5,5,6,6,7,7,8,8,9,9,10,10,11,11,12,12,12-heptadecafluoro-	other PFAA precursors or related compounds - semifluorinated	semi-fluorinated ketons	A	outside prediction AD	0.615674	0.384326	0.999313	0.666142	0.0935032	1.25122	0.776336	42.3672
82822-26-2	1044	CC(=O)CC(=O)C(C(C(C(C(C(F)(F)F)(F)F)(F)F)(F)F)(F)F)(F)F	2,4-Decanedione, 5,5,6,6,7,7,8,8,9,9,10,10,10-tridecafluoro-	other PFAA precursors or related compounds - semifluorinated	semi-fluorinated ketons	A	outside prediction AD	0.664848	0.335152	0.997817	0.637767	0.103808	1.69841	0.755731	44.5111
75824-01-0	924	CC(=O)CC(=O)C(C(C(C(C(F)(F)F)(F)F)(F)F)(F)F)(F)F	2,4-Nonanedione, 5,5,6,6,7,7,8,8,9,9,9-undecafluoro-	other PFAA precursors or related compounds - semifluorinated	semi-fluorinated ketons	A	outside prediction AD	0.692499	0.307501	0.99725	0.617086	0.109123	2.1477	0.744949	45.2405
77893-60-8	647	CC(=O)CC(C(C(C(C(C(F)(F)F)(F)F)(F)F)(F)F)(F)F)(F)F	2-Nonanone, 4,4,5,5,6,6,7,7,8,8,9,9,9-tridecafluoro-	fluorotelomer-related compounds	FTAL	A	outside prediction AD	0.608543	0.391457	0.998883	0.669395	0.0576675	2.12229	0.829512	36.5112
86358-19-2	331	CC(=O)CC(C(C(C(F)(F)F)(F)F)(F)F)(F)F	2-Heptanone, 4,4,5,5,6,6,7,7,7-nonafluoro-	fluorotelomer-related compounds	n:1 fluorotelomer-based non-polymers	A	outside prediction AD	0.696962	0.303038	0.997792	0.613417	-0.174331	3.22348	0.835568	38.1403
1178899-27-8	2210	CC(=O)N=S(C(C(C(C(F)(F)F)(F)F)(F)F)(F)F)c1ccc(cc1)Br	Acetamide, N-[(4-bromophenyl)(1,1,2,2,3,3,4,4,4-nonafluorobutyl)-λ4-sulfanylidene]-	other PFAA precursors and related compounds - perfluoroalkyl ones	perfluoroalkyl sulfide	A	outside prediction AD	0.562494	0.437506	0.97392	0.685316	-1.42505	1.38975	0.588401	61.6709
231953-34-7	4290	CC(=O)n1nc(cc1C(C(C(C(C(C(F)(F)F)(F)F)(F)F)(F)F)(F)F)(F)F)C(C(C(C(C(C(F)(F)F)(F)F)(F)F)(F)F)(F)F)(F)F	Ethanone, 1-[3,5-bis(1,1,2,2,3,3,4,4,5,5,6,6,6-tridecafluorohexyl)-1H-pyrazol-1-yl]-	other PFAA precursors or related compounds - semifluorinated	side-chain fluorinated aromatics	A	outside prediction AD	0.653898	0.346102	0.997388	0.645	-0.717855	1.48703	0.78085	47.4985
41605-57-6	2250	CC(=O)Nc1ccc(cc1)OS(=O)(=O)C(C(C(C(F)(F)F)(F)F)(F)F)(F)F	1-Butanesulfonic acid, 1,1,2,2,3,3,4,4,4-nonafluoro-, 4-(acetylamino)phenyl ester	perfluoroalkane sulfonyl compounds	perfluoroalkane sulfonic acids (PFSAs), their salts and esters	A	outside prediction AD	0.544971	0.455029	0.996507	0.689097	-0.229276	1.25083	0.615143	52.7952
356795-59-0	2168	CC(=O)Nc1nnc(s1)C(C(C(F)(F)F)(F)F)(F)F	Acetamide, N-[5-(1,1,2,2,3,3,3-heptafluoropropyl)-1,3,4-thiadiazol-2-yl]-	other PFAA precursors or related compounds - semifluorinated	side-chain fluorinated aromatics	A	outside prediction AD	0.658919	0.341081	0.993198	0.64175	-1.58872	1.54776	0.762514	53.7257
356-06-9	681	CC(=O)OCC(C(C(F)(F)F)(F)F)(F)F	1-Butanol, 2,2,3,3,4,4,4-heptafluoro-, 1-acetate	fluorotelomer-related compounds	n:1 fluorotelomer alcohols	A	outside prediction AD	0.702496	0.297504	0.994991	0.608735	-0.830937	3.14154	0.870731	39.8427
37858-04-1	1368	CC(=O)OCCC(C(C(C(C(C(C(C(F)(F)F)(F)F)(F)F)(F)F)(F)F)(F)F)(F)F)(F)F	1-Decanol, 3,3,4,4,5,5,6,6,7,7,8,8,9,9,10,10,10-heptadecafluoro-, 1-acetate	fluorotelomer-related compounds	n:2 fluorotelomer alcohols (n:2 FTOHs) / thiols	A	outside prediction AD	0.518071	0.481929	0.99943	0.692494	-0.12827	1.26712	0.821754	36.9578
37858-03-0	1217	CC(=O)OCCC(C(C(C(C(C(F)(F)F)(F)F)(F)F)(F)F)(F)F)(F)F	1-Octanol, 3,3,4,4,5,5,6,6,7,7,8,8,8-tridecafluoro-, 1-acetate	fluorotelomer-related compounds	n:2 fluorotelomer alcohols (n:2 FTOHs) / thiols	A	outside prediction AD	0.608248	0.391752	0.999013	0.669525	-0.121785	1.77874	0.822447	38.8371
80705-15-3	975	CC(=O)OCCC(C(C(C(F)(F)F)(F)F)(F)F)(F)F	1-Hexanol, 3,3,4,4,5,5,6,6,6-nonafluoro-, 1-acetate	fluorotelomer-related compounds	n:2 fluorotelomer-based non-polymers	A	outside prediction AD	0.614905	0.385095	0.999494	0.666503	-0.357688	1.36184	0.840496	40.1791
62656-72-8	2465	CC(C(=O)C(C(F)(F)F)(C(F)(F)F)F)C	3-Pentanone, 1,1,1,2-tetrafluoro-4-methyl-2-(trifluoromethyl)-	other PFAA precursors or related compounds - semifluorinated	semi-fluorinated ketons	A	outside prediction AD	0.634266	0.365734	0.980137	0.656646	4.18412	0	0.641204	32.3701
7618-17-9	277	CC(C(C(C(C(C(F)(F)F)(F)F)(F)F)F)(F)F)O	2-Heptanol, 3,3,4,5,5,6,6,7,7,7-decafluoro-	fluorotelomer-related compounds	n:1 fluorotelomer-based non-polymers	A	outside prediction AD	0.691223	0.308777	0.998052	0.618119	-0.0448785	3.03103	0.796961	40.3116
158118-01-5	13	CC(C(C(C(F)(F)F)(F)F)(F)F)(F)F	Pentane, 1,1,1,2,2,3,3,4,4-nonafluoro-	other PFAA precursors or related compounds - semifluorinated	HFCs and derivatives	A	outside prediction AD	0.55464	0.44536	0.99658	0.687164	0.739369	0	0.886927	31.9244
38550-36-6	381	CC(CC(C(C(C(C(C(C(C(C(C(F)(F)F)(F)F)(F)F)(F)F)(F)F)(F)F)(F)F)(F)F)(F)F)(F)F)I	Tridecane, 1,1,1,2,2,3,3,4,4,5,5,6,6,7,7,8,8,9,9,10,10-heneicosafluoro-12-iodo-	fluorotelomer-related compounds	n:2 fluorotelomer iodides (n:2 FTIs)	A	outside prediction AD	0.57223	0.42777	0.996657	0.682676	-0.0428048	0.951679	0.708377	46.9903
38550-35-5	269	CC(CC(C(C(C(C(C(C(C(F)(F)F)(F)F)(F)F)(F)F)(F)F)(F)F)(F)F)(F)F)I	Undecane, 1,1,1,2,2,3,3,4,4,5,5,6,6,7,7,8,8-heptadecafluoro-10-iodo-	fluorotelomer-related compounds	n:2 fluorotelomer iodides (n:2 FTIs)	A	outside prediction AD	0.608966	0.391034	0.994891	0.669208	-0.161438	1.12721	0.680718	50.4714
25291-12-7	215	CC(CC(C(C(C(C(C(C(F)(F)F)(F)F)(F)F)(F)F)(F)F)(F)F)(F)F)I	Decane, 1,1,1,2,2,3,3,4,4,5,5,6,6,7,7-pentadecafluoro-9-iodo-	fluorotelomer-related compounds	n:2 fluorotelomer iodides (n:2 FTIs)	A	outside prediction AD	0.629771	0.370229	0.996846	0.659078	-0.254556	1.28166	0.665047	52.4747
38550-34-4	147	CC(CC(C(C(C(C(C(F)(F)F)(F)F)(F)F)(F)F)(F)F)(F)F)I	Nonane, 1,1,1,2,2,3,3,4,4,5,5,6,6-tridecafluoro-8-iodo-	fluorotelomer-related compounds	n:2 fluorotelomer iodides (n:2 FTIs)	A	outside prediction AD	0.654611	0.345389	0.995934	0.644546	-0.384743	1.55861	0.648015	54.6567
89889-25-8	55	CC(CC(C(C(C(F)(F)F)(F)F)(F)F)(F)F)I	Heptane, 1,1,1,2,2,3,3,4,4-nonafluoro-6-iodo-	fluorotelomer-related compounds	n:2 fluorotelomer iodides (n:2 FTIs)	A	outside prediction AD	0.510909	0.489091	0.98509	0.692909	-1.09388	0.257552	0.609837	59.2632
136909-75-6	876	CC(CC(C(C(F)(F)F)(F)F)(F)F)OC(=O)C	2-Hexanol, 4,4,5,5,6,6,6-heptafluoro-, 2-acetate	fluorotelomer-related compounds	n:2 fluorotelomer-based non-polymers	A	outside prediction AD	0.693297	0.306703	0.999382	0.616437	0.279821	1.48077	0.844432	39.0549
378-08-5	1092	CC(OC(=O)C)OCC(C(C(F)(F)F)(F)F)(F)F	Ethanol, 1-(2,2,3,3,4,4,4-heptafluorobutoxy)-, 1-acetate	fluorotelomer-related compounds	n:1 fluorotelomer alcohols	A	outside prediction AD	0.718016	0.281984	0.997119	0.594818	-0.660932	1.85679	0.895293	40.9698
94159-90-7	3590	CC1(C)OCC(O1)CC(C(C(C(C(C(C(C(F)(F)F)(C(F)(F)F)F)(F)F)(F)F)(F)F)(F)F)(F)F)(F)F	1,3-Dioxolane, 4-[2,2,3,3,4,4,5,5,6,6,7,7,8,9,9,9-hexadecafluoro-8-(trifluoromethyl)nonyl]-2,2-dimethyl-	fluorotelomer-related compounds	n:2 fluorotelomer-based non-polymers	A	outside prediction AD	0.686037	0.313963	0.99962	0.622235	-0.297773	1.18724	0.856703	41.8831
145663-05-4	1966	Cc1[nH]c(=O)[nH]c(=O)c1C(C(C(F)(F)F)(F)F)(F)F	2,4(1H,3H)-Pyrimidinedione, 5-(1,1,2,2,3,3,3-heptafluoropropyl)-6-methyl-	other PFAA precursors or related compounds - semifluorinated	side-chain fluorinated aromatics	A	outside prediction AD	0.659081	0.340919	0.997102	0.641643	-0.427824	0.133152	0.751126	51.4123
51114-10-4	2480	Cc1ccccc1C(C(F)(F)F)(C(F)(F)F)F	Benzene, 1-methyl-2-[1,2,2,2-tetrafluoro-1-(trifluoromethyl)ethyl]-	other PFAA precursors or related compounds - semifluorinated	side-chain fluorinated aromatics	A	outside prediction AD	0.540617	0.459383	0.974694	0.689844	4.06655	0	0.580221	33.8656
2357-60-0	2306	CCCN(S(=O)(=O)C(C(C(C(C(C(C(C(F)(F)F)(F)F)(F)F)(F)F)(F)F)(F)F)(F)F)(F)F)CCOC(=O)C=C	2-Propenoic acid, 2-[[(1,1,2,2,3,3,4,4,5,5,6,6,7,7,8,8,8-heptadecafluorooctyl)sulfonyl]propylamino]ethyl ester	perfluoroalkane sulfonyl compounds	perfluoroalkane sulfonyl (meth)acrylates	A	outside prediction AD	0.534315	0.465685	0.995611	0.69079	1.01152	1.12563	0.575744	48.4496
2991-50-6	2151	CCN(S(=O)(=O)C(C(C(C(C(C(C(C(F)(F)F)(F)F)(F)F)(F)F)(F)F)(F)F)(F)F)(F)F)CC(=O)O	Glycine, N-ethyl-N-[(1,1,2,2,3,3,4,4,5,5,6,6,7,7,8,8,8-heptadecafluorooctyl)sulfonyl]-	perfluoroalkane sulfonyl compounds	perfluoroalkane sulfonyl acetic acids & esters	A	outside prediction AD	0.592339	0.407661	0.997216	0.675996	0.271868	1.08789	0.664368	48.648
376-14-7	2310	CCN(S(=O)(=O)C(C(C(C(C(C(C(C(F)(F)F)(F)F)(F)F)(F)F)(F)F)(F)F)(F)F)(F)F)CCOC(=O)C(=C)C	2-Propenoic acid, 2-methyl-, 2-[ethyl[(1,1,2,2,3,3,4,4,5,5,6,6,7,7,8,8,8-heptadecafluorooctyl)sulfonyl]amino]ethyl ester	perfluoroalkane sulfonyl compounds	perfluoroalkane sulfonyl (meth)acrylates	A	outside prediction AD	0.681614	0.318386	0.995126	0.625647	1.79663	1.28523	0.585561	48.3972
3820-83-5	2240	CCN(S(=O)(=O)C(C(C(C(C(C(C(C(F)(F)F)(F)F)(F)F)(F)F)(F)F)(F)F)(F)F)(F)F)CCOP(=O)(O)O	1-Octanesulfonamide, N-ethyl-1,1,2,2,3,3,4,4,5,5,6,6,7,7,8,8,8-heptadecafluoro-N-[2-(phosphonooxy)ethyl]-	perfluoroalkane sulfonyl compounds	perfluoroalkane sulfonyl-based nonpolymers	A	outside prediction AD	0.730975	0.269025	0.99626	0.582286	0.768851	1.00776	0.66173	51.6847
2965-52-8	2366	CCN(S(=O)(=O)C(C(C(C(C(C(C(C(F)(F)F)(F)F)(F)F)(F)F)(F)F)(F)F)(F)F)(F)F)CCOP(=O)(OCCN(S(=O)(=O)C(C(C(C(C(C(C(C(F)(F)F)(F)F)(F)F)(F)F)(F)F)(F)F)(F)F)(F)F)CC)O	1-Octanesulfonamide, N,N'-[phosphinicobis(oxy-2,1-ethanediyl)]bis[N-ethyl-1,1,2,2,3,3,4,4,5,5,6,6,7,7,8,8,8-heptadecafluoro-	perfluoroalkane sulfonyl compounds	perfluoroalkane sulfonyl amido ethanols, phosphate esters (SAmPAPs)	A	outside prediction AD	0.595715	0.404285	0.997172	0.674711	0.464734	1.1732	0.627994	49.9894
68957-63-1	2135	CCN(S(=O)(=O)C(C(C(C(C(C(C(F)(F)F)(F)F)(F)F)(F)F)(F)F)(F)F)(F)F)CC(=O)O	Glycine, N-ethyl-N-[(1,1,2,2,3,3,4,4,5,5,6,6,7,7,7-pentadecafluoroheptyl)sulfonyl]-	perfluoroalkane sulfonyl compounds	perfluoroalkane sulfonyl acetic acids & esters	A	outside prediction AD	0.596361	0.403639	0.996749	0.674459	0.284714	1.12274	0.648304	49.747
67939-36-0	2308	CCN(S(=O)(=O)C(C(C(C(C(C(C(F)(F)F)(F)F)(F)F)(F)F)(F)F)(F)F)(F)F)CCOC(=O)C(=C)C	2-Propenoic acid, 2-methyl-, 2-[ethyl[(1,1,2,2,3,3,4,4,5,5,6,6,7,7,7-pentadecafluoroheptyl)sulfonyl]amino]ethyl ester	perfluoroalkane sulfonyl compounds	perfluoroalkane sulfonyl (meth)acrylates	A	outside prediction AD	0.677449	0.322551	0.994272	0.628778	1.78133	1.32769	0.572941	49.0857
67923-61-9	3098	CCN(S(=O)(=O)C(C(C(C(C(C(C(F)(F)F)(F)F)(F)F)(F)F)(F)F)(F)F)(F)F)CCOP(=O)(O)O	1-Heptanesulfonamide, N-ethyl-1,1,2,2,3,3,4,4,5,5,6,6,7,7,7-pentadecafluoro-N-[2-(phosphonooxy)ethyl]-	perfluoroalkane sulfonyl compounds	perfluoroalkane sulfonyl amido ethanols, phosphate esters (SAmPAPs)	A	outside prediction AD	0.727274	0.272726	0.99601	0.585951	0.701895	1.02107	0.650308	52.6562
67939-93-9	3108	CCN(S(=O)(=O)C(C(C(C(C(C(C(F)(F)F)(F)F)(F)F)(F)F)(F)F)(F)F)(F)F)CCOP(=O)(OCCN(S(=O)(=O)C(C(C(C(C(C(C(F)(F)F)(F)F)(F)F)(F)F)(F)F)(F)F)(F)F)CC)O	1-Heptanesulfonamide, N,N'-[phosphinicobis(oxy-2,1-ethanediyl)]bis[N-ethyl-1,1,2,2,3,3,4,4,5,5,6,6,7,7,7-pentadecafluoro-	perfluoroalkane sulfonyl compounds	perfluoroalkane sulfonyl amido ethanols, phosphate esters (SAmPAPs)	A	outside prediction AD	0.571575	0.428425	0.996402	0.682866	0.306586	1.18306	0.612311	51.0747
68957-32-4	2124	CCN(S(=O)(=O)C(C(C(C(C(C(F)(F)F)(F)F)(F)F)(F)F)(F)F)(F)F)CC(=O)O	Glycine, N-ethyl-N-[(1,1,2,2,3,3,4,4,5,5,6,6,6-tridecafluorohexyl)sulfonyl]-	perfluoroalkane sulfonyl compounds	perfluoroalkane sulfonyl acetic acids & esters	A	outside prediction AD	0.594913	0.405087	0.996528	0.67502	0.298479	1.17209	0.630291	50.7422
67906-70-1	2302	CCN(S(=O)(=O)C(C(C(C(C(C(F)(F)F)(F)F)(F)F)(F)F)(F)F)(F)F)CCOC(=O)C(=C)C	2-Propenoic acid, 2-methyl-, 2-[ethyl[(1,1,2,2,3,3,4,4,5,5,6,6,6-tridecafluorohexyl)sulfonyl]amino]ethyl ester	perfluoroalkane sulfonyl compounds	perfluoroalkane sulfonyl (meth)acrylates	A	outside prediction AD	0.667647	0.332353	0.993027	0.635832	1.76283	1.38011	0.55924	49.6214
67969-65-7	3112	CCN(S(=O)(=O)C(C(C(C(C(C(F)(F)F)(F)F)(F)F)(F)F)(F)F)(F)F)CCOP(=O)(O)O	1-Hexanesulfonamide, N-ethyl-1,1,2,2,3,3,4,4,5,5,6,6,6-tridecafluoro-N-[2-(phosphonooxy)ethyl]-	perfluoroalkane sulfonyl compounds	perfluoroalkane sulfonyl amido ethanols, phosphate esters (SAmPAPs)	A	outside prediction AD	0.71811	0.28189	0.996513	0.59473	0.623522	1.03797	0.638089	53.5029
67939-92-8	2363	CCN(S(=O)(=O)C(C(C(C(C(C(F)(F)F)(F)F)(F)F)(F)F)(F)F)(F)F)CCOP(=O)(OCCN(S(=O)(=O)C(C(C(C(C(C(F)(F)F)(F)F)(F)F)(F)F)(F)F)(F)F)CC)O	1-Hexanesulfonamide, N,N'-[phosphinicobis(oxy-2,1-ethanediyl)]bis[N-ethyl-1,1,2,2,3,3,4,4,5,5,6,6,6-tridecafluoro-	perfluoroalkane sulfonyl compounds	perfluoroalkane sulfonyl amido ethanols, phosphate esters (SAmPAPs)	A	outside prediction AD	0.536799	0.463201	0.996296	0.690436	0.122113	1.1956	0.594991	52.0533
68298-06-6	2257	CCN(S(=O)(=O)C(C(C(C(C(F)(F)F)(F)F)(F)F)(F)F)(F)F)CCOC(=O)C=C	2-Propenoic acid, 2-[ethyl[(1,1,2,2,3,3,4,4,5,5,5-undecafluoropentyl)sulfonyl]amino]ethyl ester	perfluoroalkane sulfonyl compounds	perfluoroalkane sulfonyl (meth)acrylates	A	outside prediction AD	0.586962	0.413038	0.994336	0.677945	0.94583	1.32284	0.570585	50.5643
68957-33-5	1985	CCN(S(=O)(=O)C(C(C(C(F)(F)F)(F)F)(F)F)(F)F)CC(=O)O	Glycine, N-ethyl-N-[(1,1,2,2,3,3,4,4,4-nonafluorobutyl)sulfonyl]-	perfluoroalkane sulfonyl compounds	perfluoroalkane sulfonyl acetic acids & esters	A	outside prediction AD	0.610733	0.389267	0.994427	0.668419	0.672869	1.6287	0.585837	51.1693
67939-33-7	2223	CCN(S(=O)(=O)C(C(C(C(F)(F)F)(F)F)(F)F)(F)F)CCOC(=O)C(=C)C	2-Propenoic acid, 2-methyl-, 2-[ethyl[(1,1,2,2,3,3,4,4,4-nonafluorobutyl)sulfonyl]amino]ethyl ester	perfluoroalkane sulfonyl compounds	perfluoroalkane sulfonyl (meth)acrylates	A	outside prediction AD	0.669324	0.330676	0.987943	0.634657	2.12059	1.65287	0.527129	49.2255
67939-89-3	3105	CCN(S(=O)(=O)C(C(C(C(F)(F)F)(F)F)(F)F)(F)F)CCOP(=O)(O)O	1-Butanesulfonamide, N-ethyl-1,1,2,2,3,3,4,4,4-nonafluoro-N-[2-(phosphonooxy)ethyl]-	perfluoroalkane sulfonyl compounds	perfluoroalkane sulfonyl amido ethanols, phosphate esters (SAmPAPs)	A	outside prediction AD	0.724021	0.275979	0.995884	0.589115	0.88846	1.21036	0.610744	53.7359
67939-91-7	3107	CCN(S(=O)(=O)C(C(C(C(F)(F)F)(F)F)(F)F)(F)F)CCOP(=O)(OCCN(S(=O)(=O)C(C(C(C(F)(F)F)(F)F)(F)F)(F)F)CC)O	1-Butanesulfonamide, N,N'-[phosphinicobis(oxy-2,1-ethanediyl)]bis[N-ethyl-1,1,2,2,3,3,4,4,4-nonafluoro-	perfluoroalkane sulfonyl compounds	perfluoroalkane sulfonyl amido ethanols, phosphate esters (SAmPAPs)	A	outside prediction AD	0.54153	0.45847	0.992939	0.689694	0.51572	1.3426	0.553573	52.5049
117516-21-9	1503	CCOC(=O)C(=O)C(C(C(C(C(C(F)(F)F)(F)F)(F)F)(F)F)(F)F)(F)F	Octanoic acid, 3,3,4,4,5,5,6,6,7,7,8,8,8-tridecafluoro-2-oxo-, ethyl ester	other PFAA precursors or related compounds - semifluorinated	semi-fluorinated ketons	A	outside prediction AD	0.556131	0.443869	0.99452	0.686832	-0.468129	1.6018	0.707746	47.2799
1606997-39-0	1782	CCOC(=O)C=CS(=O)C(C(C(C(F)(F)F)(F)F)(F)F)(F)F	2-Propenoic acid, 3-[(1,1,2,2,3,3,4,4,4-nonafluorobutyl)sulfinyl]-, ethyl ester, (2E)-	perfluoroalkane sulfonyl compounds	perfluoroalkane sulfinic acids	A	outside prediction AD	0.519459	0.480541	0.996234	0.69239	-0.789456	1.06953	0.674333	51.4097
1612778-42-3	1926	CCOC(=O)C=NS(=O)C(C(C(C(F)(F)F)(F)F)(F)F)(F)F	Acetic acid, 2-[[(S)-(1,1,2,2,3,3,4,4,4-nonafluorobutyl)sulfinyl]imino]-, ethyl ester, (2E)-	perfluoroalkane sulfonyl compounds	perfluoroalkane sulfinic acids	A	outside prediction AD	0.69684	0.30316	0.996823	0.613518	0.506418	1.12248	0.642511	52.7549
82941-37-5	1243	CCOC(=O)CC(=O)C(C(C(C(F)(F)F)(F)F)(F)F)(F)F	Heptanoic acid, 4,4,5,5,6,6,7,7,7-nonafluoro-3-oxo-, ethyl ester	other PFAA precursors or related compounds - semifluorinated	semi-fluorinated ketons	A	outside prediction AD	0.5641	0.4359	0.995936	0.684907	-0.753493	1.53293	0.741258	47.0227
336-62-9	1125	CCOC(=O)CC(=O)C(C(C(F)(F)F)(F)F)(F)F	Hexanoic acid, 4,4,5,5,6,6,6-heptafluoro-3-oxo-, ethyl ester	other PFAA precursors or related compounds - semifluorinated	semi-fluorinated ketons	A	outside prediction AD	0.643318	0.356682	0.995758	0.651485	-0.185613	1.90365	0.74214	45.7534
153296-01-6	1218	CCOC(=O)CC(C(C(C(C(C(F)(F)F)(F)F)(F)F)(F)F)(F)F)(F)F	Octanoic acid, 3,3,4,4,5,5,6,6,7,7,8,8,8-tridecafluoro-, ethyl ester	fluorotelomer-related compounds	n:2 fluorotelomer carboxylic acids (FTCAs)	A	outside prediction AD	0.597679	0.402321	0.999138	0.673942	-0.121785	1.77874	0.816874	38.8371
172287-15-9	970	CCOC(=O)CC(C(C(C(F)(F)F)(F)F)(F)F)(F)F	Hexanoic acid, 3,3,4,4,5,5,6,6,6-nonafluoro-, ethyl ester	fluorotelomer-related compounds	n:2 fluorotelomer carboxylic acids (FTCAs)	A	outside prediction AD	0.632619	0.367381	0.998608	0.657547	-0.357688	1.84641	0.832971	40.1791
376-88-5	1559	CCOC(=O)CC(C(C(C(F)(F)F)(F)F)(F)F)CN(=O)=O	Hexanoic acid, 4,4,5,5,6,6,6-heptafluoro-3-(nitromethyl)-, ethyl ester	fluorotelomer-related compounds	n:2 fluorotelomer-based non-polymers	A	outside prediction AD	0.696757	0.303243	0.999021	0.613587	0.228224	1.47542	0.773294	44.4199
377-64-0	1135	CCOC(=O)CC(C(C(C(F)(F)F)(F)F)(F)F)S	Hexanoic acid, 4,4,5,5,6,6,6-heptafluoro-3-mercapto-, ethyl ester	fluorotelomer-related compounds	n:3 acids	A	outside prediction AD	0.559502	0.440498	0.99781	0.686049	0.250439	1.19826	0.714125	43.8863
773136-96-2	737	CCOC(=O)CC(C(C(F)(F)F)(F)F)(F)F	Pentanoic acid, 3,3,4,4,5,5,5-heptafluoro-, ethyl ester	fluorotelomer-related compounds	n:2 fluorotelomer-based non-polymers	A	outside prediction AD	0.749141	0.250859	0.998051	0.563277	0.162209	2.2311	0.857256	39.4364
1428569-15-6	2146	CCOC(=O)Cc1cc([nH]n1)C(C(C(F)(F)F)(F)F)(F)F	1H-Pyrazole-3-acetic acid, 5-(1,1,2,2,3,3,3-heptafluoropropyl)-, ethyl ester	other PFAA precursors or related compounds - semifluorinated	side-chain fluorinated aromatics	A	outside prediction AD	0.516454	0.483546	0.997473	0.692606	-0.0868387	1.07704	0.681343	46.8379
1428569-18-9	2287	CCOC(=O)Cc1cc(nn1C)C(C(C(F)(F)F)(F)F)(F)F	1H-Pyrazole-5-acetic acid, 3-(1,1,2,2,3,3,3-heptafluoropropyl)-1-methyl-, ethyl ester	other PFAA precursors or related compounds - semifluorinated	side-chain fluorinated aromatics	A	outside prediction AD	0.550896	0.449104	0.997642	0.687957	0.256512	1.3705	0.673767	45.9191
1869-77-8	2247	CCOC(=O)CN(S(=O)(=O)C(C(C(C(C(C(C(C(F)(F)F)(F)F)(F)F)(F)F)(F)F)(F)F)(F)F)(F)F)CC	Glycine, N-ethyl-N-[(1,1,2,2,3,3,4,4,5,5,6,6,7,7,8,8,8-heptadecafluorooctyl)sulfonyl]-, ethyl ester	perfluoroalkane sulfonyl compounds	perfluoroalkane sulfonyl acetic acids & esters	A	outside prediction AD	0.658133	0.341867	0.998019	0.642266	1.3342	0.92734	0.629808	47.8905
68957-54-0	3144	CCOC(=O)CN(S(=O)(=O)C(C(C(C(C(C(C(F)(F)F)(F)F)(F)F)(F)F)(F)F)(F)F)(F)F)CC	Glycine, N-ethyl-N-[(1,1,2,2,3,3,4,4,5,5,6,6,7,7,7-pentadecafluoroheptyl)sulfonyl]-, ethyl ester	perfluoroalkane sulfonyl compounds	perfluoroalkane sulfonyl acetic acids & esters	A	outside prediction AD	0.654997	0.345003	0.997707	0.644298	1.31026	0.940301	0.61799	48.6898
68957-53-9	3143	CCOC(=O)CN(S(=O)(=O)C(C(C(C(C(C(F)(F)F)(F)F)(F)F)(F)F)(F)F)(F)F)CC	Glycine, N-ethyl-N-[(1,1,2,2,3,3,4,4,5,5,6,6,6-tridecafluorohexyl)sulfonyl]-, ethyl ester	perfluoroalkane sulfonyl compounds	perfluoroalkane sulfonyl acetic acids & esters	A	outside prediction AD	0.646246	0.353754	0.997067	0.64974	1.28193	0.956874	0.605371	49.3457
67584-63-8	3091	CCOC(=O)CN(S(=O)(=O)C(C(C(C(F)(F)F)(F)F)(F)F)(F)F)CC	Glycine, N-ethyl-N-[(1,1,2,2,3,3,4,4,4-nonafluorobutyl)sulfonyl]-, ethyl ester	perfluoroalkane sulfonyl compounds	perfluoroalkane sulfonyl acetic acids & esters	A	outside prediction AD	0.641656	0.358344	0.995131	0.652459	1.55368	1.14746	0.577127	49.1269
132114-64-8	1869	CCOC(=O)CNC(C(C(C(C(F)(F)F)(F)F)(F)F)(F)F)CC(=O)OCC	Heptanoic acid, 3-[(2-ethoxy-2-oxoethyl)amino]-4,4,5,5,6,6,7,7,7-nonafluoro-, ethyl ester	fluorotelomer-related compounds	n:2 fluorotelomer-based non-polymers	A	outside prediction AD	0.534106	0.465894	0.996452	0.690819	0.687016	1.04379	0.713665	40.9364
4314-33-4	1531	CCOC(=O)COC(=N)C(C(C(F)(F)F)(F)F)(F)F	Acetic acid, 2-(2,2,3,3,4,4,4-heptafluoro-1-iminobutoxy)-, ethyl ester	fluorotelomer-related compounds	n:1 fluorotelomer-based non-polymers	A	outside prediction AD	0.560552	0.439448	0.998117	0.685796	0.977991	0.998965	0.629198	46.1758
161123-65-5	1760	CCOC(=O)CS(=O)(=O)C(C(C(C(F)(F)F)(F)F)(F)F)(F)F	Acetic acid, 2-[(1,1,2,2,3,3,4,4,4-nonafluorobutyl)sulfonyl]-, ethyl ester	perfluoroalkane sulfonyl compounds	perfluoroalkane sulfonyl-based nonpolymers	A	outside prediction AD	0.51951	0.48049	0.996552	0.692386	-1.64434	1.22199	0.746028	50.9063
181214-75-5	674	CCOC(C(C(C(C(F)(F)F)(F)F)(F)F)(F)F)(F)F	Pentane, 1-ethoxy-1,1,2,2,3,3,4,4,5,5,5-undecafluoro-	other PFAA precursors or related compounds - semifluorinated	HFEs	A	outside prediction AD	0.523373	0.476627	0.991644	0.692054	0.899481	2.48298	0.623681	42.0814
1189052-97-8	1165	CCOP(=O)(CCC(C(C(C(C(C(F)(F)F)(F)F)(F)F)(F)F)(F)F)(F)F)O	Phosphonic acid, P-(3,3,4,4,5,5,6,6,7,7,8,8,8-tridecafluorooctyl)-, monoethyl ester	fluorotelomer-related compounds	n:2 fluorotelomer phosphonic / phosphinic acids	A	outside prediction AD	0.6338	0.3662	0.999325	0.656902	0.222364	1.44048	0.761627	42.8716
110927-73-6	551	ClC(=C)C(C(C(C(C(C(C(C(F)(F)F)(F)F)(F)F)(F)F)(F)F)(F)F)(F)F)(F)F	1-Decene, 2-chloro-3,3,4,4,5,5,6,6,7,7,8,8,9,9,10,10,10-heptadecafluoro-	fluorotelomer-related compounds	n:2 fluorotelomer-based non-polymers	A	outside prediction AD	0.745996	0.254004	0.998793	0.566691	0.115001	1.30054	0.82987	43.7149
142030-27-1	939	ClC(=NCCC(C(C(C(F)(F)F)(F)F)(F)F)(F)F)Cl	Carbonimidic dichloride, (3,3,4,4,5,5,6,6,6-nonafluorohexyl)- (9CI)	fluorotelomer-related compounds	n:2 FT amine, amino & derivatives	A	outside prediction AD	0.678093	0.321907	0.99706	0.628298	-0.534517	1.5574	0.777175	47.4967
375-60-0	424	ClC(=O)C(C(C(C(F)(F)F)(F)F)(F)F)(F)F	Pentanoyl chloride, 2,2,3,3,4,4,5,5,5-nonafluoro-	perfluoroalkyl carbonyl compounds	perfluoroalkyl carbonyl halides	A	outside prediction AD	0.733534	0.266466	0.990193	0.579712	-1.3085	0	0.871489	51.4674
89373-67-1	894	ClC(=O)CCC(C(C(C(C(C(C(C(F)(F)F)(F)F)(F)F)(F)F)(F)F)(F)F)(F)F)(F)F	Undecanoyl chloride, 4,4,5,5,6,6,7,7,8,8,9,9,10,10,11,11,11-heptadecafluoro-	fluorotelomer-related compounds	n:3 acids	A	outside prediction AD	0.634659	0.365341	0.999053	0.656429	0.117324	1.18309	0.826324	39.6497
108156-21-4	719	ClC(=O)OCC(C(C(F)(F)F)(F)F)(F)F	Carbonochloridic acid, 2,2,3,3,4,4,4-heptafluorobutyl ester	fluorotelomer-related compounds	n:1 fluorotelomer alcohols	A	outside prediction AD	0.698418	0.301582	0.994459	0.612199	-1.16725	0	0.879425	48.6133
932710-57-1	4454	ClC(=O)OCC1c2cc(CCC(C(C(C(C(C(F)(F)F)(F)F)(F)F)(F)F)(F)F)(F)F)ccc2c2c1cc(CCC(C(C(C(C(C(F)(F)F)(F)F)(F)F)(F)F)(F)F)(F)F)cc2	Carbonochloridic acid, [2,7-bis(3,3,4,4,5,5,6,6,7,7,8,8,8-tridecafluorooctyl)-9H-fluoren-9-yl]methyl ester	fluorotelomer-related compounds	n:2 fluorotelomer-based non-polymers	A	outside prediction AD	0.554404	0.445596	0.989459	0.687216	1.91187	1.28751	0.543926	45.8833
821806-42-2	1034	ClC(=O)OCCCC(C(C(C(F)(F)F)(F)F)(F)F)(F)F	Carbonochloridic acid, 4,4,5,5,6,6,7,7,7-nonafluoroheptyl ester	fluorotelomer-related compounds	n:2 fluorotelomer-based non-polymers	A	outside prediction AD	0.540192	0.459808	0.997847	0.689913	0.0601553	1.29124	0.695395	45.3475
38506-72-8	2110	ClC(CC(C(C(C(C(C(C(C(F)(F)F)(F)F)(F)F)(F)F)(F)F)(F)F)(F)F)(F)F)Cc1ccc(cc1OC(=O)C)Cl	Phenol, 5-chloro-2-(2-chloro-4,4,5,5,6,6,7,7,8,8,9,9,10,10,11,11,11-heptadecafluoroundecyl)-, 1-acetate	fluorotelomer-related compounds	n:2 fluorotelomer-based non-polymers	A	outside prediction AD	0.534594	0.465406	0.996792	0.690752	-1.07894	1.29028	0.729448	49.225
862130-69-6	2734	Clc1ccc(c(c1)Cl)C(=O)Nc1cccc(c1)C(=O)Nc1c(C)cc(cc1C)C(C(F)(F)F)(C(F)(F)F)F	Benzamide, 2,4-dichloro-N-[3-[[[2,6-dimethyl-4-[1,2,2,2-tetrafluoro-1-(trifluoromethyl)ethyl]phenyl]amino]carbonyl]phenyl]-	other PFAA precursors or related compounds - semifluorinated	side-chain fluorinated aromatics	A	outside prediction AD	0.541002	0.458998	0.995535	0.689781	0.0926535	0.768898	0.662271	48.7538
862133-18-4	2748	Clc1ccc(c(c1)N(=O)=O)C(=O)Nc1cccc(c1F)C(=O)Nc1c(C)cc(cc1C)C(C(F)(F)F)(C(F)(F)F)F	Benzamide, 3-[(4-chloro-2-nitrobenzoyl)amino]-N-[2,6-dimethyl-4-[1,2,2,2-tetrafluoro-1-(trifluoromethyl)ethyl]phenyl]-2-fluoro-	other PFAA precursors or related compounds - semifluorinated	side-chain fluorinated aromatics	A	outside prediction AD	0.515965	0.484035	0.994352	0.692637	-1.16667	1.01758	0.690508	52.4236
1807450-20-9	2573	Clc1ccc(cn1)C(C(F)(F)F)(C(F)(F)F)F	Pyridine, 2-chloro-5-[1,2,2,2-tetrafluoro-1-(trifluoromethyl)ethyl]-	other PFAA precursors or related compounds - semifluorinated	side-chain fluorinated aromatics	A	outside prediction AD	0.639721	0.360279	0.999557	0.653578	0.260113	0	0.786233	44.6859
916770-15-5	2138	Clc1nc(OCCCC(C(C(C(C(C(F)(F)F)(F)F)(F)F)(F)F)(F)F)(F)F)nc(n1)OCCCC(C(C(C(C(C(F)(F)F)(F)F)(F)F)(F)F)(F)F)(F)F	1,3,5-Triazine, 2-chloro-4,6-bis[(4,4,5,5,6,6,7,7,8,8,9,9,9-tridecafluorononyl)oxy]-	fluorotelomer-related compounds	n:2 fluorotelomer-based non-polymers	A	outside prediction AD	0.729328	0.270672	0.998646	0.583926	1.21933	1.69422	0.726418	42.9276
577773-57-0	27	ClCC(C(C(C(F)(F)F)(F)F)(F)F)Cl	Pentane, 4,5-dichloro-1,1,1,2,2,3,3-heptafluoro-	fluorotelomer-related compounds	n:2 fluorotelomer-based non-polymers	A	outside prediction AD	0.616437	0.383563	0.997733	0.665782	-0.370311	0	0.754416	49.5719
374-97-0	5	ClCC(C(C(F)(F)F)(F)F)(F)F	Butane, 4-chloro-1,1,1,2,2,3,3-heptafluoro-	fluorotelomer-related compounds	n:1 fluorotelomer-based non-polymers	A	outside prediction AD	0.636232	0.363768	0.995235	0.655555	0	0	0.871709	40.1117
64018-25-3	749	ClCCC(C(C(C(C(C(F)(F)F)(F)F)(F)F)(F)F)(F)F)(F)F	Octanoyl chloride, 3,3,4,4,5,5,6,6,7,7,8,8,8-tridecafluoro-	fluorotelomer-related compounds	n:2 fluorotelomer-based non-polymers	A	outside prediction AD	0.633844	0.366156	0.999118	0.656878	0.11777	2.21504	0.799517	38.9589
93393-77-2	1511	ClCCS(=O)(=O)CCC(C(C(C(C(C(F)(F)F)(F)F)(F)F)(F)F)(F)F)(F)F	Octane, 8-[(2-chloroethyl)sulfonyl]-1,1,1,2,2,3,3,4,4,5,5,6,6-tridecafluoro-	fluorotelomer-related compounds	n:2 fluorotelomer sulfonyl-based compounds	A	outside prediction AD	0.698475	0.301525	0.997994	0.612151	0.122235	1.32793	0.765906	45.9585
25444-35-3	1649	ClS(=O)(=O)c1ccc(cc1)C(C(C(C(C(C(C(F)(F)F)(F)F)(F)F)(F)F)(F)F)(F)F)(F)F	Benzenesulfonyl chloride, 4-(1,1,2,2,3,3,4,4,5,5,6,6,7,7,7-pentadecafluoroheptyl)-	other PFAA precursors or related compounds - semifluorinated	side-chain fluorinated aromatics	A	outside prediction AD	0.734308	0.265692	0.99541	0.578927	0.110325	1.10573	0.695314	52.9879
68758-57-6	1435	ClS(=O)(=O)CCC(C(C(C(C(C(C(C(C(C(C(C(F)(F)F)(F)F)(F)F)(F)F)(F)F)(F)F)(F)F)(F)F)(F)F)(F)F)(F)F)(F)F	1-Tetradecanesulfonyl chloride, 3,3,4,4,5,5,6,6,7,7,8,8,9,9,10,10,11,11,12,12,13,13,14,14,14-pentacosafluoro-	fluorotelomer-related compounds	n:2 fluorotelomer sulfonic acids (n:2 FTSAs)	A	outside prediction AD	0.710999	0.289001	0.999405	0.601255	0.112244	0.887549	0.897328	38.5255
141607-32-1	4117	CN(CCCN(S(=O)(=O)C(C(C(C(C(C(F)(F)F)(F)F)(F)F)(F)F)(F)F)(F)F)CCC(=O)O)C	β-Alanine, N-[3-(dimethylamino)propyl]-N-[(1,1,2,2,3,3,4,4,5,5,6,6,6-tridecafluorohexyl)sulfonyl]-	perfluoroalkane sulfonyl compounds	perfluoroalkane sulfonyl-based nonpolymers	A	outside prediction AD	0.749326	0.250674	0.985772	0.563074	3.22189	0.967992	0.526418	48.1312
172616-04-5	2131	CN(CCCN(S(=O)(=O)C(C(C(C(F)(F)F)(F)F)(F)F)(F)F)CCC(=O)O)C	β-Alanine, N-[3-(dimethylamino)propyl]-N-[(1,1,2,2,3,3,4,4,4-nonafluorobutyl)sulfonyl]-	perfluoroalkane sulfonyl compounds	perfluoroalkane sulfonyl-based nonpolymers	A	outside prediction AD	0.732277	0.267723	0.981385	0.580981	3.50564	1.10801	0.497668	47.4023
13417-01-1	2129	CN(CCCNS(=O)(=O)C(C(C(C(C(C(C(C(F)(F)F)(F)F)(F)F)(F)F)(F)F)(F)F)(F)F)(F)F)C	1-Octanesulfonamide, N-[3-(dimethylamino)propyl]-1,1,2,2,3,3,4,4,5,5,6,6,7,7,8,8,8-heptadecafluoro-	perfluoroalkane sulfonyl compounds	perfluoroalkane sulfonyl-based nonpolymers	A	outside prediction AD	0.653016	0.346984	0.984911	0.64556	2.97095	1.0281	0.538129	44.5525
67584-54-7	2125	CN(CCCNS(=O)(=O)C(C(C(C(C(C(C(F)(F)F)(F)F)(F)F)(F)F)(F)F)(F)F)(F)F)C	1-Heptanesulfonamide, N-[3-(dimethylamino)propyl]-1,1,2,2,3,3,4,4,5,5,6,6,7,7,7-pentadecafluoro-	perfluoroalkane sulfonyl compounds	perfluoroalkane sulfonyl-based nonpolymers	A	outside prediction AD	0.63896	0.36104	0.983259	0.654014	2.96912	1.06537	0.519618	45.2155
50598-28-2	2085	CN(CCCNS(=O)(=O)C(C(C(C(C(C(F)(F)F)(F)F)(F)F)(F)F)(F)F)(F)F)C	1-Hexanesulfonamide, N-[3-(dimethylamino)propyl]-1,1,2,2,3,3,4,4,5,5,6,6,6-tridecafluoro-	perfluoroalkane sulfonyl compounds	perfluoroalkane sulfonyl-based nonpolymers	A	outside prediction AD	0.616569	0.383431	0.981774	0.665719	2.96619	1.11423	0.498772	45.7179
68555-77-1	1942	CN(CCCNS(=O)(=O)C(C(C(C(F)(F)F)(F)F)(F)F)(F)F)C	1-Butanesulfonamide, N-[3-(dimethylamino)propyl]-1,1,2,2,3,3,4,4,4-nonafluoro-	perfluoroalkane sulfonyl compounds	perfluoroalkane sulfonyl-based nonpolymers	A	outside prediction AD	0.554031	0.445969	0.978298	0.687297	3.24976	1.28201	0.446126	45.0978
34455-22-6	3764	CN(CCCNS(=O)(=O)CCC(C(C(C(C(C(F)(F)F)(F)F)(F)F)(F)F)(F)F)(F)F)C	1-Octanesulfonamide, N-[3-(dimethylamino)propyl]-3,3,4,4,5,5,6,6,7,7,8,8,8-tridecafluoro-	fluorotelomer-related compounds	n:2 fluorotelomer sulfonyl-based compounds	A	outside prediction AD	0.740057	0.259943	0.987125	0.572998	2.99167	1.2036	0.626764	41.4933
14650-24-9	2292	CN(S(=O)(=O)C(C(C(C(C(C(C(C(F)(F)F)(F)F)(F)F)(F)F)(F)F)(F)F)(F)F)(F)F)CCOC(=O)C(=C)C	2-Propenoic acid, 2-methyl-, 2-[[(1,1,2,2,3,3,4,4,5,5,6,6,7,7,8,8,8-heptadecafluorooctyl)sulfonyl]methylamino]ethyl ester	perfluoroalkane sulfonyl compounds	perfluoroalkane sulfonyl (meth)acrylates	A	outside prediction AD	0.512332	0.487668	0.99717	0.692843	0.28642	1.30287	0.612976	48.7655
67939-96-2	2296	CN(S(=O)(=O)C(C(C(C(C(C(C(F)(F)F)(F)F)(F)F)(F)F)(F)F)(F)F)(F)F)CCOC(=O)C(=C)C	2-Propenoic acid, 2-methyl-, 2-[methyl[(1,1,2,2,3,3,4,4,5,5,6,6,7,7,7-pentadecafluoroheptyl)sulfonyl]amino]ethyl ester	perfluoroalkane sulfonyl compounds	perfluoroalkane sulfonyl (meth)acrylates	A	outside prediction AD	0.506727	0.493273	0.996112	0.693057	0.251057	1.35203	0.59963	49.5724
68259-14-3	1753	CNS(=O)(=O)C(C(C(C(C(C(C(F)(F)F)(F)F)(F)F)(F)F)(F)F)(F)F)(F)F	1-Heptanesulfonamide, 1,1,2,2,3,3,4,4,5,5,6,6,7,7,7-pentadecafluoro-N-methyl-	perfluoroalkane sulfonyl compounds	perfluoroalkane sulfonyl amides/amido ethanols (xFASA/Es) and other alcohols	A	outside prediction AD	0.646117	0.353883	0.997278	0.649817	0.11009	1.24566	0.73244	46.4635
68259-15-4	1727	CNS(=O)(=O)C(C(C(C(C(C(F)(F)F)(F)F)(F)F)(F)F)(F)F)(F)F	1-Hexanesulfonamide, 1,1,2,2,3,3,4,4,5,5,6,6,6-tridecafluoro-N-methyl-	perfluoroalkane sulfonyl compounds	perfluoroalkane sulfonyl amides/amido ethanols (xFASA/Es) and other alcohols	A	outside prediction AD	0.649	0.351	0.996694	0.648063	0.114192	1.37921	0.708717	47.8659
68298-12-4	1520	CNS(=O)(=O)C(C(C(C(F)(F)F)(F)F)(F)F)(F)F	1-Butanesulfonamide, 1,1,2,2,3,3,4,4,4-nonafluoro-N-methyl-	perfluoroalkane sulfonyl compounds	perfluoroalkane sulfonyl amides/amido ethanols (xFASA/Es) and other alcohols	A	outside prediction AD	0.686592	0.313408	0.988606	0.6218	0.411102	2.71271	0.642157	49.0282
62949-64-8	931	COC(=C(C(C(C(C(F)(F)F)(F)F)(F)F)(F)F)F)F	1-Hexene, 1,2,3,3,4,4,5,5,6,6,6-undecafluoro-1-methoxy-, (E)- (9CI)	fluorotelomer-related compounds	n:2 fluorotelomer-based non-polymers	A	outside prediction AD	0.746755	0.253245	0.989615	0.565872	-0.385645	2.64138	0.729034	50.2834
88022-46-2	1201	COC(=O)C(=C(C(C(C(F)(F)F)(F)F)(F)F)F)F	2-Hexenoic acid, 2,3,4,4,5,5,6,6,6-nonafluoro-, methyl ester	other PFAA precursors and related compounds - perfluoroalkyl ones	perfluoroalkenes & derivatives	A	outside prediction AD	0.730104	0.269896	0.988774	0.583156	-0.667882	2.66645	0.708134	52.507
74067-16-6	1160	COC(=O)C(=O)C(C(C(C(F)(F)F)(F)F)(F)F)(F)F	Hexanoic acid, 3,3,4,4,5,5,6,6,6-nonafluoro-2-oxo-, methyl ester	other PFAA precursors or related compounds - semifluorinated	semi-fluorinated ketons	A	outside prediction AD	0.680262	0.319738	0.987994	0.626672	-0.622092	2.78321	0.719743	49.0658
220075-01-4	3325	COC(=O)C(C(=O)OC)CCC(C(C(C(C(C(F)(F)F)(F)F)(F)F)(F)F)(F)F)(F)F	Propanedioic acid, 2-(3,3,4,4,5,5,6,6,7,7,8,8,8-tridecafluorooctyl)-, 1,3-dimethyl ester	fluorotelomer-related compounds	n:2 fluorotelomer-based non-polymers	A	outside prediction AD	0.601517	0.398483	0.997682	0.672392	1.09773	1.32059	0.724697	39.5846
165457-57-8	1530	COC(=O)C(C(C(C(C(C(C(C(C(C(C(C(C(C(C(F)(F)F)(F)F)(F)F)(F)F)(F)F)(F)F)(F)F)(F)F)(F)F)(F)F)(F)F)(F)F)(F)F)(F)F)(F)F	Hexadecanoic acid, 2,2,3,3,4,4,5,5,6,6,7,7,8,8,9,9,10,10,11,11,12,12,13,13,14,14,15,15,16,16,16-hentriacontafluoro-, methyl ester	perfluoroalkyl carbonyl compounds	perfluoroalkyl carboxylic acids (PFCAs), their salts and esters	A	outside prediction AD	0.505602	0.494398	0.997201	0.693084	0.00641031	0.902602	0.852183	34.5457
203303-00-8	1492	COC(=O)C(C(C(C(C(C(C(C(C(C(C(C(C(C(F)(F)F)(F)F)(F)F)(F)F)(F)F)(F)F)(F)F)(F)F)(F)F)(F)F)(F)F)(F)F)(F)F)(F)F	Pentadecanoic acid, 2,2,3,3,4,4,5,5,6,6,7,7,8,8,9,9,10,10,11,11,12,12,13,13,14,14,15,15,15-nonacosafluoro-, methyl ester	perfluoroalkyl carbonyl compounds	perfluoroalkyl carboxylic acids (PFCAs), their salts and esters	A	outside prediction AD	0.514726	0.485274	0.997381	0.692713	0.00678924	0.919082	0.844283	35.3682
203302-99-2	1449	COC(=O)C(C(C(C(C(C(C(C(C(C(C(C(C(F)(F)F)(F)F)(F)F)(F)F)(F)F)(F)F)(F)F)(F)F)(F)F)(F)F)(F)F)(F)F)(F)F	Tetradecanoic acid, 2,2,3,3,4,4,5,5,6,6,7,7,8,8,9,9,10,10,11,11,12,12,13,13,14,14,14-heptacosafluoro-, methyl ester	perfluoroalkyl carbonyl compounds	perfluoroalkyl carboxylic acids (PFCAs), their salts and esters	A	outside prediction AD	0.524363	0.475637	0.99793	0.69196	0.00721576	0.940749	0.835464	36.2599
185230-63-1	1430	COC(=O)C(C(C(C(C(C(C(C(C(C(C(C(F)(F)F)(F)F)(F)F)(F)F)(F)F)(F)F)(F)F)(F)F)(F)F)(F)F)(F)F)(F)F	Tridecanoic acid, 2,2,3,3,4,4,5,5,6,6,7,7,8,8,9,9,10,10,11,11,12,12,13,13,13-pentacosafluoro-, methyl ester	perfluoroalkyl carbonyl compounds	perfluoroalkyl carboxylic acids (PFCAs), their salts and esters	A	outside prediction AD	0.534509	0.465491	0.998472	0.690764	0.00769945	0.969688	0.825545	37.228
56554-52-0	1374	COC(=O)C(C(C(C(C(C(C(C(C(C(C(F)(F)F)(F)F)(F)F)(F)F)(F)F)(F)F)(F)F)(F)F)(F)F)(F)F)(F)F	Dodecanoic acid, 2,2,3,3,4,4,5,5,6,6,7,7,8,8,9,9,10,10,11,11,12,12,12-tricosafluoro-, methyl ester	perfluoroalkyl carbonyl compounds	perfluoroalkyl carboxylic acids (PFCAs), their salts and esters	A	outside prediction AD	0.545141	0.454859	0.99874	0.689066	0.00825263	1.0092	0.814296	38.28
203302-98-1	1342	COC(=O)C(C(C(C(C(C(C(C(C(C(F)(F)F)(F)F)(F)F)(F)F)(F)F)(F)F)(F)F)(F)F)(F)F)(F)F	Undecanoic acid, 2,2,3,3,4,4,5,5,6,6,7,7,8,8,9,9,10,10,11,11,11-heneicosafluoro-, methyl ester	perfluoroalkyl carbonyl compounds	perfluoroalkyl carboxylic acids (PFCAs), their salts and esters	A	outside prediction AD	0.556213	0.443787	0.998987	0.686814	0.00889141	1.06479	0.801411	39.4225
307-79-9	1267	COC(=O)C(C(C(C(C(C(C(C(C(F)(F)F)(F)F)(F)F)(F)F)(F)F)(F)F)(F)F)(F)F)(F)F	Decanoic acid, 2,2,3,3,4,4,5,5,6,6,7,7,8,8,9,9,10,10,10-nonadecafluoro-, methyl ester	perfluoroalkyl carbonyl compounds	perfluoroalkyl carboxylic acids (PFCAs), their salts and esters	A	outside prediction AD	0.567682	0.432318	0.999183	0.683957	0.00963732	1.14644	0.786475	40.6589
51502-45-5	1240	COC(=O)C(C(C(C(C(C(C(C(F)(F)F)(F)F)(F)F)(F)F)(F)F)(F)F)(F)F)(F)F	Nonanoic acid, 2,2,3,3,4,4,5,5,6,6,7,7,8,8,9,9,9-heptadecafluoro-, methyl ester	perfluoroalkyl carbonyl compounds	perfluoroalkyl carboxylic acids (PFCAs), their salts and esters	A	outside prediction AD	0.579627	0.420373	0.999465	0.680412	0.0105198	1.27415	0.768902	41.9845
376-27-2	1145	COC(=O)C(C(C(C(C(C(C(F)(F)F)(F)F)(F)F)(F)F)(F)F)(F)F)(F)F	Octanoic acid, 2,2,3,3,4,4,5,5,6,6,7,7,8,8,8-pentadecafluoro-, methyl ester	perfluoroalkyl carbonyl compounds	perfluoroalkyl carboxylic acids (PFCAs), their salts and esters	A	outside prediction AD	0.592853	0.407147	0.998765	0.675803	0.01158	1.49464	0.747831	43.3748
14312-89-1	1100	COC(=O)C(C(C(C(C(C(F)(F)F)(F)F)(F)F)(F)F)(F)F)(F)F	Heptanoic acid, 2,2,3,3,4,4,5,5,6,6,7,7,7-tridecafluoro-, methyl ester	perfluoroalkyl carbonyl compounds	perfluoroalkyl carboxylic acids (PFCAs), their salts and esters	A	outside prediction AD	0.613927	0.386073	0.996821	0.666959	0.0128777	1.97651	0.721913	44.7556
424-18-0	959	COC(=O)C(C(C(C(C(F)(F)F)(F)F)(F)F)(F)F)(F)F	Hexanoic acid, 2,2,3,3,4,4,5,5,6,6,6-undecafluoro-, methyl ester	perfluoroalkyl carbonyl compounds	perfluoroalkyl carboxylic acids (PFCAs), their salts and esters	A	outside prediction AD	0.634785	0.365215	0.991644	0.65636	0.0145025	2.75648	0.688866	45.9097
116356-70-8	984	COC(=O)C(C(C(C(C(F)(F)F)(F)F)(F)F)(F)F)Cl	Hexanoic acid, 2-chloro-3,3,4,4,5,5,6,6,6-nonafluoro-, methyl ester	fluorotelomer-related compounds	n:2 fluorotelomer carboxylic acids (FTCAs)	A	outside prediction AD	0.524345	0.475655	0.992	0.691961	-1.83837	1.61106	0.804734	47.1645
13038-26-1	774	COC(=O)C(C(C(C(F)(F)F)(F)F)(F)F)(F)F	Pentanoic acid, 2,2,3,3,4,4,5,5,5-nonafluoro-, methyl ester	perfluoroalkyl carbonyl compounds	perfluoroalkyl carboxylic acids (PFCAs), their salts and esters	A	outside prediction AD	0.673706	0.326294	0.9814	0.631523	0.292766	4.03096	0.644358	45.819
62361-02-8	4687	COC(=O)C(C(C(OC(C(OC(=C(F)F)F)(F)F)(C(F)(F)F)F)(F)F)(F)F)(F)F	Butanoic acid, 4-[1-[difluoro[(1,2,2-trifluoroethenyl)oxy]methyl]-1,2,2,2-tetrafluoroethoxy]-2,2,3,3,4,4-hexafluoro-, methyl ester	per- and polyfluoroalkyl ether-based compounds	PFECAs, salts and esters - diethers	A	outside prediction AD	0.725989	0.274011	0.991205	0.587207	-1.11215	0.431463	0.687276	61.7122
51502-43-3	2972	COC(=O)C(C(OC(C(F)(F)F)(C(F)(F)F)F)(F)F)(F)F	Propanoic acid, 2,2,3,3-tetrafluoro-3-[1,2,2,2-tetrafluoro-1-(trifluoromethyl)ethoxy]-, methyl ester	per- and polyfluoroalkyl ether-based compounds	PFECAs, salts and esters - monoethers	A	outside prediction AD	0.696732	0.303268	0.995639	0.613608	0.932828	1.86504	0.634782	49.0724
330562-42-0	1616	COC(=O)C(OC(C(OC(C(OC(C(C(C(F)(F)F)(F)F)(F)F)(F)F)(F)F)(F)F)(F)F)(F)F)(F)F	Acetic acid, 2,2-difluoro-2-[1,1,2,2-tetrafluoro-2-[1,1,2,2-tetrafluoro-2-(1,1,2,2,3,3,4,4,4-nonafluorobutoxy)ethoxy]ethoxy]-, methyl ester	per- and polyfluoroalkyl ether-based compounds	PFECAs, salts and esters - triethers	A	outside prediction AD	0.560779	0.439221	0.996059	0.685741	-0.405003	1.08646	0.670406	50.9239
813-06-9	819	COC(=O)C=CC(C(C(F)(F)F)(F)F)(F)F	2-Hexenoic acid, 4,4,5,5,6,6,6-heptafluoro-, methyl ester	fluorotelomer-related compounds	n:2 fluorotelomer-based non-polymers	A	outside prediction AD	0.558941	0.441059	0.995978	0.686183	-0.888261	2.08738	0.759623	44.9812
1233312-86-1	2946	COC(=O)c1cc(OC(C(OC(C(C(F)(F)F)(F)F)(F)F)F)(F)F)c(c(c1)OC(C(OC(C(C(F)(F)F)(F)F)(F)F)F)(F)F)OC(C(OC(C(C(F)(F)F)(F)F)(F)F)F)(F)F	Benzoic acid, 3,4,5-tris[1,1,2-trifluoro-2-(1,1,2,2,3,3,3-heptafluoropropoxy)ethoxy]-, methyl ester	per- and polyfluoroalkyl ether-based compounds	other per- and polyfluoroalkyl ether-based compounds - monoethers	A	outside prediction AD	0.699695	0.300305	0.994856	0.611123	-0.462154	1.02839	0.702035	54.4507
89129-70-4	1188	COC(=O)CC(=O)C(C(C(C(F)(F)F)(F)F)(F)F)(F)F	Heptanoic acid, 4,4,5,5,6,6,7,7,7-nonafluoro-3-oxo-, methyl ester	other PFAA precursors or related compounds - semifluorinated	semi-fluorinated ketons	A	outside prediction AD	0.59625	0.40375	0.995513	0.674503	-1.2025	1.52114	0.78145	47.958
89129-68-0	1025	COC(=O)CC(=O)C(C(C(F)(F)F)(F)F)(F)F	Hexanoic acid, 4,4,5,5,6,6,6-heptafluoro-3-oxo-, methyl ester	other PFAA precursors or related compounds - semifluorinated	semi-fluorinated ketons	A	outside prediction AD	0.683848	0.316152	0.995377	0.623935	-0.647207	2.15973	0.777695	46.8621
89148-14-1	1137	COC(=O)CC(C(C(C(F)(F)F)(F)F)(F)F)(O)O	Hexanoic acid, 4,4,5,5,6,6,6-heptafluoro-3,3-dihydroxy-, methyl ester	fluorotelomer-related compounds	n:2 fluorotelomer-based non-polymers	A	outside prediction AD	0.579761	0.420239	0.99757	0.680369	-0.378546	1.9661	0.773594	42.1761
1456734-51-2	1301	COC(=O)CCC(=O)C(C(C(C(C(F)(F)F)(F)F)(F)F)(F)F)(F)F	Nonanoic acid, 5,5,6,6,7,7,8,8,9,9,9-undecafluoro-4-oxo-, methyl ester	other PFAA precursors or related compounds - semifluorinated	semi-fluorinated ketons	A	outside prediction AD	0.658103	0.341897	0.995151	0.642286	0.370792	1.80745	0.685795	47.312
226909-72-4	673	COC(C(C(C(C(C(F)(F)F)(F)F)(F)F)(F)F)(F)F)(F)F	Hexane, 1,1,1,2,2,3,3,4,4,5,5,6,6-tridecafluoro-6-methoxy-	other PFAA precursors or related compounds - semifluorinated	HFEs	A	outside prediction AD	0.554809	0.445191	0.995977	0.687127	-0.121068	2.74918	0.724597	41.3183
181214-74-4	570	COC(C(C(C(C(F)(F)F)(F)F)(F)F)(F)F)(F)F	Pentane, 1,1,1,2,2,3,3,4,4,5,5-undecafluoro-5-methoxy-	other PFAA precursors or related compounds - semifluorinated	HFEs	A	outside prediction AD	0.736102	0.263898	0.989249	0.577095	0.824267	4.00971	0.689496	42.3768
142502-76-9	1029	COC(CC(C(C(C(C(C(F)(F)F)(F)F)(F)F)(F)F)(F)F)(F)F)OC	Octane, 1,1,1,2,2,3,3,4,4,5,5,6,6-tridecafluoro-8,8-dimethoxy-	fluorotelomer-related compounds	n:2 fluorotelomer-based non-polymers	A	outside prediction AD	0.53281	0.46719	0.998154	0.690993	0.612482	1.72929	0.766473	35.9924
610778-27-3	1665	COc1ccc(cc1C(C(C(C(F)(F)F)(F)F)(F)F)(F)F)Br	Benzene, 4-bromo-1-methoxy-2-(1,1,2,2,3,3,4,4,4-nonafluorobutyl)-	other PFAA precursors or related compounds - semifluorinated	side-chain fluorinated aromatics	A	outside prediction AD	0.647828	0.352172	0.986558	0.648781	-0.968526	1.54731	0.629452	59.0003
71623-69-3	2083	COc1nc(OC)ncc1C(C(C(C(F)(F)F)(F)F)(F)F)(F)F	Pyrimidine, 2,4-dimethoxy-5-(1,1,2,2,3,3,4,4,4-nonafluorobutyl)-	other PFAA precursors or related compounds - semifluorinated	side-chain fluorinated aromatics	A	outside prediction AD	0.543549	0.456451	0.994986	0.689349	-0.513651	1.41115	0.702834	47.8965
61726-45-2	1296	COP(=O)(CCC(C(C(C(C(C(C(C(C(C(F)(F)F)(F)F)(F)F)(F)F)(F)F)(F)F)(F)F)(F)F)(F)F)(F)F)OC	Phosphonic acid, (3,3,4,4,5,5,6,6,7,7,8,8,9,9,10,10,11,11,12,12,12-heneicosafluorododecyl)-, dimethyl ester (9CI)	fluorotelomer-related compounds	n:2 fluorotelomer phosphonic / phosphinic acids	A	outside prediction AD	0.528494	0.471506	0.998313	0.691522	0.565895	1.02312	0.76583	37.8667
61726-43-0	1224	COP(=O)(CCC(C(C(C(C(C(C(C(F)(F)F)(F)F)(F)F)(F)F)(F)F)(F)F)(F)F)(F)F)OC	Phosphonic acid, (3,3,4,4,5,5,6,6,7,7,8,8,9,9,10,10,10-heptadecafluorodecyl)-, dimethyl ester (9CI)	fluorotelomer-related compounds	n:2 fluorotelomer phosphonic / phosphinic acids	A	outside prediction AD	0.575932	0.424068	0.998718	0.681571	0.595543	1.14434	0.759563	39.5135
61726-44-1	1115	COP(=O)(CCC(C(C(C(C(C(F)(F)F)(F)F)(F)F)(F)F)(F)F)(F)F)OC	Phosphonic acid, (3,3,4,4,5,5,6,6,7,7,8,8,8-tridecafluorooctyl)-, dimethyl ester (9CI)	fluorotelomer-related compounds	n:2 fluorotelomer phosphonic / phosphinic acids	A	outside prediction AD	0.643313	0.356687	0.999646	0.651488	0.630416	1.44048	0.758871	41.1199
13846-22-5	4589	FC(=C(F)F)OC(C(C(OC(=C(F)F)F)(F)F)(F)F)(F)F	Propane, 1,1,2,2,3,3-hexafluoro-1,3-bis[(1,2,2-trifluoroethenyl)oxy]-	per- and polyfluoroalkyl ether-based compounds	perfluoroethers alkenes and derivatives - diethers	A	outside prediction AD	0.716389	0.283611	0.994682	0.596332	0.0184458	1.69386	0.729901	48.8986
[truncated: 2,041 more rows]

## Sheet: Table S6
ID	−	−	−	1	2	3	4	5	6	7	8	9	10	11	12	13	14	15	16	17	18	19	21	22	23	24	25	26	27	28	29	30	31	32	33	34	35	36	37	38	39	40	41	42	43	44	45	46	47
[truncated: 124 more rows]
[truncated: 75 more columns]

[truncated: 9 more sheets: Table S7, Table S8, Table S9, Table S10, Table S11, Table S12, Table S13, Table S14, Table S15]
